# Supplementary material for: Base composition, selection, and phylogenetic significance of indels in the recombination activating gene-1 in vertebrates
Source: Front Zool. 2009 Dec 16;6:32. doi: 10.1186/1742-9994-6-32 (PMC2803162; doi:10.1186/1742-9994-6-32)
Supplement: Additional file 2 — Alignment of the 582 vertebrate Rag1 sequences. Alignment of the 582 vertebrate sequences used in this work. The first 105 amino acid have been removed from the alignment (see Methods for additional explanations). [file 1742-9994-6-32-S2.FAS]

>Ac_AY208621_Abudefduf_sordidus
????????????????????????????????????????????????????????????????????????????????????????????????????????????????????????????????????????????????????????????????????????????????????????????????????????????????????????????????????????????????????????????????????????????????????????????????????????????????????????????????????????????????????????????????????????????????????????????????????????????????????????????????????????????????????????????????????????VKATSGRQIFQPLHSLRTAEKELLPGFHQFEWQPALKNVSTSCNV?IINGLSGWASSVDDSPADTITRRFRYDVALVSALKDLEEDIMDGLRESGMEDSTCTSG-FSVMIKECCDGMGDVSEKHGGGPVVPEKAVRFSFTIMSVSVLADNKEEEVTIFTEPKPNSELSCKPLCLMFVDESDHETLTALLGPIVAERNAMKESRLILSIGGLARSFRFHFRGTGY?EKMVREMEGMEASGSTYICTLCDSTRAEASKNMVLHSVTRSHEENLERYEIWRSNPFSESADELRDRVKGVSSKPFMETHPTLDALHCDIGNASEFYKIFQDEIGEVYKKVN-PSREERRSWRAALDKQLRKKMKLKPVMRMNGNYARRLMTLEAVEVVCELVPSEDRKEALRELMRLYLQMKPVWRATNPAKECPDQLCRYSFNSQRFADLLSSSFKYRYNGKITNYLHKTLAHVPEIIERDGSIGAWASEGNESANKLFRRFRKMNARQSKAFEL??????????????????????????????????????????????????????????????????????????????????????????????????????????????????????
>Ac_AY208622_Abudefduf_taurus
????????????????????????????????????????????????????????????????????????????????????????????????????????????????????????????????????????????????????????????????????????????????????????????????????????????????????????????????????????????????????????????????????????????????????????????????????????????????????????????????????????????????????????????????????????????????????????????????????????????????????????????????????????????????????????????????????????VKATSGRQIFQPLHSLRTAEKELLPGFHQFEWQPALKNVSTSCNVGIINGLSGWASSVDDSPADTITRRFRYDVALVSALKDLEEDIMDGLRESGMEDSTCTSG-FSVMIKECCDGMGDVSEKHGGGPAVPEKAVRFSFTIMSVSVLAEDKEEEVTIFTEPKPNSELSCKPLCLMFVDESDHETLTALLGPIVAERNAMKESRLILSIGGLPRSFRFHFRGTGYDEKMVREMEGMEASGSTYICTLCDSTRAEASKNMVLHSVTRSHEENLERYEIWRSNPFSESADELRERVKGVSSKPFMETHPTLDALHCDIGNASEFYKIFQDEIGEVYKKVN-PSREERRSWRAALDKQLRKKMKLKPVMRMNGNYARRLMTLEAVEVVCELVPSEERKEALRELMRLYLQMKPVWRATNPAKECPDQLCRYSFNSQRFADLLSSSFKYRYNGKITNYLHKTLAHVPEIIERDGSIGAWASEGNESANKLFRRFRKMNARQSKAFEL??????????????????????????????????????????????????????????????????????????????????????????????????????????????????????
>Ac_AY308781_Allocyttus_verrucosus
??????????????????????????????????????????????????????????????????????????????????????????????????????????????????????????????????????????????????????????????????????????????????????????????????????????????????????????????????????????????????????????????????????????????????????????????????????????????????????????????????????????????????????????????????????????????????????????????????????????????????????????????????????????????????????????????????????????????????????????AEKELLPGHHTFEWQPALKNVSASCHVGIINGLSGWSTSVDDAPAETITRRFRYDVALVSALKDLEEDIVEGLRERGLEDSACTSG-FTVMIKESCDGMGDVSEKHGGGPAVPEKAVRFSFTIMSVSVLADGEEKAVTVFREPKPNSELSCKPLCIMFVDESDRETLTAILGPLIAERDAMKRSQLILSIAGLPRSFCFQFRGTGYDEKMVRELEGLEASGSTYICTLCDSTRAEASRNMVLHSITRSHDENLERYEMWRTNPFSESAEELRDRVKGVSAKPFLETHPTLDALHCDIGNATEFYKIFQDEIGEVFRKDN-PSREERRRWRAALDKQLRKQLKLKPIMRMNGNYARKLMTKEAVDMVCELVPSEERREALRTLMQLYLEMKPVWRSTCPAKECRDQLCRFSFNSQSFAEILSTSFKYRYNGKITNYLHKTLAHVPEIIERDGSIGAWASEGNESANKLFRRFRKMNARQ????????????????????????????????????????????????????????????????????????????????????????????????????????????????????????????
>Ac_AY700331_Aluterus_scriptus
???????????????????????????????????????????????????????????????????????????????????????????????????????????????????????????????????????????????????????????????????????????????????????????????????????????????????????????????????????????????????????????????????????????????????????????????????????????????????????????????????????????????????????????????????????????????????????????????????????????????????????????????????????????????????????????????????????????????????????????????LPGFHQFEWQPALKNVSTSCSVGIINGLAGCSSTVDDSPADTITRRFRYDVALVSALKDLEEDIMDGLRENGMDDSASTSG-FSVMIKESCDGMGDVSEKHGGGPLVPEKVVRFSFTVMSVSILPEGKEGKVTIYTEPKPNSELSCKPLCLMSVDE?DHETLTAILRPIIAERKAMTESRLILSIGGLLRSFRFHFRGTGYDEKMVRDMEGLEASGSTYICTLCDSSRLEASQNMVLHSITRSHEESLERYETWRSNPFSESADELRERVKGVSAKPFLETHPTLDALHCDIGNASEFYKIFQDEIGEMYKKVS-ASREERRSWRTALDKQLRKKMKLKPVMRMNGNYARRLMTLEAAEVVCELVPSEERREILRELMRLYLQMKPVWRATCPAKECPDQLCRYSFNSQRFADLLSSSFKYRYNGKITNYLHKTLAHVPEIIERDGSIGAWASEGNESANKLFRLF???????????????????????????????????????????????????????????????????????????????????????????????????????????????????????????????????
>Ac_AY308793_Amanses_scopas
??????????????????????????????????????????????????????????????????????????????????????????????????????????????????????????????????????????????????????????????????????????????????????????????????????????????????????????????????????????????????????????????????????????????????????????????????????????????????????????????????????????????????????????????????????????????????????????????????????????????????????????????????????????????????????????????????????????????????????TLRSVEKELLPGFHQFEWQPALKNVSPSCGVGIINGLAGCSSTVDDSPADTITRRFRYDVALVSALKDLEEDIMDGLRENEMDDSASTSG-FSVMIKESCDGMGDVSEKHGGGPLVPEKVVRFSFTVMSVSILPEGKEGKVTIYTEPKPNSELSCKPLCLMSVDESDHETLSAILRPIIAERKAMKESRLILSIGGLPRSFRFHFRGTGYDEKMVREMEGLEASGSTYICTLCDSSRLEASQNMVLHSITRSHEENLERYETWRSNPFSESADELRERVKGVSAKPFMETHPTLDALHCDIGNATEFYKIFQDEIGEMYKKVN-PGREERRGWRAALDKQLRKKMKLKPVMRMNGNYARRLMTLEAVEVVCELVPSEERREVLRELMRLYLQMKPVWRATCPAKECPDQLCRYSFNSQRFADLLSSNLKYRYNGKITNYLHKTLAHVPEIIERDGSIGAWASEGNESANKLFRRFRKMNARQSK??????????????????????????????????????????????????????????????????????????????????????????????????????????????????????????
>Ac_AY208627_Amblyglyphidodon_aure
????????????????????????????????????????????????????????????????????????????????????????????????????????????????????????????????????????????????????????????????????????????????????????????????????????????????????????????????????????????????????????????????????????????????????????????????????????????????????????????????????????????????????????????????????????????????????????????????????????????????????????????????????????????????????????????????????????VKATSGRQIFQPLHSLRTAEKELLPGFHQFEWQPALKNVSPSCNVAIINGLSGWASSVDDSLADTITRRFRYDVALVSALKDLEEDIMDGLRESGMEDSACTSG-FSVMIKECCDGMGDVSEKHGGGPVVPEKAVRFSFTIMSVSVLADGKKEEVTIFTEPKPNSEMSCKPLCLMFVDESDHETLTALLGPIVAERNAMKESRLILSIGGLSRSFRFHFRGTGYDEKMVREMEGLEASGSTYVCTLCDSTRAEASKNMVLHSVTRSHEENLERYEIWRSNPFSESADELRDRVKGVSSKPFLETQPTLDALHCDIGNASEFFKIFQDEIGEMHKKVN-PSREQRRSWRAALDKQLRKKMKLKPVMRMNGNYARRLMTMEAVEAVCELVPSEERKEALRELMRLYLQMKPVWRATNPAKECPDQLCRYSFNSQRFADILSTSFKYRYNGKITNYLHKTLAHVPEIIERDGSIGAWASEGNESANKLFRRFRKMNARQSKAFEL??????????????????????????????????????????????????????????????????????????????????????????????????????????????????????
>Ac_AY430199_Amia_calva
???????????????????????????????????????????????????????????????????????????????????????????????????????????????????????????????????????????????????????????????????????????????????????????????????????????????????????????????????????????????????????????????????????????????????????????????????????????????????????????????????????????????????????????????????????????????????????????????????????????????????????????????????????????????????????????????????????????????QIFQPLHTLRNAEKALLPGYHPFEWQPALKNVSSNTEVGIIDGLSGWVASVDDQQINTISRRFRYDVALAAALKDFEEDIVEGMREQQLDDSLTES--FTVIIKEACDGMGDVSEKHGNGPALPEKAVRFSFTIMSISAHSEDGK-NVKIFQELKPNSELCCKPLCLMFADESDHETLTAILGPVVAEREAMKESRLILSIGGMLRSFRFVFRGTGYDEKLVRDVEGLEASGSTYICTLCDSTRAEASQNMVLHTITRSHEENLERYEIWRTNPYSESADELRDRVKGVSAKPFLETLPSIDALHCDIGNATEFYKIFQDEIGELYIKSN-PTREERKRWQSALDKQLRKKMNLKPIMRMNGNFARKLMTKETVDAVCELVPSEERREALKELMNLYLQMKPVWRSTCPAKECPDLLCRYSFNSQRFAELLSSTFKYRYDGKITNYLHKTLAHVPEIIERDGSIGAWASEGN?SGNKLFRRFRKMNARQSKCY????????????????????????????????????????????????????????????????????????????????????????????????????????????????????????
>Ac_AY208628_Amphiprion_akindynos
????????????????????????????????????????????????????????????????????????????????????????????????????????????????????????????????????????????????????????????????????????????????????????????????????????????????????????????????????????????????????????????????????????????????????????????????????????????????????????????????????????????????????????????????????????????????????????????????????????????????????????????????????????????????????????????????????????VKATSGRQIFQPLHSLRTAEKELLPGFHQFEWQPALKNVSPSCNVGIINGLSGWASSVDDSPADTITRRFRYDVALVSALKDLEEDIMDGLRESGMEDSACTSG-FSVMIKECCDGMGYVREKQGG?TVVPEKAVRFSFTIMSVSILADGKKEKVTIFTEPKPNSEMSCKPLCLMFVDESDHETLTALLGPVVAERNAMKESRLILSIGGLSRSFRFHFRGTGYDEKMVREMEGLEASGSTYVCTLCDSTRAEASKNMVLHSVTRSHEENLERYEIWRRNPFSESADELRDRVKGVSSKPFLETQPTLDALHCDIGNASEFFKIFQDEIGEMHEKVN-PSREQRRSWRAALDKQLRKKMKLKPVMRMNGNYARRLMTMEAVEVVCELVPSEERKEALRELMRLYLQMKPVWRATNPAKECPDQLCRYSFNSQRFADILSTSFKYRYNGKITNYLHKTLAHVPEIIERDGSIGAWASEGNESANKLFRRFRKMNARQSKAFEL??????????????????????????????????????????????????????????????????????????????????????????????????????????????????????
>Ac_AY208629_Amphiprion_allardi
????????????????????????????????????????????????????????????????????????????????????????????????????????????????????????????????????????????????????????????????????????????????????????????????????????????????????????????????????????????????????????????????????????????????????????????????????????????????????????????????????????????????????????????????????????????????????????????????????????????????????????????????????????????????????????????????????????V?ATSGRQIFQPLHSLRTAEKELLPGFHQFEWQPALKNVSPSCNVGIINGLSGWASSVDDSPADTITRRFRYDVALVSALKDLEEDIMDGLRESGMEDSACTSG-FSVMIKECCDGMGDVSEKHGGGPVVPEKAVRFSFTIMSVSILADGKKEKVTIFTEPKPNSEMSCKPLCLMFVDESDHETLTALLGPVVAERNAMKESRLILSIGGLSRSFRFHFRGTGYDEKMVREMEGLEASGSTYVCTLCDSTRAEASKNMVLHSVTRSHEENLERYEIWRRNPFSESADELRDRVKGVSSKPFLETQPTLDALHCDIGNASEFFKIFQDEIGEMHEKVN-PSREQRRSWRAALDKQLRKKMKLKPVMRMNGNYARRLMTMEAVEVVCELVPSEERKEALRELMRLYLQMKPVWRATNPAKECPDQLCRYSFNSQRFADILSTSFKYRYNGKITNYLHKTLAHVPEIIERDGSIGAWASEGNESANKLFRRFRKMNARQSKAFEL??????????????????????????????????????????????????????????????????????????????????????????????????????????????????????
>Ac_AY208630_Amphiprion_perideraio
????????????????????????????????????????????????????????????????????????????????????????????????????????????????????????????????????????????????????????????????????????????????????????????????????????????????????????????????????????????????????????????????????????????????????????????????????????????????????????????????????????????????????????????????????????????????????????????????????????????????????????????????????????????????????????????????????????VKATSGRQIFQPLHSLRTAEKELLPGFHQFEWQPALKNVSPSCNVGIINGLSGWASSVDDSPADTITRRFRYDVALVSALKDLEEDIMDGLRESGMEDSACTSG-FSVMIKECCDGMGYVSEKHGGGTVVPEKAVRFSFTIMSVSILADGKKEKVTIFTEPKPNSEMSCKPLCLMFVDESDHETLTALLGPVVAERNAMKESRLILSIGGLSRSFRFHFRGTGYDEKMVREMEGLEASGSTYVCTLCDSTRAEASKNMVLHSVTRSHEENL?RYEIWRRNPFSESADELRDRVKGVSSKPFLETQPTLDALHCDIGNASEFFKIFQDEIGEMHEKVN-PSREQRRSWRAALDKQLRKKMKLKPVMRMNGNYARRLMTMEAVEVVCELVPSEERKEALRELMRLYLQMKPVWRATNPAKECPDQLCRYSFNSQRFADILSTSFKYRYNGKITNYLHKTLAHVPEIIERDGSIGAWASEGNESANKLFRRFRKMNARQSKAFEL??????????????????????????????????????????????????????????????????????????????????????????????????????????????????????
>Ac_AY208631_Amphiprion_ocellaris
????????????????????????????????????????????????????????????????????????????????????????????????????????????????????????????????????????????????????????????????????????????????????????????????????????????????????????????????????????????????????????????????????????????????????????????????????????????????????????????????????????????????????????????????????????????????????????????????????????????????????????????????????????????????????????????????????????VKATSGRQIFQPLHSLRTAEKELLPGFHQFEWQPALKNVSPSCNVGIINGLSGWVSSVDDSPADTITRRFRYDVALVSALKDLEEDIMDGLRESGMEDSACTSG-FSVMIKECCDGMGDVSEKHGGGPVVPEKAVRFSFTIMSVSVLADGKKEAVTIFTEPKPNSEMSCKPLCLMFVDESDHE?LTALLGPIVAERNAMKESRLILSIGGLSRSFRFHFRGTGYDEKMVREMEGLEASGPTYVCTLCDSTRAEASKNMVLHSVTRSHEENLERYEIWRSNPFSESADELRDRVKGVSSKPFLETQPTLDALHCDIGNASEFFKIFQDEIGEMHKEVN-PSREQRRSWRAALDKQLRKKMKLKPVMRMNGNYARRLMTMEAVEVVCELVPSEERKEALRELMRLYLQMKPVWRATNPTKECPDQLCR?SFNSQRFADILSTSFKYRYNGKITNYLHKTLAHVPEIIERDGSIGAWASEGNESSNQLFRRFRKMNARQSKAFEL??????????????????????????????????????????????????????????????????????????????????????????????????????????????????????
>Ac_AY700346_Anoplocapros_inermis
???????????????????????????????????????????????????????????????????????????????????????????????????????????????????????????????????????????????????????????????????????????????????????????????????????????????????????????????????????????????????????????????????????????????????????????????????????????????????????????????????????????????????????????????????????????????????????????????????????????????????????????????????????????????????????????????????????????????????????????????LPGFHQFEWQPALKNVSTSCNVGIINGLSGWVSSVDDSPADTISRRFRYDVALVSALKDLEEDILEGLSEHGMEDRACTSG-FIVMIKESCDGMGDISEKHG?GPIVPEKAVRFSFTIMSVSVLADGEGDEVKIYTEPKPNSELSCKPLSLMFVDESDHETLTAILWPVIAERNAMKESRLILPIGGLSHSFRFHFRGTGYDEKMVREMEGLEASGSTYICTLCDSSRAAASQNMVLHSISRCHEENLERYEIWRTNPFSESADDLRDRVKGVSAKPFMETHPTLDALHCDIGNATEFYKIFQDEIGEVYLKGN-PSREERRSWRAALDKQLRNKMKLKPVMRMNGNYARRLMTLEALEVVCELVPSEERREALRELMRLYLQMKPVWRATCPAKECPDQLCRYSFNSQRFAEVLSSTFKYRYNGKITNYLHKTLAHVPEIIERDGSIGAWASEGNESANKLFRRF???????????????????????????????????????????????????????????????????????????????????????????????????????????????????????????????????
>Ac_AY700348_Aracana_ornata
???????????????????????????????????????????????????????????????????????????????????????????????????????????????????????????????????????????????????????????????????????????????????????????????????????????????????????????????????????????????????????????????????????????????????????????????????????????????????????????????????????????????????????????????????????????????????????????????????????????????????????????????????????????????????????????????????????????????????????????????LPGFHQFEWQPALKNVSTSCNVGIINGLSGWVSSVDDSPADTISRRFRYDVALVSALKDLEEDILEGLSEHGMEDRACTSG-FIVMIKESCDGMGDISEKHGGGPIVPEKAVRFSFTIMSVSVLADGEEDEVTIYTEPKPNSELSCKPLSLMFVDESDRETLTAILWPIIAERNAMKESRLILPIGGLSHSFRFHFRGTGYDEKMVREMEGLEASGSTYICTLCDSSRAAASQNMVLHSISRCHEENLERYEIWRTNPFSESADELRDRVKGVSAKPFMETHPTLDALHCDIGNATEFYKIFQDEIGEVYLKGN-PSREERRSWRAALDKQLRNKMKLKPVMRMNGNYARRLMTLEALEVVCELVPSEERREALRELMRLYLQMKPVWRATCPAKECPDQLCRYSFNSQRFAEVLSSTFKYRYNGKITNYLHKTLAHVPEIIERDGSIGAWASEGNESANKLFRRF???????????????????????????????????????????????????????????????????????????????????????????????????????????????????????????????????
>Ac_AY430228_Argentina_sialis
???????????????????????????????????????????????????????????????????????????????????????????????????????????????????????????????????????????????????????????????????????????????????????????????????????????????????????????????????????????????????????????????????????????????????????????????????????????????????????????????????????????????????????????????????????????????????????????????????????????????????????????????????????????????????????????????????????????????QIFQPLHTLRNAEKELLPGYHPFEWQPALKNVATSCQVGIIDGLSGWMASVDDTPVDTITRRFRYDVALVSALKDLEEDIMEGLREQGLEDSICTSG-FSVMIKESCDGMGDISEKQGGGPPIPEKAVRFSFTIMSVSVQAEGEEEVVTIFREPKPNSELSCKPLCLMLVDESDHETLTAVLGPVVAERNAMKHSRLILSLGGLPRSFRFDFRGTGYDEKMVREMEGLEASGSTYICTLCDSTRAEASHNMVLHSITRSHDENLERYELWRTNPFSESAEELRDRVKGVSAKPFMETQPTLDALHCDIGNATEFYKIFQDEIGEVYRNPN-PRREERRMWRPALDKQLRKEMKLRPVMRMNGNYARRLMTQEAIEVVCELVPSEERREGLRELMGLYIQMKPVWRSSCPAKECPDQLCRYSFNSQRFAELLSTTFKYRYDGKITNYMHKTLAHVPEIVERDGSIGAWASEGNESGNKLFRRFRKMNARQSKAF????????????????????????????????????????????????????????????????????????????????????????????????????????????????????????
>Ac_AY700349_Arothron_nigropunctatus
???????????????????????????????????????????????????????????????????????????????????????????????????????????????????????????????????????????????????????????????????????????????????????????????????????????????????????????????????????????????????????????????????????????????????????????????????????????????????????????????????????????????????????????????????????????????????????????????????????????????????????????????????????????????????????????????????????????????????????????????LPGFHQFEWQPPLRNVSTSCSVGIINGLSGWTSSVDDSPADTITRRFRYDVAIVSALKDLEEDIMEGLRDNGMEDSTCTLG-FSIFIKESCDGMGDVSEKHGGGPLVPEKAVRFSFTIMSISVKAEGVDK-V-IFTEPKPNSELSCKPLSLMFVDESDHETLTAIMSPIIAEREAMKDSRLIMSIGGLLRSFRIHFRGTGYDEKMVREMEGLDAAGSTYVCTLCDSSRVEASENMVLHSITRSHDENLERYEIWRTNPFSESVDELRDRVKGVSAKAFMETHPTLDALHCEIGIATEFYKIFQDEIGEVYQKVN-PSREERRGWRAALDKQLRKSMKLKPVMRMNGNYARRLMSLEAVELVCELVPTEGRREALRELMRLYLQMKPVWRTTCPAKECPDQLCRYSFNSQRFAELLSSTFKYRYNKKITNYLHKTLAHVPEIIERDGSIGAWASEGNESANKLFRRF???????????????????????????????????????????????????????????????????????????????????????????????????????????????????????????????????
>Ac_AY330966_Badis_assamensis
???????????????????????????????????????????????????????????????????????????????????????????????????????????????????????????????????????????????????????????????????????????????????????????????????????????????????????????????????????????????????????????????????????????????????????????????????????????????????????????????????????????????????????????????????????????????????????????????????????????????????????????????????????????????????????????????????????????????????PLHTLRAAEKELLPGFHQFEWQPALKNVSTSCNVGIINGLSGWASSVDDSPADTITRRFRYDVALVSALKDVEEDIMEGLRESGMEDSACTSG-FSVMIKECCDGMGDVSEKHGGGPVVPEKAVRFSFTIMSVSVLADDEEE-VTIFTEPKPNSELSCKPLCLMFVDESDHETLTAVLGPIIAERKAMKESRLILSMGGLPRSFRFHFRGTGYDEKMVREMEGLEASGSTYICTLCDSSRAEASQNMVLHSITRNHEENLDRYEIWRTNPFSESVDELRDRVKGVSAKPFMETQPTLDALHCDIGNATEFYKIFQDEIGEVFKKVN-PSREERRSWRAALDKQLRKKMKLKPVMRMNGNYARRLMTLEAVEAVCELVPSEERRETLRELMRLYLQMKPVWRATCPAKECPDQLCRYSFNSQHFADLLSSTFKYRYNGKITNYLHKTLAHVPEIIERDGSIGAWASEGNESANKLFRRFRKMNARQSKAFELEDV???????????????????????????????????????????????????????????????????????????????????????????????????????????????????
>Ac_AY330967_Badis_badis
???????????????????????????????????????????????????????????????????????????????????????????????????????????????????????????????????????????????????????????????????????????????????????????????????????????????????????????????????????????????????????????????????????????????????????????????????????????????????????????????????????????????????????????????????????????????????????????????????????????????????????????????????????????????????????????????????????????????????PLHTLRAAEKELLPGFHQFEWQPALKNVSTSCNVGIINGLSGWASSVDDSPADTITRRFRYDVALVSALKDVEEDIMEGLRESGMEDSACTSG-FSVMIKECCDGMGDVSEKHGGGPVVPEKAVRFSFTIMSVSLLADDEEE-VTIFTEPKPNSELSCKPLCLMFVDESDHETLTAVLGPIIAERKAMKESRLILSMGGLPRSFRFHFRGTGYDEKMVREMEGLEASGSTYICTLCDSSRAEASQNMVLHSITRNHEENLERYEIWRTNPFSESVDELRDRVKGVSAKPFMETQPTLDALHCDIGNATEFYKIFQDEIGEVFKKVN-PSREERRSWRAALDKQLRKKMKLKPVMRMNGNYARRLMTLEAVEAVCELVPSEERRETLRELMRLYLQMKPVWRATCPAKECPDQLCRYSFNSQHFADLLSSTFKYRYNGKITNYLHKTLAHVPEIIERDGSIGAWASEGNESANKLFRRFRKMNARQSKAFELEDV???????????????????????????????????????????????????????????????????????????????????????????????????????????????????
>Ac_AY330969_Badis_corycaeus
???????????????????????????????????????????????????????????????????????????????????????????????????????????????????????????????????????????????????????????????????????????????????????????????????????????????????????????????????????????????????????????????????????????????????????????????????????????????????????????????????????????????????????????????????????????????????????????????????????????????????????????????????????????????????????????????????????????????????PLHTLRAAEKELLPGFHQFEWQPALKNVSTSCNVGIINGLSGWASSVDDSPADTITRRFRYDVALVSALKDVEEDIMEGLRESGMEDSACTSG-FSVMIKECCDGMGDVSEKHGGGPVVPEKAVRFSFTIMSVSVLADDEEE-VTIFTEPKPNSELSCKPLCLMFVDESDHETLTAVLGPIIAERKAMKESRLILSIGGLPRSFRFHFRGTGYDEKMVREMEGLEASGSTYICTLCDSSRAEASQNMVLHSITRNHEENLERYEMWRTNPFSESVDELRDRVKGVSAKPFMETQPTLDALHCDIGNATEFYKIFQDEIGEVFKKVN-PSREERRSWRAALDKQLRKKMKLKPVMRMNGNYARKLMTLEAVEAVCELVPSEERREALRELMRLYLQMKPVWRATCPAKECPDQLCRYSFNSQHFADLLSSTFKYRYNGKITNYLHKTLAHVPEIIERDGSIGAWASEGNESANKLFRRFRKMNARQSKAFELEDV???????????????????????????????????????????????????????????????????????????????????????????????????????????????????
>Ac_AY330976_Badis_sp
???????????????????????????????????????????????????????????????????????????????????????????????????????????????????????????????????????????????????????????????????????????????????????????????????????????????????????????????????????????????????????????????????????????????????????????????????????????????????????????????????????????????????????????????????????????????????????????????????????????????????????????????????????????????????????????????????????????????????PLHTLRAAEKELLPGFHQFEWQPALKNVSTSCNVGIINGLSGWASSVDDSPADTITRRFRYDVALVSALKDVEEDIMEGLRESGMEDSACTSG-FSVMIKECCDGMGDVSEKHGGGPVVPEKAVRFSFTIMSVSLLADDEEE-VTIFTEPKPNSELSCKPLCLMFVDESDHETLTAVLGPIIAERKAMKESRLILSMGGLPRSFRFHFRGTGYDEKMVREMEGLEASGSTYICTLCDSSRAEASQNMVLHSITRNHEENLERYEIWRTNPFSESVDELRDRVKGVSAKPFMETQPTLDALHCDIGNATEFYKIFQDEIGEVFKKVN-PSREERRSWRAALDKQLRKKMKLKPVMRMNGNYARRLMTLEAVEAVCELVPSEERRETLRELMRLYLQMKPVWRATCPAKECPDQLCRYSFNSQHFADLLSSTFKYRYNGKITNYLHKTLAHVPEIIERDGSIGAWASEGNESANKLFRRFRKMNARQSKAFELEDV???????????????????????????????????????????????????????????????????????????????????????????????????????????????????
>Ac_AY700309_Balistes_polylepis
???????????????????????????????????????????????????????????????????????????????????????????????????????????????????????????????????????????????????????????????????????????????????????????????????????????????????????????????????????????????????????????????????????????????????????????????????????????????????????????????????????????????????????????????????????????????????????????????????????????????????????????????????????????????????????????????????????????????????????????????LPGFHPFEWQPALKNVSTSCNVGIINGLAGWSSTVDDSPADTITRRFRYDVALVSALKDLEEDIMDGLRENRMDDSTCTSG-FSVLIKESCDGMGDVSEKHGGGPLVPEKVVRFSFTVMSVSVLADGAEGKVTLYTEPKPNSELSCKPLSLMSVDESDHETLTAILRPIIAERNAMKESRLILSIGGLPRSFRFHFRSTGYDEKMVREMEGLEASGSTYVCTLCDSSRAEASRNMVLHSITRSHEENLERYEIWRTNPFSESVEELRDRVKGVSAKPFMETHPTLDALHCDIGNATEFYKIFQDEIGEMYKKVS-PSREERRSWRAALDKQLRKKMKLKPIMRMNGNYARRLMTLEAAEVVCELVPSEERREALRELMRLYLQMKPVWRATCPAKECPDQLCRYSFNSQRFADLLSSTFKYRYNGKITNYLHKTLAHVPEIIERDGSIGAWASEGNESANKLFRRF???????????????????????????????????????????????????????????????????????????????????????????????????????????????????????????????????
>Ac_AY700310_Balistes_vetula
???????????????????????????????????????????????????????????????????????????????????????????????????????????????????????????????????????????????????????????????????????????????????????????????????????????????????????????????????????????????????????????????????????????????????????????????????????????????????????????????????????????????????????????????????????????????????????????????????????????????????????????????????????????????????????????????????????????????????????????????LPGFHPFEWQPPLKNVSTSCNVGIINGLAGWSSTVDDSPADTITRRFRYDVALVSALKDLEEDIMDGLRENRMDDSACTSG-FSVLIKESCDGMGDVSEKHGGGPLVPEKVVRFSFTAMSVSILADGAEGKVTLYTEPKPNSELSCKPLSLMSVDESDHETLTAILRPIIAERNAMKESRLILSIGGLPRSFRFHFRSTGYDEKMVREMEGLEASGSTYVCTLCDSSRAEASQNMV?HSITRS?EENLERYEIWRTNPFSESAEELRDRVKGVSAKPFMETHPTLDALHCDIGNATEFYKIFQDEIGEMYKKVS-PSREERRSWRAALDKQLRKKMKLK?IMRMNGNYARRLMTLEAAEVVCELVPSEERREALRELMRLYLQMKPVWRATCPAKECPDQLCRYSFNSQRFADLLSSTFKYRYNGKITNYLHKTLAHVPEIIERDGSIGAWASEGNESANKLFRRF???????????????????????????????????????????????????????????????????????????????????????????????????????????????????????????????????
>Ac_AY700320_Balistoides_viridescens
???????????????????????????????????????????????????????????????????????????????????????????????????????????????????????????????????????????????????????????????????????????????????????????????????????????????????????????????????????????????????????????????????????????????????????????????????????????????????????????????????????????????????????????????????????????????????????????????????????????????????????????????????????????????????????????????????????????????????????????????LPGFHPFEWQPALKNVSTSCNVGIINGLAGWSSTVDDSPADTITRRFRYDVALVSALKDLEEDIMDGLRENSMDDSACTSG-FTVLIKESCDGMGDVSEKHGGGPLVPEKVVRFSFTVMSVSILAHGAQGKVTLYTEPKPNSELSCKPLSLMSVDESDHETLTAILRPIIAERNAMKESRLILSMGGLPRSFRFHFRSTGYDEKMVREMEGLEASGSTYVCTLCDSSRAEASQNMVLHSITRSHEENLERYEIWRTNPFSESVEELRERVKGVSAKPFLETHPTLDALHCDIGNASEFYKIFQDEIGEMYKRVS-PSREERRRWRAALDKQLRKKMKLKPIMRMNGNYARRLMTLEAVEVVCELVPSEERREALRELMRLYLQMKPVWRATCPAKECPDQLCRYSFNSQRFADLLSSTFKYRYNGKITNYLHKTLAHVPEIIERDGSIGAWASEGNESANKLFRRF???????????????????????????????????????????????????????????????????????????????????????????????????????????????????????????????????
>Ac_AF519702_Betta_edithae
??????????????????????????????????????????????????????????????????????????????????????????????????????????????????????????????????????????????????????????????????????????????????????????????????????????????????????????????????????????????????????????????????????????????????????????????????????????????????????????????????????????????????????????????????????????????????????????????????????????????????????????????????????????????????????????????????????????????????QPLHTLRAAEKELLPGFHQFEWQPALKNVSASCNVGIINGLSGWASSVDDSPADTITRRFRYDVALVSALKDLEEDIMEGLRDSGMEDSACTSG-FNVMIKECCDGMGDVSEKHGGGPAVPEKAVRFSFTIMSVSILADDGEQEVAVFTEPKPNSELSCKPLCLTFVDESDHETLTAVLGPIVAERKAMKESRLILPIGGLPRSFRFHFRGTGYDEKMVREMEGLEASGSSYICTLCDSSRAEASQNMVLHSITRDHDENLERYEIWRTNPFSESAEELRDRVKGVSAKPFMETQPTLDALHCDIGNATEFYKIFQDEIGEVFQKAN-PSREERRSWRAALDKQLRKKMKLKPVMRMNGNYARRLMTLEAVEAVCELVPSEERREALRELMRLYLQMKPVWRSTCPAKECPDQLCRYSFNSQHFADLLSSTFKYRYNGKITNYLHKTLAHVPEIVERDGSIGAWASEGNESANKLFRRFRKMNARQSKAYELEDV???????????????????????????????????????????????????????????????????????????????????????????????????????????????????
>Ac_AF519705_Betta_fusca
??????????????????????????????????????????????????????????????????????????????????????????????????????????????????????????????????????????????????????????????????????????????????????????????????????????????????????????????????????????????????????????????????????????????????????????????????????????????????????????????????????????????????????????????????????????????????????????????????????????????????????????????????????????????????????????????????????????????????QPLHTLRAAEKELLPGFHQFEWQPALKNVSASCNVGIINGLSGWASSVDDSPADTITRRFRYDVALVSALKDLEEDIMEGLRDSGMEDSACTSG-FNVMIKECCDGMGDVSEKHGGGPAVPEKAVRFSFTVMSVSIRADEGEGEVTVFTEPKPNSELSCKPLCLTFVDESDHETLTAVLGPIVAERKAMKESRLILSIGGLPRSFRFHFRGTGYDEKMVREMEGLEASGSSYICTLCDSSRAEASQNMVLHSITRDHDENLERYEIWRTTPFSESAEELRDRVKGVSAKPFMETQPTLDALHCDIGNATEFYKIFQDEIGEVFQKSS-PSREERRSWRAALDKQLRKKMKLKPVMRMNGNYARRLMTVEAVEAVCELVPSEERREALRELMRLYLQMKPVWRSTCPARECPDQLCRYSFNSQHFADLLSSTFKYRYNGKITNYLHKTLAHVPEIIERDGSIGAWASEGNESANKLFRRFRKMNARQSKAYELEDV???????????????????????????????????????????????????????????????????????????????????????????????????????????????????
>Ac_AF519710_Betta_waseri
??????????????????????????????????????????????????????????????????????????????????????????????????????????????????????????????????????????????????????????????????????????????????????????????????????????????????????????????????????????????????????????????????????????????????????????????????????????????????????????????????????????????????????????????????????????????????????????????????????????????????????????????????????????????????????????????????????????????????QPLHTLRAAEKELLPGFHQFEWQPALKNVSASCNVGIINGLSGWASSVDDSPADTITRRFRYDVALVSALKDLEEDIVEGLRDSGMEDSACTSG-FNVMIKECCDGMGDVSEKHGGGPAVPEKAVRFSFTVMSVSILADDGGGEVAVFTEPKPNSELSCKPLCLTFVDESDHETLTAVLGPIVAERKAMKESRLILPIGGLPRSFRFHFRGTGYDEKMVPEVEGLEASGSSYICPLCDSSRAEASQNMVLHSITRNHDENLERYEIWRTNPFSESAEELRDRVKGVSAKPFMETQPTLDALHCDIGNATEFYKIFQDEIGEVFQKAS-PSREERRSWRAALDKQLRKKMKLKPVMRMNGNYARRLMTLEAVEAVCELVPSEERREALRELMRLYLQMKPVWRSTCPAKECPDQLCRYSFNSQHFADLLSSTFKYRYNGKITNYLHKTLAHVPEIIERDGSIGAWASEGNESANKLFRRFRKMNARQSKAYELEDV???????????????????????????????????????????????????????????????????????????????????????????????????????????????????
>Ac_AF519712_Betta_hipposideros
??????????????????????????????????????????????????????????????????????????????????????????????????????????????????????????????????????????????????????????????????????????????????????????????????????????????????????????????????????????????????????????????????????????????????????????????????????????????????????????????????????????????????????????????????????????????????????????????????????????????????????????????????????????????????????????????????????????????????QPLHTLRSAEKELLPGFHQFEWQPALKNVSASCNVGIINGLSGWASSVDDSPADTITRRFRYDVALVSALKDLEEDIVEGLRDSGMEDSACTSG-FNVMIKECCDGMGDVSEKHGGGPAVPEKAVRFSFTVMSVSILADDGGGEVAVFTEPKPNSELSCKPLCLTFVDESDHETLTAVLGPIVAERKAMKESRLILPIGGLPRSFRFHFKGTGYNEKMVREVEGLEASGSSYICTLCDSSRAEASQNMVLHSITRNHDENLERYEIWRTNPFSESAEELRDRVKGVSAKPFMETQPTLDALHCDIGNATEFYKIFQDEIGEVFQKAS-PSREERRSWRAALDKQLRKKMKLKPVMRMNGNYARRLMTLEAVEAVCELVPSEERREALRELMRLYLQMKPVWRSTCPAKECPDQLCRYSFNSQHFADLLSSTFKYRYNGKITNYLHKTLAHVPEIIERDGSIGAWASEGNESANKLFRRFRKMNARQSKAYELEDV???????????????????????????????????????????????????????????????????????????????????????????????????????????????????
>Ac_AF519718_Betta_tussyae
??????????????????????????????????????????????????????????????????????????????????????????????????????????????????????????????????????????????????????????????????????????????????????????????????????????????????????????????????????????????????????????????????????????????????????????????????????????????????????????????????????????????????????????????????????????????????????????????????????????????????????????????????????????????????????????????????????????????????QPLHTLRAAEKELLPGFHQFEWQPALRNVSASCGVGIINGLSGCSSSVDDSPADTITRRFRYDVALVSALKDLEEDIVEGLRDSGMEDSACTSG-FNVMIKECCDGMGDVSEKHGGGPAVPEKAVRFSFTVMSVSILADDGGEEVAVFTEPKPNSELSCKPLCLTFVDESDHETLTAVLGPIVAERRAMKESRLILSIGGLPRSFRFHFRGTGYDEKMVREMEGLEASGSTYVCTLCDSSRAEASRNMVLHSITRSHDENLERYEIWRTNPFSESAEELRDRVKGVSAKPFMETQPTLDALHCDIGNATEFYKIFQDEIGEVFQKAN-PSREERRSWRAALDKQLRKKMKLKPVMRMNGNYARRLMTLEAVEAVCELVPSEERREALRELMRLYLQMKPVWRSTCPAKECPDQLCRYSFNSQHFADLLSSTFKYRYNGKITNYLHKTLAHVPEIIERDGSIGAWASEGNESANKLFRRFRKMNARQSKAYELEDV???????????????????????????????????????????????????????????????????????????????????????????????????????????????????
>Ac_AF519725_Betta_foerschi
??????????????????????????????????????????????????????????????????????????????????????????????????????????????????????????????????????????????????????????????????????????????????????????????????????????????????????????????????????????????????????????????????????????????????????????????????????????????????????????????????????????????????????????????????????????????????????????????????????????????????????????????????????????????????????????????????????????????????QPLHTLRAAEKELLPGFHQFEWQPALKNVSASCNVGIINGLSGWASSVDDSPADTITRRFRYDVALVSALKDLEEDIMEGLRDSGMEDSACTSG-FNVMIKECCDGMGDVSEKHGGGPAVPEKAVRFSFTIMSVSILADDGEEEVMVFTEPKPNSELSCKPLCLTFVDESDHETLTAVLGPIVAERKAMKESRLILSIGGLLRSFRFHFRGTGYDEKMVREMEGLEASGSSYICTLCDSGRAEASQNMVLHSITRSHDENLERYEIWRTNPFSESAEELRDRVKGVSAKPFMETQPTLDALHCDIGNATEFYKIFQDEIGEVFQKAN-PSREERRSWRAALDKQLRKKMKLKPVMRMNGNYARRLMTLEAVEAVCELVPSEERREALRELMRLYLQMKPVWRSTCPAKECPDQLCRYSFNSQHFADLLSSTFKYRYNGKITNYLHKTLAHVPEIVERDGSIGAWASEGNESANKLFRRFRKMNARQSKAYELEDV???????????????????????????????????????????????????????????????????????????????????????????????????????????????????
>Ac_AF519726_Betta_simorum
??????????????????????????????????????????????????????????????????????????????????????????????????????????????????????????????????????????????????????????????????????????????????????????????????????????????????????????????????????????????????????????????????????????????????????????????????????????????????????????????????????????????????????????????????????????????????????????????????????????????????????????????????????????????????????????????????????????????????QPLHTLRAAEKELLPGFHQFEWQPALKNVSASCNVGIINGLSGWASSVDDYPADTITRRFRYDVALVSALKDLEEDIMEGLRDSGMEDSACTSG-FNVMIKECCDGMGDVSEKHGGGPVVPEKAVRFSFTVMSVSILADGGEEEVTVFTEPKPNSELSCKPLCLTFVDESDHETLTAVLGPIVAERKAMKESRLILSIGGLPRSFRFHFRGTGYDEKMVREMEGLEASGSSYICTLCDSSRAEASKNMVLHSITRGHDENLERYEIWRTNPFSESAEELRDRVKGVSAKPFMETQPTLDALHCDIGNATEFYKIFQDEIGEVFQKAN-PSREERRSWRAALDKQLRNKMKLKPVMRMNGNYARRLMTLEAVEAVCELVPSEERREALRELMRLYLQMKPVWRSTCPAKECPDQLCRYSFNSQHFADLLSSTFKYRYNGKITNYLHKTLAHVPEIIERDGSIGAWASEGNESANKLFRRFRKMNARQSKAYELEDV???????????????????????????????????????????????????????????????????????????????????????????????????????????????????
>Ac_AF519728_Betta_spendens
??????????????????????????????????????????????????????????????????????????????????????????????????????????????????????????????????????????????????????????????????????????????????????????????????????????????????????????????????????????????????????????????????????????????????????????????????????????????????????????????????????????????????????????????????????????????????????????????????????????????????????????????????????????????????????????????????????????????????QPLHTLRAAEKELLPGFHQFEWQPALKNVSASCNVGIINGLSGFASSVDDSPADTITRRFRYDVALVSALKDLEEDIMEGLRDSGMEDSACTSG-FNVMIKECCDGMGDVSEKHGGGPVVPEKAVRFSFTVMSVSILADDGKEEVAIFTEPKPNSELSCKPLCLTFVDESDHETLTAVLGPIIAERKAMKESRLILSIGGLLRSFRFHFRGTGYDEKMVREMEGLEASGSSYICTLCDSSRAEASQNMVLHSITRSHDENLERYEIWRTNPFSESAEELRDRVKGVSAKPFMETQPTLDALHCDIGNATEFYKIFQDEIGEVFQKAN-PSREERRSWRAALDKQLRKKMKLKPVMRMNGNYARRLMTLEAVEAVCELVPSEERREALRELMRLYLQMKPVWRSTCPAKECPDQLCRYSFNSQHFADLLSSTFKYRYNGKITNYLHKTLAHVPEIIERDGSIGAWASEGNESANKLFRRFRKMNARQSKAYELEDV???????????????????????????????????????????????????????????????????????????????????????????????????????????????????
>Ac_AF519730_Betta_patoti
??????????????????????????????????????????????????????????????????????????????????????????????????????????????????????????????????????????????????????????????????????????????????????????????????????????????????????????????????????????????????????????????????????????????????????????????????????????????????????????????????????????????????????????????????????????????????????????????????????????????????????????????????????????????????????????????????????????????????QPLHTLRAAEKELLPGFHQFEWQPALKNVSASCNVGIINGLSGWASSVDDSPADTITRRFRYDVALVSALKDLEEDIMEGLRDSGMEDSACTSG-FNVMIKECCDGMGDVSEKHGGGPVVPEKAVRFSFTVMSVSILADDSEE-VSVFTEPKPNSELSCKPLCLTFVDESDHETLTAVLGPIIAERKAMKESRLILSIGGLPRSFRFHFRGTGYDEKMVREMEGLEASGSSYICTLCDSSRAEASQNMVLHSITRNHDENLERYEIWRPTPFSESADELRDRVKGVSAKPFMETQPTLDALHCDIGNATEFYKIFQDEIGEVFQKAN-PTREERRSWRAALDKQLRKKMKLKPVMRMNGNYARRLMTLEAVEAVCELVPSEERREALQELMRLYLQMKPVWRSTCPAKECPDQLCRYSFNSQHFADLLSSTFKYRYNGKITNYLHKTLAHVPEIIERDGSIGAWASEGNESANKLFRRFRKMNARQSKAYELEDV???????????????????????????????????????????????????????????????????????????????????????????????????????????????????
>Ac_AY700337_Brachaluteres_jacksonianus
???????????????????????????????????????????????????????????????????????????????????????????????????????????????????????????????????????????????????????????????????????????????????????????????????????????????????????????????????????????????????????????????????????????????????????????????????????????????????????????????????????????????????????????????????????????????????????????????????????????????????????????????????????????????????????????????????????????????????????????????LPGFHQFEWQPALKNVSSSCSVGIINGLAGCSSTVDDSPADTITRRFRYDVALVSALKDLEEDIMEGLRENNMDDSASTSG-FSVMIKESCDGMGDVSEKHGGGPLVPEKVVRFSFTVMSVSILPEGKEGKVTIYTEPKPNSELSCKPLCLISVDESDHETLTAILRPIIAERNAMKESRLILSIGGLLRSFRFHFRGTGYDEKMVREMEGLEASGSTYICTLCDSSRQEASRNMVLHSITRSHEENLERYEIWRSNPYSESADELRERVKGVSAKPFLETHPTLDALHCDIGNATEFYKIFQDEIGEMYGKVS-PSREERRSWRAALDKQLRKKIKLKPVMRMNGNYARRLMTLEAVEVVCELVPSEERREVLRELMRLYLQMKPVWRATCPAKECPDQLCRYSFNSQRFADLLSLNFKYRYNGKITNYLHKTLAHVPEIIERDGSIGAWATEGNESANKLFRRF???????????????????????????????????????????????????????????????????????????????????????????????????????????????????????????????????
>Ac_AY430219_Brachygalaxias_bullocki
?????????????????????????????????????????????????????????????????????????????????????????????????????????????????????????????????????????????????????????????????????????????????????????????????????????????????????????????????????????????????????????????????????????????????????????????????????????????????????????????????????????????????????????????????????????????????????????????????????????????????????????????????????????????????????????????????????????????????FQPL?TLRAAEKELLPGYYDFEWQPALKNVSQDCRVGIIDGLAGWAASVDDSPADTITRRFRYDVALASALKDLEEDILAGLRERGLEDGAGTTH-FNVMVKESCDGMGDVSEKHGGGPPVPEKAVRFSFTIMSVSVQAEGREEDLTVFREFKPNSELSCRPLSLMFVDESDHETLTAILGPVVGERDAMKNSRLLLTLGGLQRSFRFHFRGSGYDEKMVREMEGLEAAGSAYICTLCDSTRAEASSNMTLHSVTRSHEENLERYEVWRTNPFSESADELRDRVKGVSAKPFLETQPTLDALHCDIGNATEFYKMFQDEIGEVFRKPN-PSRQERRSWRAALDKQLRKKLKLKPIMRMNGNYARRLMTQEAVEVVCELVPLEERRLALRELMGLYIQMKPVWRATCPAKECPDQLCRYSFNSQRFAELLSTTFKYRYDGKITNYLHKTLAHVPEIIERDGSIGAWASEGNESGNKLFRRFRKMNAR?SKAF????????????????????????????????????????????????????????????????????????????????????????????????????????????????????????
>Ac_AY700350_Canthigaster_jactator
???????????????????????????????????????????????????????????????????????????????????????????????????????????????????????????????????????????????????????????????????????????????????????????????????????????????????????????????????????????????????????????????????????????????????????????????????????????????????????????????????????????????????????????????????????????????????????????????????????????????????????????????????????????????????????????????????????????????????????????????LPGFHQFEWQPPLRNVSTSCTVGIINGLSGWTSSVDDS?AETTTRRFRYDVAIVSALKDLEEDIMEGLRDNGMEDSTCTLG-FSILIKESCDGMGDVSEKHGGGPLVPEKAVRFSFTIMSVSVKAEGENDKV-IFTEPKPNSELSCKPLSLMFVDESDHETLTAIMSPIIAERNAMKESRLIVSIGGLPRSFRIHFRGTGYDEKMVRELEGLEAAGSTYICTLCDSSRVEASENMVLHSITRSHDENLERYEIWRTNPFSESVNDLRERVKGVSAKGFMETHPTLDALHCEIGIATEFYKIFQDEIGEVFQKVN-PSREERRGWRAALDKQLRKSMKLKPVMRMNGNYARRLMSLEAVELVCELVPTEGRREALRELMMLYLQMKPVWRATSPAKECPDQLCRYSFNSQRFAELLSSSFKYRYNKKITNYLHKTLAHVPEIIERDGSIGAWASEGNESANKLFRRF???????????????????????????????????????????????????????????????????????????????????????????????????????????????????????????????????
>Ac_AY700351_Canthigaster_rostrata
???????????????????????????????????????????????????????????????????????????????????????????????????????????????????????????????????????????????????????????????????????????????????????????????????????????????????????????????????????????????????????????????????????????????????????????????????????????????????????????????????????????????????????????????????????????????????????????????????????????????????????????????????????????????????????????????????????????????????????????????LPGFHQFEWQPPLRNVSTSCTVGIINGLSGWTCSVDDSPAETITRRFRYDVAIVSALKDLEEDIMEGLRDNGMEDSTCTLG-FSVLIKESCDGMGDVSEKH?GGPLVPEKAVRFSFTIMSVSVKAEGENDKV-IFTEPKPNSELSCKPLSLMFVDESDHETLTAIMSPIIAERNAMKESRLIVSIGGLPRSFRIHFRGTGYDEKMVRELEGLEAAGSTYICTLCDSSRVEASENMVLHSITRCH?ENLERYEIWRTNPFSESVNDLRERVKGVSAKAFMETHPTLDALHCEIGIATEFYKIFQDEIGEVFQKVN-PSREERRGWRAALDKQLRKSMKLKPIMRMNGNYARRLMSLEAVELVCELVPTEGRREALRELMRLYLQMKPVWRATCPAKECPDQLCRYSFNSQRFAELLSSAFKYRYNKKITNYLHKTLAHVPEIIERDGSIGAWASEGNE????????????????????????????????????????????????????????????????????????????????????????????????????????????????????????????????????????????
>Ac_AY700352_Canthigaster_valentini
???????????????????????????????????????????????????????????????????????????????????????????????????????????????????????????????????????????????????????????????????????????????????????????????????????????????????????????????????????????????????????????????????????????????????????????????????????????????????????????????????????????????????????????????????????????????????????????????????????????????????????????????????????????????????????????????????????????????????????????????LPGFHQFEWQPPLRNVSTSCTVGIINGLSGWTSSVDDSPAETTTRRFRYDVAIVSALKDLEEDIMEGLRDNGMEDSTCTLG-FSVLIKESCDGMGDVSEKHGGGPLVPEKAVRFSFTIMSVSVKAGGENDKV-IFTEPKPNSELSCKPLSLMFVDESDHE?LTAIMSPIIAERNAMKESRLIVSIGGLPRSFRIHFRGTGYDEKMVRELEGLEAAGSTYICTLCDSSRVEASENMVLHSITRSHDENLERYEIWRTNPFSESVNDLRERVKGVSAKGFMETHPTLDALHCEIGIATEFYKIFQDEIGEVFQKVN-PSRKER?GWRAALDKQLRKSMKLKPVMRMNGNYARRLMSLEAVELVCELVPTEERREALRELMRIYLQMKPVWRATSPAKECPDQLCRYSFNSQRFAELLSSAFKYRYNKKITNYLHKTLAHVPEIIERDGSIGAWASEGNESANKLFRRF???????????????????????????????????????????????????????????????????????????????????????????????????????????????????????????????????
>Ac_AY700366_Canthigaster_janthinoptera
???????????????????????????????????????????????????????????????????????????????????????????????????????????????????????????????????????????????????????????????????????????????????????????????????????????????????????????????????????????????????????????????????????????????????????????????????????????????????????????????????????????????????????????????????????????????????????????????????????????????????????????????????????????????????????????????????????????????????????????????LPGFHQFEWQPPLRNVSTSCTVGIINGLSGWTSSVDDSPAETTTRRFRYDVAIVSALKDLEEDIMEGLRDNGMEDSTCTLG-FSILIKESCDGMGDVSEKHGGGPLVPEKAVRFSFTIMSVSVKAEGENDKV-IFTEPKPNSELSCKPLSLMFVDESDHETLTAIMSPIIAERNAMKESRLIVSIGGLPRSFRIHFRGTGYDEKMVRELEGLEAAGSTYICTLCDSSRVEASENMVLHSITRSHDENLERYEIWRTNPFSESVNDLRERVKGVSAKAFMETHPTLDALHCEIGIATEFYKIFQDEIGEVFQKVN-PSREERRGWRAALDKQLRKSM?LKPVMRMNGNYARRLMSLEAVELVCELVPTEGRREALRELMMLYLQMKPVWRATSPAKECPDQLCRYSFNSQRFAELLSSSFKYRYNKKITNYLHKTLAHVPEIIERDGSIGAWASEGNESANKLFRRF???????????????????????????????????????????????????????????????????????????????????????????????????????????????????????????????????
>Ac_AY308775_Chaetodon_striatus
?????????????????????????????????????????????????????????????????????????????????????????????????????????????????????????????????????????????????????????????????????????????????????????????????????????????????????????????????????????????????????????????????????????????????????????????????????????????????????????????????????????????????????????????????????????????????????????????????????????????????????????????????????????????????????????????????????????????????????????AAEKELLPGFHQFEWQPALKNVSTSCNVGIINGLSGWASSVDDSLADTITRRFRYDVALVSALKDLEEDIMEGLRESGMEDSACTTG-FSVMIKESCDGMGDVSEKHGGGPAVPEKAVRFSFTIMSVSILAADKEEEVTIFTETKPNSELSCKPLCLTFVDESDHETLTAILSPVVAERSAMKESRLILSIGGLLRSFRFHFRGTGYDEKMVREMEGLEASGSTYICTLCDSGRAEASENMVLHSITRSHEENLERYEIWRTNPFSESADELRDRVKGVSSKPFMETHPTMDALHCDIGNATEFYKIFQDEIGEMYQKVN-PSREERRSWRAALDKQLRKKVKLKPVMRMNGNFARRLLTLETVEAVCELVPSEARREALRELIRLYLQMKPVWRATCPAKECPDQLCRYSFNSQRFADLLSSTFKYRYKGKIPNYMHKTLAHVPEIIERDGSIGAWASEGNESANKLFRRFRKMNARQ????????????????????????????????????????????????????????????????????????????????????????????????????????????????????????????
>Ac_AY430220_Chlorophthalmus_sp
???????????????????????????????????????????????????????????????????????????????????????????????????????????????????????????????????????????????????????????????????????????????????????????????????????????????????????????????????????????????????????????????????????????????????????????????????????????????????????????????????????????????????????????????????????????????????????????????????????????????????????????????????????????????????????????????????????????????QIFQP?HTLRAAEKGLLPGFHTFEWQPALKNVSPSCHVGIIN?LSGWAASVDDVPADTITRRFRYDVALVSALKDLEEDIMEGLRERGLED?ACTTG-F?VMIKESCDGMGDVSEKHGGGPMMPEKAVRFSLTVMSVSFQAEGGEEAVVIFREPKPNSELSCKPLCLMFVDESDHETLTAVLGPLVAERNAMKQSRLILEVGGLPRSFRFHFRGTGYDEKMVRAMEGMEASGSTY?CTLCDSTRAEASHNMVLHSVTRGHDENLERYEIWRTNPFSESAMELRDRVKGVSAKPFIETHPTMDALHCDIGNATEFYKIFQDEIGEVFQKAN-PSREERRSWRAALDKQLRKKLKLKPVMRMNGNYARRLMTQEAVEVVCELVPSEERREALRELMGLYIQMKPVWRATCPAKECPDQLCRYSFNSQRFADLLSSTFKYRYDGKITNYLHKTLAHVPEIIERDGSIGAWASEGNESANKLFRRFRKMNARQSKAF????????????????????????????????????????????????????????????????????????????????????????????????????????????????????????
>Ac_AY700322_Chilomycterus_antenna
?????????????????????????????????????????????????????????????????????????????????????????????????????????????????????????????????????????????????????????????????????????????????????????????????????????????????????????????????????????????????????????????????????????????????????????????????????????????????????????????????????????????????????????????????????????????????????????????????????????????????????????????????????????????????????????????????????????????????????????????????????FEWQPALKNVSTSCNVGIINGLSGWTSSVDDFPADTITRRFRYDVALVSALKDLEEDIMEGLKENGMEDSSCTSG-FSVMIKESCDGMGDVSEKHGGGPPVPEKAVRFSFTVMSVSVMADGETEKV-IFTESKPNSELSCKPLSLMFVDESDHETLTAIMSPIIAERNAMKDSRLIISIGGLPRSFRFHFRGTGYDEKMVREMEGLEASGSTYICTLCDSSRAEASQNMVLHSITRNHEENLERYEIWRTNPFSESADELRDRVKGVSAKPFMETHPTLDALHCDIGIATEFYKIFQDEIGEVYQKVN-PSREERRSWRAALDKQLRKKLKLKPIMRMNGNYARRLMTLEAVDAVCELVPTEERREALRELMRLFLQMKPVWRATCPVKECPDQLCRYSFNSQRFADLLSSSFKYRYNKKISNDMHKTLAHVPEIIERDGSIGAWASEGNESANKLFRR????????????????????????????????????????????????????????????????????????????????????????????????????????????????????????????????????
>Ac_AY208634_Chromis_retrofasciata
????????????????????????????????????????????????????????????????????????????????????????????????????????????????????????????????????????????????????????????????????????????????????????????????????????????????????????????????????????????????????????????????????????????????????????????????????????????????????????????????????????????????????????????????????????????????????????????????????????????????????????????????????????????????????????????????????????VKATSGRQIFQPLHSLRTAEKELLPGFHQFEWQPALKNVSTSCDVGIINGLSGWASSVDDSPADTITRRFRYDVALVSALKDLEEDIMEGLRESGMEDSSCTSG-FSVVIKECCDGMGDVSEKHGGGPVVPEKAVRFSFTVMSVSVLADNKEEEVTIFTEPKPNSELSCKPLSLMFVDESDHETLTAVLGPIVAERNAMKESRLILSIGGLPRFFRFHFRGTGYDEKMVRELEGLEA?GSMYVCTLCDSTRAEASKNMVLHSVTRSHEENLERYEIWRSNPFSESADELRDRVKGVSSKPFMETQPT?DALHCDIGNASEFYKIFQDEIGEVYKKVN-PSREQRRSWRAALDKQLRKKMKLK?VMRMNGNYARRLMTQEAVEAVCELVPSEERKEALRELIRLYLQMKPVWRATNPAKECPDQLCRYSFNSQRFADLLSTSFKYRYNGKITNYLHKTLAHVPEIIERDGSIGAWASEGNESANKLFRRFRKMNARQSKAFEL??????????????????????????????????????????????????????????????????????????????????????????????????????????????????????
>Ac_AY208636_Chromis_multilineata
????????????????????????????????????????????????????????????????????????????????????????????????????????????????????????????????????????????????????????????????????????????????????????????????????????????????????????????????????????????????????????????????????????????????????????????????????????????????????????????????????????????????????????????????????????????????????????????????????????????????????????????????????????????????????????????????????????VKATSGRQIFQPLHSLRTAEKELLPGFHQFEWQPALKNVSTSCNVGIINGLSGWASSVDDSPADTITRRFRYDVALVSALKDLEEDIMDGLRECGMEDSACTSG-FSVMIKECCDGMGDVSEKHGGGPVVPEKAVRFSFTVMSVSVLADDKKEEVTIFTEPKPNSELSCKPLSLMFVDESDHETLTAVLGPIVAERNAMKESRLILSIGGLPRFFRFHFRGTGYDEKMVREMEGLEASGSTYVCTLCDSTRAEAAKNMVLHSVTRSHEENLERYEIWRSNPFSESADELRDRVKGVSSKPFMETQPTLDALHCDIGNASEFYKIFQDEIGEVYKKVN-PSREQRRSWRAALDKQLRKKMRLKPVMRMNGN?ARRLMTQEAVEVVCELVPSEERKEALRELIKLYLQMKPVWRATN?AKECPDQLCRYSFNSQRFADLLSTSFKYRYNGKITNYLHKTLAHVPEIIERDGSIGAWASEGNESANKLFRRFRKMNARQ?KAFEL??????????????????????????????????????????????????????????????????????????????????????????????????????????????????????
>Ac_AY208637_Chromis_atrilobata
????????????????????????????????????????????????????????????????????????????????????????????????????????????????????????????????????????????????????????????????????????????????????????????????????????????????????????????????????????????????????????????????????????????????????????????????????????????????????????????????????????????????????????????????????????????????????????????????????????????????????????????????????????????????????????????????????????VKATSGRQIFQPLHSLRTAEKELLPGFHQFEWQPALKNVSTSCNVGIINGL?GWASSVDDSPADTITRRFRYDVALVSALKDLEEDIMDGLRESGMEDSTCTSG-FSVMIKECCDGMGDVSEKHGGGPVVPEKA?RFSFTIMSVSVLADDKKEE?TIFTEPKPNSELSCKPLSLMFVDESDHE?LTAVLGP?VAERNAMKESRLILSIGGLPRSFRFHFRGTGYDEKMVREMEGLEASGSTYVCTLCDSTRAEAAKNMVLHSVTRSHEENLERYEIWRSNPFSESADELRDRVKGVSSKPFMETQPTLDALHCDIGNASEFYKIFQDEIGEVYKKVN-PSREQRRSWRAALDKQLRKKMRLKPVMRMNGNYARRLMTQEAVEVVCELVPSEERKEALRELI?LYL?MKPVWRATN?AKECPDQLCRYSFNSQRFADLLSTSFKYRYNGKITNYLHKTLAHVPEIIERDGSIGAWASEGNESANKLFRRFRKMNA?QSKAFEL??????????????????????????????????????????????????????????????????????????????????????????????????????????????????????
>Ac_AY208638_Chromis_nitida
????????????????????????????????????????????????????????????????????????????????????????????????????????????????????????????????????????????????????????????????????????????????????????????????????????????????????????????????????????????????????????????????????????????????????????????????????????????????????????????????????????????????????????????????????????????????????????????????????????????????????????????????????????????????????????????????????????VKATSGRQIFQ?LHSLRTAEKELLPGFHQFEWQPALKNVSTSCNVGIINGLSGWTSSVDDSPADTITRRFRYDVALVSALKDLEEDIMDGLRESGMEDSACTSG-FSVMIKECCDGMGDVSEKHGGGPVVPEKAVRFSFTVMSVSVLAENKEEEVTIFTEPKPNSELSCKPLSLMFVDESDHETLTAVLGPI?AERNAMK?SRLILSIGGLPRFFRFHFRGTGYDEKMVREMEGLEASGSTYVCTLCDSTRAEASKNMVLHSVTRSHEENLERYEIWRSNPFSESADELRDRVKGVSSKPFLETQPTLDALHCDIGNASEFYKIFQDEIGEVYKKVN-PSREQRRSWRAALDKQLRKKMKLKPVMRMNGNFARRLMTKEAVEVVCELVPSEERKEALRELIKLYLQMKPVWRATNPAKECPDQLCRYSFNSQRFADLLSTSFKYRYNGKITNYLHKTLAHVPEIIERDGSIGAWASEGNESANQLFRRFRK?NARQSKSFEL??????????????????????????????????????????????????????????????????????????????????????????????????????????????????????
>Ac_AY208641_Chromis_agilis
????????????????????????????????????????????????????????????????????????????????????????????????????????????????????????????????????????????????????????????????????????????????????????????????????????????????????????????????????????????????????????????????????????????????????????????????????????????????????????????????????????????????????????????????????????????????????????????????????????????????????????????????????????????????????????????????????????VKATSGRQIFQPLHSLRTAEKELLPGFHQFEWQPALKNVSTSCDVGIINGLSGWASSVDDSPADTITRRFRYDVALVSALKDLEEDIM?GLRESGMEDSSCTSG-FSVVIKECCDGMGDVSEKHGGGPVV?EKAVRFSFTVMSVSVLADNKEEEVTIFTEPKPNSELSCKPLSLMFVDESDHETLTAVLGPIVAERNAMKESRLILSIGGLPRFFRFHFRGTGYDEKMVRELEGLEASGSMYVCTLCDSTRAEASKNMVLHSVTRSHEENLERYEIWRSNPFSESADELRDRVKGVSSKPFMETQPTLDALHCDIGNASEFYKIFQDEIGEVYKKVN-PSREQRRSWRAALDKQLRKKMKLKPVMRMNGNYARRLMTQEAVEAVCELVPSEERKEALRELIRLYLQMKPVWRATN?AKECPDQLCRYSFNSQRFADLLSTSFKYRYNGKITNYLHKTLAHVPEIIERDGSIGAWASEGNEAANQLFRRFRKMNARQSKAFEL??????????????????????????????????????????????????????????????????????????????????????????????????????????????????????
>Ac_AY208642_Chromis_weberi
????????????????????????????????????????????????????????????????????????????????????????????????????????????????????????????????????????????????????????????????????????????????????????????????????????????????????????????????????????????????????????????????????????????????????????????????????????????????????????????????????????????????????????????????????????????????????????????????????????????????????????????????????????????????????????????????????????VKATSGRQIFQPLHSLRTAEKELLPGFHQFEWQPALKNVSTSCNVGIINGLSGWASSVDESPADTITRRFRYDVALVSALKDLEEDIMDGLRESGMEDSACTSG-FSVMIKECCDGMGDVSEKHGGGPVVPEKAVRFSFTVMSVSVLADNKKEEVTIFTEPKPNSELSCKPLSLMFVDESDHETLTAVLGPIVAERNAMKESRLILSIGGLPRSIRFHFRGTGYDEKMVREMEGLEASGSTYVCTLCDSTRAEASKNMVLHSVTRSHEENLERYEIWRSNPFSESADELRDRVKGVSSKPFLETQPTLDALHCDIGNASEFYKIFQDE?GEVYKKVN-PSREQRRSWRAALDKQLRNKMKLK?VMRMNGNYARRLMTQEAVEVVCELVPSEERKEALRELIRLYLQMKPVWRATNPAKECPDQLCRYSFNSQRFADLLSTSFKYRYNGKITNYLHKTLAHVPEIIERDGSIGAWASEGNESANKLFRRFRKMNTRQSKAYEM??????????????????????????????????????????????????????????????????????????????????????????????????????????????????????
>Ac_AY208645_Chrysiptera_annulata
????????????????????????????????????????????????????????????????????????????????????????????????????????????????????????????????????????????????????????????????????????????????????????????????????????????????????????????????????????????????????????????????????????????????????????????????????????????????????????????????????????????????????????????????????????????????????????????????????????????????????????????????????????????????????????????????????????VKATSGRQIFQPLHSLRAAEKELLPGFHQFEWQPALKNVSPSCNVAIINGLSGWASSVDDSPADTITRRFRYDVALVSALKDLEEDIMDGLRESGMEDSACTSG-FSVMIKESCDGMGDVSEKHGGGPVVPEKAVRFSFTIMSVSILADGKKEEATIFTEPKPNSEMSCKPLCLMFVDESDHETLTALLGPIVAERNAMKESRLILSIGGLSRSFRFHFRGTGYDEKMVREMEGLEASGSTYVCTLCDSTRAEASKNMVLHSVTRSHEENLERYEIWRSNPFSESADELRDRVKGVSSKPFLETQPTLDALHCDIGNASEFFKIFQDEIGEMHTKVN-PSREQRRSWRAALDKQLRKKLKLKPVMRMNGNYARRLMTMEPVDVVCELVPSEERREALRDLMRLYLQMKPVWRATNPAKECPDQLCRYSFNSQRFADILSTSFKYRYNGKITNYLHKTLAHVPEIIERDGSIGAWASEGNESANKLFRRFRKMNARQSKAFEL??????????????????????????????????????????????????????????????????????????????????????????????????????????????????????
>Ac_AY208646_Chrysiptera_rollandi
????????????????????????????????????????????????????????????????????????????????????????????????????????????????????????????????????????????????????????????????????????????????????????????????????????????????????????????????????????????????????????????????????????????????????????????????????????????????????????????????????????????????????????????????????????????????????????????????????????????????????????????????????????????????????????????????????????VKATSGRQIFQPLHSLRTAEKELLPGFHPFEWQPALKNVSPSCNVAIINGLSGWASSVDDSPADTITRRFRYDVALVSALKDLEEDIMDGLRESGMEDSACTSG-FNVMIKECCDGMGDVSEKHGGGPVVPEKAVRFSFTIMSVSVLADGKKEEVTIFTEPKPNSEMSCKP?CLMFVDESDHETLTALLGPIVAERKAMKESRLILSIGGLSRSFRFHFRGTGYDEKMVREMEGLEASGSTYVCTLCDSTRAEASKNMVLHSVTRSHEENLERYEIWRSNPFSESADELRDRVKGVSSKPFLETQPTLDALHCDIGNASEFFKIFQDEIGEMHQKVN-PSREQRRSWRAALDKQLRKKMKLKPVMRMNGN?ARRLMTMEAVEAVCELVPSEERREALRELMRLYLQMKPVWRATNPAKECPDQLCRYSFNSQRFADILSTSFK?RYNGKITNYLHKTLAHVPEIIERDGSIGAWASEGNESANKLFRRFRKMNARQSKAFEL??????????????????????????????????????????????????????????????????????????????????????????????????????????????????????
>Ac_U71093_Danio_rerio
GSVMRLCFGGKSKENVESARGRVDLKLQEIDTHMNLLRNMCRLCGIAI-QKAKGPSHEVQGVLEESSRCALRRMGCKLVTWPEVILKVFKVDVTTDMETVHPSLFCHRCWTAAIRGGGFCSFTNTRIPDWKPHTSQCNLCFPKKSSFQRVG-RKRTKPLKSAHILPKRFRRDSSESSRV------WRQTTENPDG---KEW---LKLSVQRGQ-WVKNITRCQRDHLSTKLIPTEVPADLIRAVTCQVCDHLLSDPVQSPCRHLFCRLCIIRYTHALGPNCPTCNQHLNPSHLIKPAKFFLATLSSLPLLCPSEECSDWVRLDSFREHCLNHYREKESQEEQTPSEQNLDGYLPVNKGGRPRQHLLSLTRRAQKHRLRDLKNQVKTFAEKEEGGDVKSVCLTLFLLALRAGNEHKQADELEAMMQGRGFGLHPAVCLAIRVNTFLSCSQYHKMYRTVKATSGRQIFQPLHTLRNAEKELLPGFHQFEWQPALKNVSTSWDVGIIDGLSGWTVSVDDVPADTISRRFRYDVALVSALKDLEEDIMEGLRERALDDSMCTSG-FTVVVKESCDGMGDVSEKHGSGPAVPEKAVRFSFTIMSISIRLEGEDDGITIFQEQKPNSELSCRPLCLMFVDESDHETLTAILGPVVAERKAMMESRLIISVGGLLRSFRFFFRGTGYDEKMVREMEGLEASGSTYICTLCDSTRAEASQNMVLHSITRSHDENLERYEIWRKNPFSESADELRDRVKGVSAKPFMETQPTLDALHCDIGNATEFYKIFQDEIGEVYQKPN-PSREERRRWRSTLDKQLRKKMKLKPVMRMNGNYARRLMTREAVEAVCELVPSEERREALLKLMDLYLQMKPVWRSTCPSRDCPDQLCQYSYNSQQFADLLSSMFKYRYDGKITNYLHKTLAHVPEIVERDGSIGAWASEGNESGNKLFRRFRKMNARQSKTFELEDILKHHWLYTSKYLQKFMEAHKNSVKAMQATFNPEETPEEADNS---LDVPDF????????????????????????????????????????????????????????????????
>Ac_AY330977_Dario_dario
???????????????????????????????????????????????????????????????????????????????????????????????????????????????????????????????????????????????????????????????????????????????????????????????????????????????????????????????????????????????????????????????????????????????????????????????????????????????????????????????????????????????????????????????????????????????????????????????????????????????????????????????????????????????????????????????????????????????????PLHTLRAAEKELLPGFHQFEWQPALKNVSTSCNVGIINGLSGWASSVDDSPADTITRRFRYDVALVSALKDVEEDIMEGLRESGMEDSACTSG-FSVMIKECCDGMGDVSEKHGGGPVVPEKAVRFSFTIMSVSVLVEDE-GEVTIFTEPKPNSELSCKPLCLMFVDESDHETLTAVLGPVIAERNAMKESRLILSMGGLLRSFRFHFRGTGYDEKMVREMEGLEASGSTYICTLCDSSRAEASQNMVLHAITRSHDENLERYEIWRSNPFSESADELRDRVKGVSAKPFMETQPTLDALHCDIGNATEFYKIFQDEIGEVFKKVN-PSREERRSWRAALDKQLRKKMKLKPVMRMNGNYARRLMTLEAVEVVCELVPTEERREALRELMRLYLQMKPVWRATCPAKECPDQLCRYSFNSQRFADLLSSTFKYRYNGKITNYLHKTLAHVPEIIERDGSIGAWASEGNESANKLFRRFRKMNARQSKAFELEDV???????????????????????????????????????????????????????????????????????????????????????????????????????????????????
>Ac_AY330978_Dario_hysginon
???????????????????????????????????????????????????????????????????????????????????????????????????????????????????????????????????????????????????????????????????????????????????????????????????????????????????????????????????????????????????????????????????????????????????????????????????????????????????????????????????????????????????????????????????????????????????????????????????????????????????????????????????????????????????????????????????????????????????PLHTLRAAEKELLPGFHQFEWQPALKNVSTSYNVGIINGLSGWASSVDDSPADTITRRFRYDVALVSALKDVEEDIMEGLRESGMEDSACTSG-FSVMIKECCDGMGDVSEKHGGGPVVPEKAVRFSFTIMSVSVLVEDE-GEVTIFTEPKPNSELSCKPLCLMFVDESDHETLTAVLGPVVAERNAMKESRLILSMGGLLRSFRFHFRGTGYDEKMVREMEGLEASGSTYICTLCDSSRAEASQNMVLHSITRCHDENLERYEIWRTNPFSESVDELRDRVKGVSAKPFMETQPTLDALHCDIGNATEFYKIFQDEIGEVFKKVN-PSREERRSWRAALDKQLRKKMKLKPVMRMNGNYARRLMTLEAAEVVCELVPSEERREALRELMRLYLQMKPVWRATCPAKECPDQLCRYSFNSQRFADLLSSTFKYRYNGKITNYLHKTLAHVPEIIERDGSIGAWASEGNESANKLFRRFRKMNARQSKAFELEDV???????????????????????????????????????????????????????????????????????????????????????????????????????????????????
>Ac_AY208651_Dascyllus_marginatus
????????????????????????????????????????????????????????????????????????????????????????????????????????????????????????????????????????????????????????????????????????????????????????????????????????????????????????????????????????????????????????????????????????????????????????????????????????????????????????????????????????????????????????????????????????????????????????????????????????????????????????????????????????????????????????????????????????VKATSGRQIFQPLHSLRAAEKELLPGFHQFEWQPALKNVSASCNVGIINGLSGWASSVDDSPADTITRRFRYDVALVSALKDLEEDIMDGLRESGMEDSACTSG-FSVVIKECCDGMGDVSEKHGGGPVVPEKAVRFSFTVMSVSVLADDKKEEVTIFTEPKPNSELSCKPLSLMFVDESDHETLTAVLGPVVAERNAMKESRLILSIGGLPRSFRFHFRGTGYDEKMVREMEGLEASGSTYVCTLCDSTRAEAAKNMVLHSVTRSHEENLERYEIWRSNPFSESADELRDRVKGVSSKPFMETQPTLDALHCDIGNASEFYKIFQDEIGEVYKKVN-PSREQRRSWRAALDKQLRKKMKLKPVMRMNGNYARRLMTQEAVEVVCELVPSEERKEALRELIRLYLQMKPVWRATNPAKECPDQLCRYSFNSQRFADLLSTSFKYRYNGKITNYLHKTLAHVPEIIERDGSIGAWASEGNESANKLFRRFRKMNARQSKAFEL??????????????????????????????????????????????????????????????????????????????????????????????????????????????????????
>Ac_AY208653_Dascyllus_melanurus
????????????????????????????????????????????????????????????????????????????????????????????????????????????????????????????????????????????????????????????????????????????????????????????????????????????????????????????????????????????????????????????????????????????????????????????????????????????????????????????????????????????????????????????????????????????????????????????????????????????????????????????????????????????????????????????????????????VKATSGRQIFQPLHSLRTAEKELLPGFHHFEWQPALKNVSASCNVGIINGLSGWASSVDDSPADTITRRFRYDVALVSALKDLEEDIMDGLRESGMEDSACTSG-FSVVIKECCDGMGD?SEKHGGGPVVPEKAVRFSFTVMSVSVLADDKKEEVTIFTEPKPNSELSCKPLSLMFVDESDHETLTAVLGPIVAERNAMKESRLILSIGGLPRSFRFHFRGTGYDEKMVREMEGLEASGSTYVCTLCDSTRAEAAKNMVLHSVTRSHEENLERYEIWRSNPFSESADELRDRVKGVSSKPFMETQPTLDALHCDIGNASEFYKIFQDEIGEVYKKVN-PSREQRRSWRAALDKQLRKKMKLKPVMRMNGNYARRLMTQEAVEVVCELVPSEERKEALRELIRLYLQMKPVWRATNPAKECPDQLCRYSFNSQRFADLLSTSFKYRYNGKITNYLHKTLAHVPEIIERDGSIGAWASEGNEAANKLFRRFRKMNARQSKAFEL??????????????????????????????????????????????????????????????????????????????????????????????????????????????????????
>Ac_AY208654_Dascyllus_reticulatus
????????????????????????????????????????????????????????????????????????????????????????????????????????????????????????????????????????????????????????????????????????????????????????????????????????????????????????????????????????????????????????????????????????????????????????????????????????????????????????????????????????????????????????????????????????????????????????????????????????????????????????????????????????????????????????????????????????VKATSGRQIFQPLHSLRAAEKELLPGFHQFEWQPALKNVSASCNVGIINGLSGWASSVDDSPADTITRRFRYDVALVSALKDLEEDIMDGLRESGMED?ACTSG-FSVVIKECCDGMGDVSEKH?GGPVVPEKAVRFSFTVMSVSVLADDKKEEVTIFTEPKPNSELSCKPLSLMFVDESDHETLTAVLGPIVAERNAMKESRLILSIGGLPRSFRFHFRGTGYDEKMVREMEGLEASGSTYVCTLCDSTRAEA?KNMVLHSVTRSHEENLERYEIWRSNPFSESADELRDRVKGVSSKPFMETQPTLDALHCDIGNASEFYKIFQDEIGEVYKKVN-PSREQRRSWRAALDKQLRKKMKLKPIMRMNGNYARRLMTQEAVEVVCELVPSEERKEALRELIRLYLQMKPVWRATNPAKECPDQLCRYSFNSQRFADLLSTSFKYRYNGKITNYLHKTLAHVPEIIERDGSIGAWASEGNE?ANKLFRRFRKMNARQSKAFEL??????????????????????????????????????????????????????????????????????????????????????????????????????????????????????
>Ac_AY208655_Dascyllus_trimaculatus
????????????????????????????????????????????????????????????????????????????????????????????????????????????????????????????????????????????????????????????????????????????????????????????????????????????????????????????????????????????????????????????????????????????????????????????????????????????????????????????????????????????????????????????????????????????????????????????????????????????????????????????????????????????????????????????????????????VKATSGRQIFQPLHSLRAAEKELLPGFHQFEW?PALKNVSASCNVGIINGLSGWASSVDDSPADTITRRFRYDVALVSALKDLEEDIMDGLRESGMEDSACTSG-FSVVIKECCDGMGDVSEKHGGGPVVPEKAVRFSFTVMSVSVLADDKKEEVTIFTEPKPNSELSCKPLSLMFVDESDHETLTAVLGPIVAERNAMKESRLILSIGGLPRSFRFHFRGTGYDEKMVREMEGLEASGSTYVCTLCD?TRAEAAKNMVLHSVTRSHEENLERYEIWRSNPFSESADELRDRVKGVSSKPFMETQPTLDALHCDIGNASEFYKIFQDEIGEVYKKVN-PSREQRRSWRAALDKQLRKKMKLKPIMRMNGNYARRLMTQEAVEVVCELVPSEERKEALRELIRLYLQMKPVWRATNPAKECPDQLCRYSFNSQRFADLLSTSFKYRYNGKITNYLHKTLAHVPEIIERDGSIGAWASEGNEAANKLFRRFRKMNARQSKAFEL??????????????????????????????????????????????????????????????????????????????????????????????????????????????????????
>Ac_AY700327_Diodon_liturosus
???????????????????????????????????????????????????????????????????????????????????????????????????????????????????????????????????????????????????????????????????????????????????????????????????????????????????????????????????????????????????????????????????????????????????????????????????????????????????????????????????????????????????????????????????????????????????????????????????????????????????????????????????????????????????????????????????????????????????????????????LPGFHQFEWQPALKNVSTSCNVGIINGLSGWTSSVDDFPADTITRRFRYDVALVSALKDLEEDIMEGLKENGMEDSICTSG-FSVMIKESCDGMGDVSEKHGGGPPVPEKAVRFSFTVMSVSIMADGETEKV-IFCEPKPNSELSCKPLSLMFVDESDHETLTAIMSPIIAERNAMKDSRLIVSIGGLPRSFRFHFRGTGYDEKMVREMEGLEASGSTYICTLCDSSRAEASENMVLHSITRNHEENLERYEIWRTNPFSESADELRDRVKGVSAKPFMETHPTLDALHCDIGIATEFYKIFQDEIGEVYQKVN-PSREERRCWRAALDKQLRKKLKLKPIMRMNGNFARRLMTLEAVEAVCELVPTEERREALRELMRLFLQMKPVWRATCPVKECPDQLCRYSFNSQRFAD?LSSSFKYRYNKKISNYMHKTLAHVPEIIERDGSIGAWASEGNESANKLFRRF???????????????????????????????????????????????????????????????????????????????????????????????????????????????????????????????????
>Ac_AY308791_Diodon_hystrix
??????????????????????????????????????????????????????????????????????????????????????????????????????????????????????????????????????????????????????????????????????????????????????????????????????????????????????????????????????????????????????????????????????????????????????????????????????????????????????????????????????????????????????????????????????????????????????????????????????????????????????????????????????????????????????????????????????????????????????????VEKELLPGFHQFEWQPALKNVSTSCNVGIINGLSGWTSSVDDFPADTITRRFRYDVALVSALKDLEEDIMEGLKENGMEDSICTSG-FSVMIKESCDGMGDVSEKHGGGPPVPEKAVRFSFTVMSVSIMADGETEKV??FCEPKPNSELSCKPLSLMFVDESDHETLTAIMSPIIAERNAMKDSRLIVSIGGLPRSFRFHFRGTGYDEKMVREMEGLEASGSTYICTLCDSSRAEASENMVLHSITRNHEENLERYEIWRTNPFSESADELRDRVKGVSAKPFMETHPTLDALHCDIGIATEFYKIFQDEIGEVYQKVN-PSREERRSWRAALDKQLRKKLKLKPIMRMNGNFARRLMTLEAVEAVCELVPTEERREALRELMRLFLQMKPVWRATCPVKECPDQLCRYSFNSQRFADLLSSSFKYRYNKKISNYMHKTLAHVPEIIERDGSIGAWASEGNESANKLFRRFRKMNARQS???????????????????????????????????????????????????????????????????????????????????????????????????????????????????????????
>Ac_AY208656_Dischistodus_melanotus
????????????????????????????????????????????????????????????????????????????????????????????????????????????????????????????????????????????????????????????????????????????????????????????????????????????????????????????????????????????????????????????????????????????????????????????????????????????????????????????????????????????????????????????????????????????????????????????????????????????????????????????????????????????????????????????????????????VKATSGRQIFQPLHSLRTAEKELLPGFHPFEWQPALKNVSPSCHVAIINGLSGWASSLDDSPADTITRRFRYDVALVSALKDLEEDIMDGLRESGMEDSACTSG-FNVMIKECCDGMGDVSEKHGGGPVVPEKAVRFSFTIMSVSVLADGKKEEVTVFTEPKPNSEMSCKPLCLMFVDESDHETLTALLGPI?AERNAMKESRLILSIGGLS??FRF?FRGTGYDEKMVREMEGLEASGSTYVCTLCDSTRAEASKNMVLHSVTRSHEENLERYEIWRSNPFSESADELRDRVKGVSSKPFLETQPTLDALHCDIGNASEFFKIFQDEIGEMHKKVN-PSREQ?RSWRAALDKQLRKKMKLKPVMRMNGNYARRLMTMEAVEAVCELVPSEERKEALRELMRLYLQMKPVWRATNPAKECPDQLCRYSFNSQRFADILSTSFKYRYNGKITNYLHKTLAHVPEIIERDGSIGAWASEGNESANKLFRRFRKMNARQSKAFEL??????????????????????????????????????????????????????????????????????????????????????????????????????????????????????
>Ac_AY846498_Elacatinus_digueti
?????????????????????????????????????????????????????????????????????????????????????????????????????????????????????????????????????????????????????????????????????????????????????????????????????????????????????????????????????????????????????????????????????????????????????????????????????????????????????????????????????????????????????????????????????????????????????????????????????????????????????????????????????????????????????????????????????????????????????????????????????????????????SCNVGIINGLSGWTSVLDDAPADTITRRFRYDVALVSALKDLEEDIVDGLRDSGLHDSACTSG-FSVMIKESCDGMGDVSEKHGGGPALPEKAVRFSFTVMSVSLVTDDNEGEVAIFTEPKPNSEMSCKPLCLMFVDESDHETLTAVLGPIVAERNAMRESRLILSIGGLPRSFRFHFRGTGYDEKMVREMEGMEASGSTYVCTLCDTTRAEASQNMVLHSVTRSHEENLERYEIWRKNPYSESVDELRDRVKGVSAKPFMETQPTLDALHCDIGNATEFYKIFQDEIGEVYSKAN-PTREERRSWRTALDKQLRKKLRLKPVMRMNGNYARRLMT?EAAEAVCELVPTEERREALRELMRLYLQMKPVWRATCPSKECPDQLCRYSFNSQRFADLLASAFKYRYNGKITNYLHKTLAHVPEIIERDGSIGA???????????????????????????????????????????????????????????????????????????????????????????????????????????????????????????????????????????????????
>Ac_AY846519_Elacatinus_lori
?????????????????????????????????????????????????????????????????????????????????????????????????????????????????????????????????????????????????????????????????????????????????????????????????????????????????????????????????????????????????????????????????????????????????????????????????????????????????????????????????????????????????????????????????????????????????????????????????????????????????????????????????????????????????????????????????????????????????????????????????????????????????SCNVGIINGLSGWTSVLDDAPADTITRRFRYDVALVSALKDLEEDIMDGLRDSGLDDSACTSG-FSVMIKESCDGMGDVSEKHGGGPALPEKAVRFSFTVMSVTLVTDDNEGEMTIFTEPKPNSELSCKPLCLMFVDESDHETLTAVLGPIVAERNAMRESRLILSIGGLPRSFRFHFRGTGYDEKMVREMEGMEASGSTYVCTLCDTTRAEASQNMVLHSVTRSHEENLERYEIWRKNPYSESVDELRDRVKGVSAKPFMETQPTLDALHCDIGNATEFYKIFQDEIGEVFSKVN-PSREERRSWRTALDKQLRKMLRLKPVMRMNGNYARRLMTQEAAEAVCELVPTEERREALRELMRLYLQMKPVWRATCPSKECPDQLCRYSFNSQRFADLLGSAFKYRYNGKITNYLHKTLAHVPEIIERDGSIGA???????????????????????????????????????????????????????????????????????????????????????????????????????????????????????????????????????????????????
>Ac_AY846530_Elacatinus_evelynae
?????????????????????????????????????????????????????????????????????????????????????????????????????????????????????????????????????????????????????????????????????????????????????????????????????????????????????????????????????????????????????????????????????????????????????????????????????????????????????????????????????????????????????????????????????????????????????????????????????????????????????????????????????????????????????????????????????????????????????????????????????????????????SCNVGIINGLSGWTSVLDDAPADTITRRFRYDVALVSALKDLEEDIMDGLRDSGLDDSACTSG-FSVMIKESCDGMGDVSEKHGGGPALPEKAVRFSFTVMSVTLVTDDNEGEMTIFTEPKPNSELSCKPLCLMFVDESDHETLTAVLGPIVAERNAMRESRLILSIGGLPRSFRFHFRGTGYDEKMVREMEGMEASGSTYVCTLCDTTRAEASQNMVLHSVTRSHEENLERYEIWRKNPYSESVDELRDRVKGVSAKPFMETQPTLDALHCDIGNATEFYKIFQDEIGEVYSKVN-PSREERRSWRTALDKQLRKMLRLKPVMRM?GNYARRLMTQEAAEAVCELVPTEERREALRELMRLYLQMKPVWRATCPSKECPDQLCRYSFNSQKFADLLGSAFKYRYNGKITNYLHKTLAHVPEIIERDGLLGM???????????????????????????????????????????????????????????????????????????????????????????????????????????????????????????????????????????????????
>Ac_AY430205_Engraulis_japonicus
???????????????????????????????????????????????????????????????????????????????????????????????????????????????????????????????????????????????????????????????????????????????????????????????????????????????????????????????????????????????????????????????????????????????????????????????????????????????????????????????????????????????????????????????????????????????????????????????????????????????????????????????????????????????????????????????????????????????QIFQPLHTLRAAEKELLPGFHAFEWQPALKAVS?SWDVGILDGLSGWTSSVEEVPADTIARRFRYDVALASALKDLEEDILEGLREQSLDDSLVT-G-FSVTIKESCDGMGDVSEKHGSGPVVPEKAVRFSFTIMSVSAHVEGEEDSVSIFQEMKPNSELSCKPLCLMFVDESDHETLTAILGPVVAERNAMKESRLILSIAGLPRSFRFHFRGSGYDEKMVREMEGLEASGSTYICTLCDSTRADASKNMVLHSITRSHQENLERYELWRTNPYSESADELRDRVKGVSAKPFMETQPTLDALHCDIGNATEFYKIFQDEIGEMHARTDVPKREERRQWRAALDKQLRKKMKLKPVMRMNGNYARRLMTTEAVEAVCELVPSEARRQALRELVALYLQMKPVWRSTWPARECPDQLCRYSFNSQRFAEL?STTFKYRYDGKITNYLHKTLAHVPEIVERDGSIGAWASEGNESGNKLFRRFRKMNARQSKSF????????????????????????????????????????????????????????????????????????????????????????????????????????????????????????
>Ac_AY380541_Esox_americanus
??????????????????????????????????????????????????????????????????????????????????????????????????????????????????????????????????????????????????????????????????????????????????????????????????????????????????????????????????????????????????????????????????????????????????????????????????????????????????????????????????????????????????????????????????????????????????????????????????????????????????????????????????????????RGVGLHPAVCLAIRVNTFLSCSQYHKMYRTVKATSGRQIFQPLHTLRAAEKELLPGYHPFEWQPALKNVSTSCHVGIINGLSGWATSVDDAPADTITRRFRYDVALVSALKDLEEDIMEGLRAQSLKDSVCTAG-FSVMIKESC?GMGDVSEKHGGGPAIPEKAVRFSFTVMSISVQVEGEDEAVNIFQESRPNSEMSCKPLCLMFVDESDHETLTAVLGPVVAERNAMKNSRLILSVGGLSRSFRFHFRGTGYDEKMVREMEGLEASGSTYICTLCDSTRAEASHNMTLHSVTRCHDENLERYELWRTNPYSESAEELRDRVKGVSAKPFMEIQPTLDALHCDIGNATEFYKIFQDEIGEIYNNPN-PSREQRRSWRAALDKQLRQKMKLKPVMRMNGNYARKLMTREAVEAVCELVRSEDRQEALRELMGLYLQMKPVWRSTCPAKECPDQLCQYSFNSQRFAELLSTVFKYRYDGKITNYLHKTLAHVPEIVERDGSIGAWASEGNESGNKLFRRFRKMNARQSKAFELEDVLKHHWLYTSKYLQ??????????????????????????????????????????????????????????????????????????????????????????????????????
>Ac_AY380543_Esox_masquinongy
??????????????????????????????????????????????????????????????????????????????????????????????????????????????????????????????????????????????????????????????????????????????????????????????????????????????????????????????????????????????????????????????????????????????????????????????????????????????????????????????????????????????????????????????????????????????????????????????????????????????????????????????????????????RGIGLHPAVCLAIRVNTFLSCSQYHKMYRTVKATSGRQIFQPLHTLRAAEKELLPGYHPFEWQPALKNVSTSCHVRIINGLSGWATSVDDAPADTITRRFRYDVALVSALKDLEEDIMEGLRERGLKDSVCTAG-FSVMIKESCDGMGDVSEKHGGGPAVPEKAVRFSFTIMSISLQVEGEDETVNIYQESKPNSEMSCKPLCLMFVDESDHETLTAVLGPVVAERNAMKNSRLILSVGGLSRSFRFHFRGTGYDEKMVREMEGLEASGSTYICTLCDSTRAEASHNMTLHSVTRSHDENLERYELWRTNPYSESAEELRDRVKGVSAKPFMEIQPTLDALHCDIG?ATEFYKIFQDEIGEIYNNPN-PSREQRRSWRAALDKQLRQKMKLKPVMRMNGNYARRLMTREAVDAVCELVRSEERQEALRELMGLYLKMKPVWRSTCPAKECPDQLCQYSFNSQRFAELLSTVFKYRYDGKITNYLHKTLAHVPEIVERDGSIGAWASEGNESGNKLFRRFRKMNARQSKAFELEDVLKHHWLYTSKYLQ??????????????????????????????????????????????????????????????????????????????????????????????????????
>Ac_AY380544_Esox_niger
??????????????????????????????????????????????????????????????????????????????????????????????????????????????????????????????????????????????????????????????????????????????????????????????????????????????????????????????????????????????????????????????????????????????????????????????????????????????????????????????????????????????????????????????????????????????????????????????????????????????????????????????????????????RGVGLHPAVCLAIRVNTFLSCSQYHKMYRTVKATSGRQIFQPLHTLRAAEKELLPGYHPFEWQPALKNVSTSCHVGIINGLSGWATSVDDAPADTITRRFRYDVALVSALKDLEEDIMEGLRAQSLEDSVCTAG-FSVMIKESCDGMGDVSEKHGGGPAIPEKAVRFSFTVMSISVQVEGEDEAVNIFQESRPNSEMSCKPLCLMFVDESDHETLTAVLGPVVAERNAMKNSRLILSVGGLSRSFRFHFRGTGYDEKMVREMEGLEASGSTYICTLCDSTRAEASHNMTLHSVTRCHDENLERY?LWRTNPYSESAEELRDRVKGVSAKPFMEIQPTLDALHCDIGNATEFYKIFQDEIGEIYNNPN-PSREQRRSWRAALD??LRQKMKLKPVMRMNGNYARKLMTREAVEAVCELVRSEERQEALRELMGLYLQMKPVWRSTCPAKECPDQLCQYSFNSQRFAELLSTVFKYRYDGKITNYLHKTLAHVPEIVERDGSIGAWASEGNESGNKLFRRFRKMNARQSKAFELEDVLKHHWLYTSKYLQ??????????????????????????????????????????????????????????????????????????????????????????????????????
>Ac_AY430226_Etheostoma_caeruleum
???????????????????????????????????????????????????????????????????????????????????????????????????????????????????????????????????????????????????????????????????????????????????????????????????????????????????????????????????????????????????????????????????????????????????????????????????????????????????????????????????????????????????????????????????????????????????????????????????????????????????????????????????????????????????????????????????????????????QIFQPLHTLRAAEKELLPGFHEFEWQPALKNVSTSCNVGIINGVSGWASSVDDFPADTITRRFRYDVALVSALKDLEEDIMEGLRESGMEDSACTSG-FSVMIKESCDGMGDVSEKHGGGPAVPEKAVRFSITIMSVSVMAEEEEKEVTIFTEPKPNSELSCKPLCLMFVDESDHETLTAVLGPIVAERNAMKESRLIISMGGLPRSFRFHFRGTGYDEKMVREMEGLEASGSSYVCTLCDSTRAEASENMVLHSVTRSHEENLDRYEIWRTNPFSESVDELRDRVKGVSAKPFMETHSTLDALHCDIGNATEFYKIFQDEIGEVYKKVN-PSREERRSWRAALDKQLRKKLKLRPVMRMNGNYARRLMTQEAVEVVCELVPSEERREALRELIRLYLQMKPVWRSSCPAKECPDQLCRYSFNSQRFADILSSTFKYRYDGKITNYLHKTLAHVPEIIERDGSIGAWASEGNESANKLFRRFRKMNARQSKAF????????????????????????????????????????????????????????????????????????????????????????????????????????????????????????
>Ac_AY846563_Gobiosoma_chiquita
?????????????????????????????????????????????????????????????????????????????????????????????????????????????????????????????????????????????????????????????????????????????????????????????????????????????????????????????????????????????????????????????????????????????????????????????????????????????????????????????????????????????????????????????????????????????????????????????????????????????????????????????????????????????????????????????????????????????????????????????????????????????????ICNVGIINGLSGWTSVLDDAPADTITRRFRYDVAVVSALKDLEEDIVEGLRDSGLDDAACTSG-FSVMIKESCDGMGDVSEKHGGGPALPEKAVRFSFTVMSVTLVTDDNEGEVTIFTEPKPN?EMSCKPLCLMFVDESDHETLTAVLGPIVAERNAMRESRLILSIGGLLRSFRFHFRGTGYDEKMVREMEGMEASGSTYVCTLCDTTRAEASQNMVLHSITRNHEENLERYEIWRKNPYSESVEELRDRVKGISAKPFMETQPTLDALHCDIGNATEFYKIFQDEIGEVHSKVN-PSREERRSWRTALDKQLRKKLRLKPVMRMNGNYARRLMTQEAAEAVCELVPTEERREALRELMRLYIQMKPVWRATCPSKECPDQLCRYSFNSQRFADLLASTFKYRYNGKITNYLHKTLAHVPEIIERDGSIGA???????????????????????????????????????????????????????????????????????????????????????????????????????????????????????????????????????????????????
>Ac_AY438703_Gonostoma_bathyphilum
???????????????????????????????????????????????????????????????????????????????????????????????????????????????????????????????????????????????????????????????????????????????????????????????????????????????????????????????????????????????????????????????????????????????????????????????????????????????????????????????????????????????????????????????????????????????????????????????????????????????????????????????????????????????????????????????????????????????QIFQPLHTLRNAEKELLPGYHPFEWQPALRNVSASCQVGIIDGLSGWAASVDDSPADTVTRRFRYDVALVSALKDLEEDILEGLRERGLEDSACTAG-FSVTIKESCDGMGDVSEKHGGGPATPEKAVRFSFTVMSVSVQAEGEDEAVTVFREPKPNSELSCKPLCLMFVDESDHETLTGVLGPVVAERDAMKNSRLILSLGGLPRSFRFHFRGTGYDEKMVREMEGLEASGSTYVCTLCDSTPAEASRNMVLHSVTRSHDENTERYEIWRTNPYSESADELRNRVKGVSAKPFLETHPTLDALHCDIGNATEFYKIFQDEIGEVHRRPN-PSREERRSWRAALDKQLRRKMKLRPVMRMNGNYARRLMTTEAVEVVCELVPSEQRRGPLRELLGLYLQMKPVWRSTCPAKECPDQLCRYSFNSQRFAELLSSTFKYRYDGKITNYLHKTLAHVPEIVERDGSIGAWASEGNESGNKLFRRFRKMNARQSKAF????????????????????????????????????????????????????????????????????????????????????????????????????????????????????????
>Ac_AY208615_Embiotoca_lateralis
????????????????????????????????????????????????????????????????????????????????????????????????????????????????????????????????????????????????????????????????????????????????????????????????????????????????????????????????????????????????????????????????????????????????????????????????????????????????????????????????????????????????????????????????????????????????????????????????????????????????????????????????????????????????????????????????????????VKATSGRQIFQPLHTLRAAEKELLPGFHQFEWQPALKNVSASCSVGIINGVSGWVPSVDDAPADTMTRRFRYDVALVSALKDLEEDIMEGLRESGMEDSVCTSG-FSVMIKECCDGMGDVSEKHGGGPVVPEKAVRFSFTVMSVSVLAEDCEEEVTIFTEPKPNSEMSCKPLCLMLVDESDHETLTAVLGPVVAERNAMKESRLILSIGGLPRSFRFHFRGTGYDEKMVRDLEGLEASGSSYICTLCDSSRADASQNMVLHSITRSHEENLERYEIWRTNPFSESADELRDRVKGVSTKPFMDTHPTMDALHCDIGNATEFYKIFQDEIGEVYKKVN-PSREERRSWRAALDKQLRKKMKLKPVMRMNGNYARRLMTLETMEVVCELVPSEERREALMELMRLYIQMKPVWRATCPAKECPDQLCRYSFNSQRFADLLSSTFKYRYNGKITNYLHKTLAHVPEIIERDGSIGAWASEGNESANKLFRRFRKMNARQSKAFEL??????????????????????????????????????????????????????????????????????????????????????????????????????????????????????
>Ac_AY208617_Halichoeres_melanurus
????????????????????????????????????????????????????????????????????????????????????????????????????????????????????????????????????????????????????????????????????????????????????????????????????????????????????????????????????????????????????????????????????????????????????????????????????????????????????????????????????????????????????????????????????????????????????????????????????????????????????????????????????????????????????????????????????????VKATSGRQVFQPLHTLRAVEKELLPGFHQFEWQPALKNVSTSCNVGIINGLSGLASSVDDTPADTITRRFRYDVALVSALKDLEEDIMEGLRESGLEDSACTSG-FSVMIKESCDGMGDVSEKHGGGPVVPEKAVRFSFTIMSVSVRAEDKEEDITLFTEQKPNSELSCKPLCLTFVDESDHETLTAVLGPVVTERKAMTESRLILTIGGLPRSFRFHFRGTGYDEKMVREMEGLEASGSTYVCTLCDATRAEASQNMVLHSVTRSHDENLERYEIWRTNPYSESVEELRERVKGVSAKPFMETQPTLDALHCDIGNATEFYKIFQDEIGEVYEKVN-PSREERRSWRAALDKQLRKKMKLKPVMRMNGNYARKLMTMEAAEVVCELVPSEERREALRELMRLYLQMKPVWRATCPAKECPDQLCRYSFNSQRFADLLSSTFKYRYNGKITNYLHKTLAHVPEIIERDGSIGAWASEGNESANKLFRRFRKMNARQSKAFEL??????????????????????????????????????????????????????????????????????????????????????????????????????????????????????
>Ac_AY430200_Hiodon_alosoides
???????????????????????????????????????????????????????????????????????????????????????????????????????????????????????????????????????????????????????????????????????????????????????????????????????????????????????????????????????????????????????????????????????????????????????????????????????????????????????????????????????????????????????????????????????????????????????????????????????????????????????????????????????????????????????????????????????????????QIFQPLHTLRSAEKELLPGFHPFEWQPALKNVSSSCDVGIIDGLSGWTGSVDDSLVETIARRFRYDVALVAALKDLEEDIMEGMKERGLADSTCTEG-FTVVVKESCDGMGDVSEKHGGGPALPEKAVRFSITVMSVSVRTEDGEEALTIFQETKPNSELSCKPLCLMFVDESDHETLTAVLGPVVAERNAMRESRLILSIGGLPRSFRFVFRGTGYDEKMVREMEGLEASGSTYICTLCDSTRAEASTNMVLHSITRSHDENLERYEIWRTNPFSEPVEELRDRVKGVSAKPFMETQPTLDALHCDIGNATEFYKIFQDEIGEVHRYSN-PSRDERRRWRSMLDKQLRKKLKLKPIMRMNGNFARRLMTREAVEAVCELVPSEERRQALTELMELYLQMKPVWRATCPAKDCPDQLCRYSFNSQRFADLLSTTFKYRYDGKITNYLHKTLAHVPEIIERDGSIGAWASEGNESGNKLFRRFRKMNARQSKVF????????????????????????????????????????????????????????????????????????????????????????????????????????????????????????
>Ac_AY700344_Lactophrys_triqueter
????????????????????????????????????????????????????????????????????????????????????????????????????????????????????????????????????????????????????????????????????????????????????????????????????????????????????????????????????????????????????????????????????????????????????????????????????????????????????????????????????????????????????????????????????????????????????????????????????????????????????????????????????????????????????????????????????????????????????????????????PGFHQFEWQPALKNVSTSCNVGIINGLSGWVSSVDDSPADTITRRFRYDVALVSALKDLEEDILEGLRENGMEDRACTSG-FSVMIKESCDGMGDISEKHGGGPVVPEKAVRFSFTIMSVSVLADGDEDEVRIYTEPKPNSELSCKPLSLMFVDESDHETLTAILWPIIAERNAMKESRLILSIGGLSHSFRFHFRGTGYDEKMVREMEGLEASGSTYICTLCDSSRADASQNMVLHSITRSHEENLERYEIWRTNPFSESVDELRDRVKGVSAKPFMETHPTLDALHCDIGNATEFYKIFQDEIGEVYLKVN-PSREERRSWRAALDKQLRKKMKLKPVMRMNGNYARRLMTLEAVEVVCELVPSEERREALRELMRLYLQMKPVWRTTCPAKECPDQLCRYSFNSQRFAELLSSTFKYRYNGKITNYLHKTLAHVPEIIERDGSIGAWASEGNESANKLFRRF???????????????????????????????????????????????????????????????????????????????????????????????????????????????????????????????????
>Ac_AY700345_Lactophrys_quadricornis
???????????????????????????????????????????????????????????????????????????????????????????????????????????????????????????????????????????????????????????????????????????????????????????????????????????????????????????????????????????????????????????????????????????????????????????????????????????????????????????????????????????????????????????????????????????????????????????????????????????????????????????????????????????????????????????????????????????????????????????????LPGFHQFEWQPALKNVSTSCNVGIINGLSGWVSSVDDSPADTITRRFRYDVALVSALKDLEEDILEGLRENGMEDRACTSG-FSVMIKESCDGMGDISEKHGGGPVVPEKAVRFSFTIMSVSVLADGDQDEVRIYTEPKPNSELSCKPLSLMFVDESDHETLTAILWPIIAERNAMKESRLILSIGGLSHSFRFHFRGTGYDEKMVREMEGLEASGSSYICTLCDSSRADASQNMVLHSVTRSHEENLERYEIWRTNPFSESVDELRDRVKGVSAKPFMETHPTLDALHCDIGNATEFYKIFQDEIGEVYLKVN-PSREERRSWRAALDKQLRKKMKLK?VMRMNGNYARRLMTLEAVEVVCELVPSEERREALRELMRLYLQMKPVWRATCPAKECPDQLCRYSFNSQHFAELLSSTFKYRYNGKITNYLHKTLAHVPEIIERDGSIGAWASEGNESANKLFRRF???????????????????????????????????????????????????????????????????????????????????????????????????????????????????????????????????
>Ac_AY308764_Lampris_guttatus
??????????????????????????????????????????????????????????????????????????????????????????????????????????????????????????????????????????????????????????????????????????????????????????????????????????????????????????????????????????????????????????????????????????????????????????????????????????????????????????????????????????????????????????????????????????????????????????????????????????????????????????????????????????????????????????????????????????????????????TLRAVEKELLPGYHPFEWQPALKNVSASCQVGIINGLSGWVASVDDSLADTITRRFRYDVALVSALKDLEEDIIEGLSKCGLEDSACTSG-FSVMIKESCDGMGDVSEKHGGGPPVPEKAVRFSFTIMSISILADGEQEEVTIFREPKPNSELSCKPLCLMFVDESDHETLTAVLGPVIAERNAMKQSQLILSMGGLPHSFRFHFRGTGYDEKMVREMEGLEASGSTYICTLCDSTRAEASHNMVLHSITRSHSENLERYEIWRTNPFSESAEELRDRVKGVSAKPFMETQPTLDALHCDISNATEFYKIFQDEIGEVFQRPN-PTREERRGWRAALDKQLRRKMKLKPVMRMNGNYARRLMTKEAVDVVCDLVPTEERREALRELMELYLQMKPVWRATCPTNECPDQLCQYSFNSQRFADLLSTAFKYRYNGKITNYLHKTLAHVPEIIERDGSIGAWASEGNESANKLFRRFRKMNAR?SKAFE???????????????????????????????????????????????????????????????????????????????????????????????????????????????????????
>Ac_AF519737_Macropodus_opercularis
??????????????????????????????????????????????????????????????????????????????????????????????????????????????????????????????????????????????????????????????????????????????????????????????????????????????????????????????????????????????????????????????????????????????????????????????????????????????????????????????????????????????????????????????????????????????????????????????????????????????????????????????????????????????????????????????????????????????????QPLHTLRAAEKELLPGFHQFEWQPALKNVSTSCNVGIINGLSGWASSVDDSPADTITRRFRYDVALVSALKDLEEDIMEGLRDSGMEDSACTSG-FNVMIKECCDGMGDVSEKHGGGPVVPEKAVRFSFTVMSVSVLAEDGEEEVTVFTEPKPNSELSCKPLCLMFVDESDHETLTAVLGPIVAERKAMKESRLILSIGGLPRSFRFHFRGTGYDEKMVREMEGLEASGSSYICTLCDSSRADASKNMVLHSITRNHDENLERYEIWRSNPFSESADELRDRVKGVSAKPFLETQPTLDALHCDIGNATEFYKIFQDEIGEVFQKVN-PTREERRSWRAALDKQLRKKMKLKPVMRMNGNYARRLMTLEAVEAVCELVPTEERREALRELMRLYLQMKPVWRSTCPAKECPDQLCRYSFNSQHFADLLSSTFKYRYNGKITNYLHKTLAHVPEIIERDGSIGAWASEGNESANKLFRRFRKMNARQSKAYELEDV???????????????????????????????????????????????????????????????????????????????????????????????????????????????????
>Ac_AY308792_Masturus_lanceolatus
??????????????????????????????????????????????????????????????????????????????????????????????????????????????????????????????????????????????????????????????????????????????????????????????????????????????????????????????????????????????????????????????????????????????????????????????????????????????????????????????????????????????????????????????????????????????????????????????????????????????????????????????????????????????????????????????????????????????????????TLRAVEKELLPGFHQFEWQPALKNVSASCDVGIINGLSGWTSSVDDAPADTITRRFRYDVALVSALKDLEEDIMEGLRENGMEDSTCASG-FSVMIKESCDGMGDVSEKHGGGPVVPEKAVRFSFTVMSVSVRADGKEDEVTIYREPKPNSELSCKPLCLMFVDESDHEMLTAILWPIIAERNAMKESRLIISIGGLPRSFRFHFRGTGYDEKMVREMEGLEASGSTYICTLCDSSRAEASQNMVLHAITRSHEENLERYEIWRTNPFSESVEVLRDRVKGVSAKPFMETHPTLDALHCDIGNAAEFYKIFQDEIGEVYQKVN-PSREERRSWRAALDKQLRKKMKLRPVMRMNGNYARRLMTQEAVEVVCELVPSEERREALRELMKLYLQMKPVWRATCPAKECPDQLCRYSYNSQRFADILSSTFKYRYNGKITNYLHKTLAHVPEIIERDGSIGAWASEGNESANKLFRRFRKMNARQSKSFE???????????????????????????????????????????????????????????????????????????????????????????????????????????????????????
>Ac_AY700313_Melichthys_niger
???????????????????????????????????????????????????????????????????????????????????????????????????????????????????????????????????????????????????????????????????????????????????????????????????????????????????????????????????????????????????????????????????????????????????????????????????????????????????????????????????????????????????????????????????????????????????????????????????????????????????????????????????????????????????????????????????????????????????????????????LPGFHPFEWQPALKNVSTSCNVGIINGLAGWSSTVDDAPADTITRRFRYDVALVSALKDLEEDIMDGLRENRMDDSACTSG-FTVLIKESCDGMGDVSEKHGGGPLVPEKVVRFSFTVMSVSILADGAEGKVTIYTEPKPNSELSCKPLSLMSVDESDHETLTAILRPIIAERNAMKESRLILSMGGLPRSFRFHFRSTGYDEKMVREMEGLEASGSTYICTLCDSSRAEASQNMVLHSITRSHEENLERYEIWRTNPFSESAEELRDRVKGVSAKPFMETHPTLDALHCDIGNATEFYKIFQDEIGEMYKKVS-PSREERRSWRAALDKQLRKKMKLKPIMRMNGNYARRLMTLEAAEVVCELVPSEERREALRELMRLYLQMKPVWRATCPAKECPDQLCRYSFNSQRFADLLSSTFKYRYNGKITNYLHKTLAHVPEIIERDGSIGAWASEGNESANKLFRRF???????????????????????????????????????????????????????????????????????????????????????????????????????????????????????????????????
>Ac_AY430225_Menidia_menidia
???????????????????????????????????????????????????????????????????????????????????????????????????????????????????????????????????????????????????????????????????????????????????????????????????????????????????????????????????????????????????????????????????????????????????????????????????????????????????????????????????????????????????????????????????????????????????????????????????????????????????????????????????????????????????????????????????????????????QIFQPLHTLRAAE?ELLPGFHQFEWQPALKNVSPSC?IGIINGLSGWMSSLDDAPADTITRRFRYDVALVAALKDLEEDIMEGLRESGMED?ACTS?-FSVMIKECCDGMGDVSEKHGGGPAVPEKAVRFSFTVMSVSIQAEDEKEEVTIFREPKPNSELSCKPLCLMFVDESDHETLTAVLGPIVAERNAMKESRLILSVGGLLRSFRFHFRGTGYDEKMVRDMEGLEASGSTYVCTLCDSSRAEAAQNMVLHSITRNHDENLDRYEIWRTNPFSESVDELRDRVKGVSAKPFMEMQPTLDALHCDIGNATEFYKIFQDEIGEVYKKSN-PSREQRRCWRAALDKQLRKKMK?KPVMRMNGNYARRLMTLEAVEVVCELVPSEERRDALRELMKLYLQM?PVWRATCPAKECPDQLCRYSFNSQHFADLLSSTFKYRYNGKITNYLHKTLAHVPEIIE?DGSIGAWASEGNESANKLFRRFRKMNARQSKAF????????????????????????????????????????????????????????????????????????????????????????????????????????????????????????
>Ac_AY700328_Mola_mola
???????????????????????????????????????????????????????????????????????????????????????????????????????????????????????????????????????????????????????????????????????????????????????????????????????????????????????????????????????????????????????????????????????????????????????????????????????????????????????????????????????????????????????????????????????????????????????????????????????????????????????????????????????????????????????????????????????????????????????????????LPGFHQFEWQPALKNVSASCDVGIINGLSGWTSSVDDAPADTITRRFRYDVALVSALKDLEEDIMEGLRENGMEDSACTSD-FSVMIKESCDGMGDVSEKHGGGPAVPEKAVRFSFTVMSVSVQADGKEDEVTIYREPKPNSELSCKPLCLMFVDESDHEMLTAILWPIIAERNAMKESRLIISIGGLPRSFRFHFRGTGYDEKMVREMEGLEASGSTYICTLCDSGRAEASQNMVLHAITRSHEENLERYEIWRTNPFSESVEVLRDRVKGVSAKPFMETHPTLDALHCDIGNATEFYKIFQDEIGEVYQKVN-P?REERRSWRA?LDKQLRKKMKLRPVMRMNGNYARRLMTQEAVEVVCELVPSEERREALRELVKLYLQMKPVWRATCPAKECPDQLCRYSYNSQRFADILSSTFKYRYNGKITNYLHKTLAHVPEIIERDGSIGAWASEGNESANKLFRRF???????????????????????????????????????????????????????????????????????????????????????????????????????????????????????????????????
>Ac_AY700335_Monacanthus_hispidus
???????????????????????????????????????????????????????????????????????????????????????????????????????????????????????????????????????????????????????????????????????????????????????????????????????????????????????????????????????????????????????????????????????????????????????????????????????????????????????????????????????????????????????????????????????????????????????????????????????????????????????????????????????????????????????????????????????????????????????????????LPGFHQFEWQPALKNVSSSCSVGIINGLAGCSSTVDDSPADTITRRFRYDVALVSALKDLEEDIMDGLRENNMDDSASTSG-FTVMIKESCDGMGDVSEKHGGGPLVPEKVVRFSFTVMSVSILPQGKEGKVSIYTEPKPNSELSCKPLCLMSVDESDHETLTAILRPIIAERNAMKESRLILSIGGLQRSFRFHFRGTGYDEKMVREMEGLEASGSTYICTLCDSSRQEASQNMVLHSVTRCHDENLERYEIWSSNPFSESADELRERVKGVSAKPFMETHPTLDALHCDIGNATEFYKIFQDEIGEMYKKVS-PSRDERRSWRAALDKQMRKKMKLKPVMRMNGNYARRLMTLEAAEVVCELVPSEERKEVLRELMRLYLQMKPVWRATCPAKECPDQLCRYSFNSQRFADLLSSNFKYRYNGKITNYLHKTLAHVPEIIERDGSIGAWASEGNESANKLFRRF???????????????????????????????????????????????????????????????????????????????????????????????????????????????????????????????????
>Ac_AY700364_Monotreta_leiurus
???????????????????????????????????????????????????????????????????????????????????????????????????????????????????????????????????????????????????????????????????????????????????????????????????????????????????????????????????????????????????????????????????????????????????????????????????????????????????????????????????????????????????????????????????????????????????????????????????????????????????????????????????????????????????????????????????????????????????????????????LPGFHQFEWQPPLRNVSTSCSVGIINGLSGWTSSVDDSPADTVTRRFRYDVAIVSALKDLEEDIMEGLRDNGMEDSTCTLG-FSILIKESCDGMGDVSEKHGGGPLVPEKAVRFSFTIMSISVKAEGENDKV-IFTEPKPNSELSCKPLSLMFVDESDHETLTAIMSPIIAERDAMKESRLIVSIGGLPRSFRIHFRGTGYDEKMVREMEGLEAAGSTYICTLCDSSRVEASENMVLHSITRSHDENLERYEIWRTNPFSESVDELRDRVKGVSAKAFMETHPTLDALHCEIGIATEFYKIFQDEIGEVYQKAN-PSREERRAWRAALDKQLRKSMKLKPVMRMNGNYARRLMSLEAVELVCELVPTEGRREALRELMRLYLQMKPVWRATCPAKECPDQLCRYSFNSQRFAELLSSTFKYRYNKKITNYLHKTLAHVPEIIERDGSIGAWASEGNESANKLFRRF???????????????????????????????????????????????????????????????????????????????????????????????????????????????????????????????????
>Ac_AY308783_Mugil_curema
??????????????????????????????????????????????????????????????????????????????????????????????????????????????????????????????????????????????????????????????????????????????????????????????????????????????????????????????????????????????????????????????????????????????????????????????????????????????????????????????????????????????????????????????????????????????????????????????????????????????????????????????????????????????????????????????????????????????????????RLRAAEKELLPGFHQFEWQPALKNVSTSCNVGIINGLSGWASSVDDSPANTITRRFRYDVALVSALKDLEEDIMDGLRESGMEDCACTSG-FSVMIKECCDGMGDVSEKHGGGPAVPEKAVRFSFTVMSVSILAEEEEEEVTIFSEPKPNSELSCKPLCLMFVDESDHETLTAVMAPIVAERNAMKESRLILSIGGLPRSFRFHFRGTGYDEKMVRELEGLEASGSTYVCTLCDSTRAEASENLVLHSITRNHEENLERYEIWRTNPFSESPDELRDRVKGVSAKPFMETQPTLDALHCDIGNATEFYKIFQDEIGEVYQKVN-PSREERRSWRAALDKQLRKKMKLKPVMRMNGNYARKLMTLEAVEVVCELVPSEERREALRELMRLYLQMKPVWRATYPAKECPDQLCRYSFNSQRFADLLSSAFKYRYNGKITNYLHKTLAHVPEIIERDGSIGAWASEG?ESANKLFRRFRKMNARQSKSFE???????????????????????????????????????????????????????????????????????????????????????????????????????????????????????
>Ac_AY700340_Nelusetta_ayraudi
???????????????????????????????????????????????????????????????????????????????????????????????????????????????????????????????????????????????????????????????????????????????????????????????????????????????????????????????????????????????????????????????????????????????????????????????????????????????????????????????????????????????????????????????????????????????????????????????????????????????????????????????????????????????????????????????????????????????????????????????LPGFHQFEWQPALKNVSPSCSVGIINGLAGCSSTVDDSPADTITRRFRYDVALVSALKDLEEDIMDGLRENEMDDSASTSG-FSVMIKESCDGMGDVSEKHGGGPLVPEKVVRFSFTVMSVSILPEGKEGKVTIYTEPKPNSELSCKPLCLMSVDESDHETLTAILRPVIAERQAMKESRLILSIGGLPRSFRFHFRGTGYDEKMVREMEGLEASGSTYICTLCDSSRLDASQNMVLHSITRSHDENLERYETWRSNPFSESADELRERVKGVSAKPFMETHPTLDALHCDIGNATEFYKIFQDEIGEMYKKVN-PSRDERRSWRAALDKQLRKKMKLRPVMRMNGNYARRLMTLETVEVVCELVPSEERREVLKELMRLYIQMKPVWRATCPAKECPDQLCRYSFNSQRFADLLSSTFKYRYNGKITNYLHKTLAHVPEIIERDGSIGAWASEGNESANKLFRRF???????????????????????????????????????????????????????????????????????????????????????????????????????????????????????????????????
>Ac_AY208658_Neoglyphidodon_nigroris
????????????????????????????????????????????????????????????????????????????????????????????????????????????????????????????????????????????????????????????????????????????????????????????????????????????????????????????????????????????????????????????????????????????????????????????????????????????????????????????????????????????????????????????????????????????????????????????????????????????????????????????????????????????????????????????????????????VKATSGRQIFQPLHSLRTAEKELLPGFHQFEWQPALKNVSPSCNVTIINGLSGWASSVDDSPADTITRRFRYDVALVSALKDLEEDIMDGLRESGMEDSACTSG-FSVMIKECCDGMGDV?EKHGGGPVVPEKAVRFSFTIM?VSVLADGKKEEVTIFTEPKPN?EMSCKPLCLMFVDESDHETLTALLGPVVAERNAMKESRLILSIGGLSRSFRFHFRGTGYDEKMVREMEGLEASGSTYVCTLCDSTRAEASKNMVLHSVTRSHEENLERYEIWRSNPFSESADELRDRVKGVSSKPFLETQPTLDALHCDIGNASEFFKIFQDEIGEMHKKVN-PSREQRRSWRAALDKQLRKKMKLKPVMRMNGNYARRLMTMEAVEAVCELVPSEERKEALRELMRLYLQMKPVWRATNPAKECPDQLCRYSFNSQRFADILSTSFKYRYNGKITNYLHKTLAHVPEIIERDGSIGAWASEGNESANKLFRRFRKMNARQSKAFEL??????????????????????????????????????????????????????????????????????????????????????????????????????????????????????
>Ac_AY208659_Neoglyphidodon_oxyodon
????????????????????????????????????????????????????????????????????????????????????????????????????????????????????????????????????????????????????????????????????????????????????????????????????????????????????????????????????????????????????????????????????????????????????????????????????????????????????????????????????????????????????????????????????????????????????????????????????????????????????????????????????????????????????????????????????????VKATSGRQIFQPLHSLRTAEKELLPGFHQFEWQPALKNVSPSCNVSIINGLSGWASSVDDSPADTITRRFRYDVALVSALKDLEEDIMDGLRESGMEDSACTSG-FSVMIKECCDGMGDVSEKHGGGPVVPEKAVRFSFTIMSVSVLADGKKEEVTIFTEPKPNSEMSCKPLCLMFVDESDHETLTALLGPIVAERNAMKESRLILSIGGLSRSFRFHFRGTGYDEKMVREMEGLEASGSMYVCTLCDSTRAEASKNMVLHSVTRSHEENLERYEIWRSNPFSESADELRDRVKGVSSKPFLETQPTLDALHCDIGNASEFFKIFQDEIGEMHKKVN-PSREQRRSWRAALDKQLRKKLKLKPVMRMNGNYARRLMTMEAVEAVCELVTSEERKEALRELMRLYLQMKPVWRSTDPAKECPDQLCRYSFNSQRFADILSTSFKYRYNGKITNYLHKTLAHVPEIIERDGSIGAWASEGNESANKLFRRFRKMNARQSKAFEL??????????????????????????????????????????????????????????????????????????????????????????????????????????????????????
>Ac_AY208661_Neopomacentrus_filamentosus
????????????????????????????????????????????????????????????????????????????????????????????????????????????????????????????????????????????????????????????????????????????????????????????????????????????????????????????????????????????????????????????????????????????????????????????????????????????????????????????????????????????????????????????????????????????????????????????????????????????????????????????????????????????????????????????????????????VKATSGRQIFQPLHSLRTAEKELLPGFHQFEWQPALKNVSPSCNVGIINGLSGWASSLDDSPADTITRRFRYDVALVSALKDLEEDIMDGLRESGMEDSACTSG-FSVMIKEWCDGMGDVSEKHGGGPVVPEKAVRFSFTIMSVSILADGKKEEATIFTEPKPNSEMSCKPLCLMFVDESDHETLTALLGPIVAERNAMKESRLILSIGGLSRSFRFHFRGTGYDEKMVREMEGLEASGSTYVCTLCDSTRAEAAKNMVLHSVTRCHEENLERYEIWRSNPFSESAEELRDRVKGVSSKPFLETQPTLDALHCDIGNASEFFKIFQDEIGEMHKKVN-PSREQRRSWRAALDKQLRKKLKLKPVMRMNGNYARRLMTME?VEVVCELVPSEERKEALRELMRLYLQMKPVWRSTNPAKECPDQLCRYSFNSQRFADILSTSFKYRYNGKITNYLHKTLAHVPEIIERDGSIGAWASEGNESANKLFRRFRKMNARQSKAFEL??????????????????????????????????????????????????????????????????????????????????????????????????????????????????????
>Ac_U15663_Oncorhynchus_mykiss
GSVMKLWLGGKSKENVEGPGKRVDLKLQEMDTYMNHLRCLCRLCGGAL-RKAKGPEHEVQGLLDEASMSALRRVGCKATSWPEVILKVFKVDVAGDMEVVHPPFFCQRCWTLAMRGGGFCSFSRTHVPGWRPHTTLCLLCTPR-NPHYR-GERKRRKPTRGAQHLAKRTKWDLQDNAAIVGEKRAWRTVIDPPQGPGLRPW---VRSSVQRAQ-WVKSITLCQKEHLSARLLSEDLPVDFLSSVTCQVCDHLLSEPVQSPCRHLFCRSCIAKYIYSLGPHCPACTLPCGPADLTAPAKGFLGVLHSLPLLCPRESCGEQVRLDSFRAHCLGH-HLEEVDGDHKSAENSLDNFLPVNKGGRPRQHLLSLTRRAQKHRLRDLKTQVKVFAEKEEGGDTKSVCLTLFLLALRAGNEHRQADELEAMMQGRGFGLHPAVCLAIRVNTFLSCSQYHKMYRTVKATSGRQIFQPLHTLRTAEKELLPGYHPFEWQPALKSVSTSCHVGIIDGLSGWIASVDDSPADTVTRRFRYDVALVSALKDLEEDIMEGLRERGLEDSACTSG-FSVMIKESCDGMGDVSEKHGGGPPVPEKPVRFSFTIMSVSIQAEGEDEAITIFREPKPNSEMSCKPLSLMFVDESDHETLTGVLGPVVAERNAMKHSRLILSVGGLSRSFRFHFRGTGYDEKMVREMEGLEASGSTYICTLCDSTRAEASQNMTLHSVTRSHDENLERYELWRTNPHSESAEELRDRVKGVSAKPFMETQPTLDALHCDIGNATEFYKIFQDEIGEVYHKAN-PSREQRRSWRAALDKQLRKKMKLKPVMRMNGNYARKLMTREAVEAVCELVCSEERQEALRELMGLYIQMKPVWRSTCPAKECPDELCRYSFNSQRFAELLSTVFKYRYDGKITNYLHKTLAHVPEIVERDGSIGAWASEGNESGNKLFRRFRKMNARQSKTFELEDVLKHHWLYTSKYLQKFMEAHKDSAKALQATIDTVGSQETQEDADMSLDVPDL????????????????????????????????????????????????????????????????
>Ac_AY700339_Oxymonacanthus_longirostris
???????????????????????????????????????????????????????????????????????????????????????????????????????????????????????????????????????????????????????????????????????????????????????????????????????????????????????????????????????????????????????????????????????????????????????????????????????????????????????????????????????????????????????????????????????????????????????????????????????????????????????????????????????????????????????????????????????????????????????????????LPGFHQFEWQPALKNVSTTCSVGIINGLAGCSSTVDDSPADTITRRFRYDVALVSALKDLEEDIMDGLRENGMDD?ASTSG-FSVMIKESC?GMGDVSEKHGGGPLVPEKVVRFSFTVMSVSILPEGKEEKVAIYTEPKPNSELSCKPLCLMSVDESDHETLTTILRPIIAERNAMKESRLILSIGGLPRSFRFHFRGTGYDEKMVREMEGLEASGSTYICTLCDSSRLEASQNMVLHSITRSHEENLERYEIW?SNPFSESADELRERVKGVSAKPFMETHPTLDALHCDIGNATEFYKIFQDEIGEMYKKVN-PSREERRSWRAALDKQLRKKMKLKPVMRMNGNYARRLMTLEAVEVVCELVPSEERREVLRELMRLYLQMKPVWRATCPAKECPDQLCRYSFNSQRFADLLSSTFKYRYNRKITNYLHKTLAHVPEIIERDGSIGAWASEGNESANKLFRRF???????????????????????????????????????????????????????????????????????????????????????????????????????????????????????????????????
>Ac_AF519740_Parosphromenus_deissneri
??????????????????????????????????????????????????????????????????????????????????????????????????????????????????????????????????????????????????????????????????????????????????????????????????????????????????????????????????????????????????????????????????????????????????????????????????????????????????????????????????????????????????????????????????????????????????????????????????????????????????????????????????????????????????????????????????????????????????QPLHTLRAAEKELLPGFHQFEWQPALKNVSTSCNVGIINGLSGWASSVDDSPADTITRRFRYDVALVSALKDLEEDIMEGLRDSGTEDSACTSS-FNVMIKECCDGMGDVSEKHGGGPVVPEKAVRFSFTVMSVSIRADDGEE-VTVFTEPKPNSELSCKPLCLTFVDESDHETLTAVLGPIVAERKAMKESRLILSIGGLPRSFRFHFRGTGYDEKMVREMEGLEASGSTYICTLCDSGRAEASQNMVLHSITRNHDENLERYEIWRTNPFSESAEELRDRVKGVSAKPFMETQPTLDALHCDIGNATEFYKIFQDEIGEVFQKVN-PSREQRRSWRAALDKQLRKKMKLKPVMRMNGNYARRLMTLEAVEVVCELVPSEERREALRDLMRLYLQMKPVWRSTCPAKECPDQLCRYSFNSQRFADLLSSTFKYRYNGKITNYLHKTLAHVPEIIERDGSIGAWASEGNESANKLFRRFRKMNARQSKAYELEDV???????????????????????????????????????????????????????????????????????????????????????????????????????????????????
>Ac_AY308768_Perca_flavescens
??????????????????????????????????????????????????????????????????????????????????????????????????????????????????????????????????????????????????????????????????????????????????????????????????????????????????????????????????????????????????????????????????????????????????????????????????????????????????????????????????????????????????????????????????????????????????????????????????????????????????????????????????????????????????????????????????????????????????????SLRAAEKELLPGFHEFEWQPALKNVSTSCSVGIINGVSGWASSVDDFPADTITRRFRYDVALVSALKDLEEDIMEGLSESGMEDSACTSG-FSVMIKESCDGMGDVSEKHGGGPAVPEKAVRFSFTIMSISVLADEEEKEVTIFTEPKPNSELSCKPLCLMFVDESDHETLTAVLGPIVAERNAMKESRLIVSMGGLPRSFRFHFRGTGYDEKMVREMEGLEASGSTYVCTLCDSTRAEASQNMVLHSVTRSHEENLDRYEIWRTNPFSESVDELRDRVKGVSAKPFMETHLTLDALHCDIGNATEFYKIFQDEIGEVYKKVN-PSREERRSWRAALDKQLRKKLKLRPVMRMNGNYARRLMTQEAVEVVC?LVPSEERREALRELIRIYLQMKPVWRASCPAKECPDQLCRYSFNSQRFADILSSTFKYRYDGKITNYLHKTLAHVPEIIERDGSIGAWASEGNESANKLFRRFRKMNARQSKAFE???????????????????????????????????????????????????????????????????????????????????????????????????????????????????????
>Ac_AY308774_Peristedion_miniatum
??????????????????????????????????????????????????????????????????????????????????????????????????????????????????????????????????????????????????????????????????????????????????????????????????????????????????????????????????????????????????????????????????????????????????????????????????????????????????????????????????????????????????????????????????????????????????????????????????????????????????????????????????????????????????????????????????????????????????????TLRAAEKELLPGFHQFEWQPALKNVSTTCNVGIINELAGWASSVDDFPADTITRRFRYDVALVSALKDLEEDIMEGLRESGMEDSACTSG-FTVMIKESCDGMGDVSEKHGGGPAVPEKAVRFSFTIMSVSVLADKEEEEVTIFTEPKPNSELSCKPLCLMFVDESDHETLTAVLGPVVAERNAMKDSRLILSMGGLPRSFRFHFRGTGYDEKMVREMEGLEASGSTYVCTLCDSTRAEASQNMVLHSVTRSHEENLDRYEIWRTNPFSESVDELRDRVKGISAKPFMETQPTLDALHCDIGNAIEFYKIFQDEIGEVYQKVS-PSREERRSWRAALDKQLRKKMKLKPVMRMNGNYARRLMTQEAVEVVCELVPS?ERREALRELMTIYLQMKPVWRATCPAKECPDQLCRYSFNSQRFADLLSSAFKYRYNGKITNYLHKTLAHVPEIIERDGSIGAWASEGNESANKLFRRFRKMNARQSKAFE???????????????????????????????????????????????????????????????????????????????????????????????????????????????????????
>Ac_AY308765_Polymixia_japonica
??????????????????????????????????????????????????????????????????????????????????????????????????????????????????????????????????????????????????????????????????????????????????????????????????????????????????????????????????????????????????????????????????????????????????????????????????????????????????????????????????????????????????????????????????????????????????????????????????????????????????????????????????????????????????????????????????????????????????????TLRAAEKELLPGYYPFEWQPALKNVSASCHVGIINGLSGWASSVDDSPADTITRRFRYDVALVSALKDLEEDIVEGLRQCGLEDSVCTSG-FS?MIKESCDGMGDVSEKHGGGPAVPEKAVRFSFTIMSVSVQGDGEEEAVTIFREPKPNSELSCKPLCLMFVDESDHETLTAVLGPLIAERSAMKHSHLLLSIGGLTRSFSFHFRGTGYDEKMVREMEGLEASGSTYVCTLCDSTRAQASENMVLHSITRSHDDNLERYEIWRTNPFSESIEELRDRVKGVSAKPFMETQPTMDALHCDIGNASEFYKIFQDEIGEVFQKAN-PTREERRSWRAALDKQLRKKMKLKPVMRMNGNYARRLMSQEAVELVCELVPSEERREALRELMALYLQMKPVWRATCPAKECPDQLCRYSFNSQRFADLLSTKFKYRYNGKITNYLHKTLAHVPEIIERDGSIGAWASEGNESANKLFRRFRKMHARQSKAYE???????????????????????????????????????????????????????????????????????????????????????????????????????????????????????
>Ac_AY208665_Pomacentrus_bankanens
????????????????????????????????????????????????????????????????????????????????????????????????????????????????????????????????????????????????????????????????????????????????????????????????????????????????????????????????????????????????????????????????????????????????????????????????????????????????????????????????????????????????????????????????????????????????????????????????????????????????????????????????????????????????????????????????????????VKATSGRQIFQPLHSLRTAEKELLPGFHQFEWQPALKNVSPSCNVAIINGLSGWASSVDDSPADTITRRFRYDVALVSALKDLEEDIMDGLRESGMEDSACTSG-FSVMIKECCDGMGDVSEKHGGGPVVPEKAVRFSFTIMSVSILADGKKEEVTIFTEPKP?SEMSCKPLCLMFVDESDHETLTALLGPIVAERNAMKESRLILSIGGLSRSFR?HFRGTGYDEKMVREMEGLEASGSTYVCTLCDSTRAEASKNMVLHSVTRSHEENLERYEIWRTNPFSESAEELRDRVKGVSSKPFLETQPTLDALHCDIGNASEFFKIFQDEIGEMHKKVN-PSREQRRSWRAALDKQLRKKMKLKPVMRMNGNYARRLMTMEAVETVCELVPS??RREALRELMRLYLQMKPVWRATNPAKECPDQLCRYSFNSQRFADILSTSFKYRYNGKITNYLHKTLAHVPEIIERDGSIGAWASEGNESANKLFRRFRKMNARQSKAFEL??????????????????????????????????????????????????????????????????????????????????????????????????????????????????????
>Ac_AY208668_Pomacentrus_australis
????????????????????????????????????????????????????????????????????????????????????????????????????????????????????????????????????????????????????????????????????????????????????????????????????????????????????????????????????????????????????????????????????????????????????????????????????????????????????????????????????????????????????????????????????????????????????????????????????????????????????????????????????????????????????????????????????????VKATSGRQIFQPLHSLRTAEKELLPGFHQFEWQPALKNVSPSCNVAIINGLSGWASSVDDSPADTITRRFRYDVALVSALKDLEEDIMDGLRESGMEDSACTSG-FSVMIKECCDGMGDVSEKHGGGPVVPEKAVRFSFTIMSVSILADGKKEEVTIFTEPKPNSEMSCKPLCLMFVDESDHETLTALLGPIVAERNAMKESRLILSIGGLSRSFRFHFRGTGYDEKMVREMEGLEASGSTYVCTLCDSTRAEASKNMVLHSVTRNHDEN?ERYEIWRTNPFSESAEELRDRVKGVSSKPFLETHPTLDALHCDIGNASAFFKIFQDEIGEMHKKVN-PSREQRRSWRAALDKQLRKKMKLKPIMRMNGNYARRLMSMEAVE?VCELVPS?ERREALRELMRLYLQMKPVWRATNPAKECPDQLCRYSFNSQSFADILSTSFKYRYNGKITNYLHKSLAHVPEIIERDGSIGAWASEGNESANKLFRRFRKMNARQSKAFEL??????????????????????????????????????????????????????????????????????????????????????????????????????????????????????
>Ac_AY208669_Pomacentrus_moluccens
????????????????????????????????????????????????????????????????????????????????????????????????????????????????????????????????????????????????????????????????????????????????????????????????????????????????????????????????????????????????????????????????????????????????????????????????????????????????????????????????????????????????????????????????????????????????????????????????????????????????????????????????????????????????????????????????????????VKATSGRQIFQPLHSLRTAEKELLPGFHQFEWQPALKNVSPSCNVAIINGLSGWASSVDDSPADTITRRFRYDVALVSALKDLEEDIMDGLRESGMEDSACTSG-FSVMIKECCDGMGDVSEKHGGGPVVPEKAVRFSFTIMSVSILADGKKEEVTIFTEPKPNSEMSCKPLCLMFVDESDHETLTALLGPIVAERNAMKESRLILSIGGLSRSFRFHFRGTGYDEKMVREMEGLEASGSTYVCTLCDSTRAEASKNMVLHSVTRGHEENLERYEIWRTNPFSESAEELRDRVKGVSSKPFLETHPTLDALHCDIGNASEFFKIFQDEIGEMHKKVN-PSREQRRSWRAALDKQLRKKMKLKPVMRMNGNYARRLMTMEAVEAVCELVPSEERREALRELMRLYLQMKPVWRATNPAKECPDQLCRYSFNSQRFADILSTSFKYRYNGKITNYLHKTLAHVPEIIERDGSIGAWASEGNESANKLFRRFRKMNARQSKAFEL??????????????????????????????????????????????????????????????????????????????????????????????????????????????????????
>Ac_AY208670_Pomacentrus_smithi
????????????????????????????????????????????????????????????????????????????????????????????????????????????????????????????????????????????????????????????????????????????????????????????????????????????????????????????????????????????????????????????????????????????????????????????????????????????????????????????????????????????????????????????????????????????????????????????????????????????????????????????????????????????????????????????????????????VKATSGRQIFQPLHSLRTAEKELLPGFHQFEWQPALKNVSPSCNVAIINGLSGWASSVDDSPADTITRRFRYDVALVSALKDLEEDIMDGLRESGMEDSACTSG-FSVMIKECCDGMGDVSEKHGGGPVVPEKAVRFSFTIMSVSILADGKKEEVTIFTEPKPNSEMSCKPLCLMFVDESDHETLTALLGPIVAERNAMKESRLILSI?GLSRSFRFHFRGTGYDEKMVREMEGLEASGSTYVCTLCDSTRAEASKNMVLHSVTRGHEENLERYEIWRTNPFSESAE?LRDRVKGVSSKPFLETHPTLDA?HCDIGNASEFFKIFQDEIGEMHKKVN-PSREQRRSWRAALDKQLRKKMKLKPVMRMNGNYARRLMTMEAVEAVCELVPSEERREAL?ELM?LYLQMKPVWRASNPAKE?PDQLCRYSFNSQSFADILSTSFKYRYNGKITNYL?KTLAHVPEIIERDGSIGAWASEGNESANKLFRRFRKMNARQSKAFEL??????????????????????????????????????????????????????????????????????????????????????????????????????????????????????
>Ac_AY430213_Prosopium_williamsoni
???????????????????????????????????????????????????????????????????????????????????????????????????????????????????????????????????????????????????????????????????????????????????????????????????????????????????????????????????????????????????????????????????????????????????????????????????????????????????????????????????????????????????????????????????????????????????????????????????????????????????????????????????????????????????????????????????????????????QIFQPLHTLRAAEKELLPGYHPFEWQPALKSVSTSCHVGIIDGLSGWVASVDDSPADTVTRRFRYDVALVSALKDLEEDIMEGLRERGLEDSACTSG-FSVMIKESCDGMGDVSEKHGGGPAIPEKAVRFSFTIMSISIQAEGEDEAITIFREPKPNSEMSCKPLCLMFVDESDHETLTGVLGPVVAERNAMKHSRLILSVGGLSRSFCFHFRGTGYDEKMVREMEGLEASGSTYICTLCDSTRAEASHNMTLHSVTRSHDENLERYELWRTNPYSESAEELRDRVKGVSAKPFMETQPTLDALHCDIGNATEFYKIFQDEIGEVYHKAN-PSREQRRSWRAALDKQLRKKMKLKPVMRMNGNYARKLMTREAVEAVCELVHSEERQEALRELMGLYLQMKPVWRSTCPAKECPDQLCRYSYNSQRFAELLSTVFKYRYDGKITNYLHKTLAHVPEIVERDGSIGAWASEGNESGNKLFRRFRKMNARQSKTF????????????????????????????????????????????????????????????????????????????????????????????????????????????????????????
>Ac_AY430222_Regalecus_glesne
?????????????????????????????????????????????????????????????????????????????????????????????????????????????????????????????????????????????????????????????????????????????????????????????????????????????????????????????????????????????????????????????????????????????????????????????????????????????????????????????????????????????????????????????????????????????????????????????????????????????????????????????????????????????????????????????????????????????????FQPLHSLRAVEKELLPGYHTFEWQPALKNVSPSCQVGIINGLSGWAASVDDSPANTITRRFRYDVALVSALKDLEEDIIEGLSKCGLEDSACTSG-FSVMIKESCDGMGDVSEKHGGGPAIPEKAVRFSFTVMSISVLADTEQEEMIIFRESKPNSELSCKPLCLIFIDESDHETLTAILGPLVAERDAMKQSRLILSMGGLPRAFRFHFRSTGLDEKMVREMEGLEASGSTYVCTLCDSTRTEASQNMVLHSITRSHSENLERYEIWRSNPFSESVEELRDRVKGVSAKAFMETQPTLDALHCDISNATEFYKIFQDEIGEVFKRPN-PPREERRGWRTVLDKQLRKKMKLKPVMRMNGNYARRLMTKEAVEVVCELVPTEERKEALRELMELYLQMKPVWRATYPANECPDELCQYSFNSQRFADLLSTTFRYRYNGKITNYLHKTLAHVPEIIERDGSIGAWASEGNESANKLFRRFRKMNARQSK?Y????????????????????????????????????????????????????????????????????????????????????????????????????????????????????????
>Ac_AY846560_Risor_ruber
?????????????????????????????????????????????????????????????????????????????????????????????????????????????????????????????????????????????????????????????????????????????????????????????????????????????????????????????????????????????????????????????????????????????????????????????????????????????????????????????????????????????????????????????????????????????????????????????????????????????????????????????????????????????????????????????????????????????????????????????????????????????????SCNVGIINGLSGWSSVLDDAPADTITRRFRYDVALVSALKDLEEDIMDGLRDSGLDDSICTTG-FSVTIKESCDGMGDVSEKHGGGPALPEKAVRFSFTVMSVTLVTNDNEGEVVIFTEPKPNSELSCKPLGLMFVDESDHETLT?ILGPIVAERNAMRESRLILSIGGLLRSFCFHFRGTGYDEKMVREMEGMEASGSTYVCTLCDSTRAEASQNMVLHSV?RSH?ENLERYEIWRTNPYSESVDELRDRVKGVSAKPFMETHPTLDALHCDIGNATEFYKIFQDEIGEVHSKVN-PS?EERRSWRTALDKQLRKKLRLKPVMRMNGNYARRLMTQEAAEAVCELVPTKERREALTELMRLYLQMKPVWRATCPLKECPDQLCRYSFNSQRFADLLASAFKYRYNGKITNYLHKTLAHVPEIIERDGSIGA???????????????????????????????????????????????????????????????????????????????????????????????????????????????????????????????????????????????????
>Ac_AY380535_Salvelinus_malma
??????????????????????????????????????????????????????????????????????????????????????????????????????????????????????????????????????????????????????????????????????????????????????????????????????????????????????????????????????????????????????????????????????????????????????????????????????????????????????????????????????????????????????????????????????????????????????????????????????????????????????????????????????????????????????????????????????RTVKATSGRQIFQPLHTLRAAEKELLPGYHPFEWQPALKSVSTSCHVGIINGLSGWVASVDDSPADTVTRRFRYDVALVSALKDLEEDIMEGLRERGLEDSACTSG-FSVMIKESCDGMGDVSEKHGGGPAVPEKAVRFSFTIMSVSVQAEGEDEAITIFREPKPNSEMSCKPLCLMFVDESDHETLTGVLGPVVAERNAMKHSRLILSVGGLSRSFRFHFRGTGYDEKMVREMEGLEASGSTYICTLCDSTRAEASQNMTLHSVTRSHDENLERYELWRTNPHSESAEELRDRVKGVSAKPFMETQPTLDALHCDIGNATEFYKIFQDEIGEVYHKAN-PSREQRRSWRAALDKQLRKKMKLKPVMRMNGNYARKLMTREAVEAVCELVRSEERQEALRELMGLYIQMKPVWRSTCPAKECPDQLCRYSFNSQRFAELLSTVFKYRYDGKITNYLHKTLAHVPEIVERDGSIGAWASEGNESGNKLFRRFRKMNARQSKTFELEDVLKHHWLYTSKYLQ??????????????????????????????????????????????????????????????????????????????????????????????????????
>Ac_AY430223_Sargocentron_punctatissimum
???????????????????????????????????????????????????????????????????????????????????????????????????????????????????????????????????????????????????????????????????????????????????????????????????????????????????????????????????????????????????????????????????????????????????????????????????????????????????????????????????????????????????????????????????????????????????????????????????????????????????????????????????????????????????????????????????????????????QIFQPLHTLRAAEKELLPGYHTFEWQPPLKNVSASCHVGIIDGISGWAASVDDSPLDTITRRFRYDVALVSALKDLEEDIMEGLRQCGVEDSACTSG-FNVLIKESCDGMGDVSEKHGGGPVVAEKAVRFSFTVMSISVVVDGEEE-VTIFREPKPNSELSCKPLCLMFLDESDHEILTAVLGPVVEERNAMKQSRLILSVGGLPRSFRFFFRGTGYDEKMVREMEGLEASGSTYICTLCDSTRAEASHNMVLHSITRSHDENLERYEIWRTNPFSESVEELRDRVKGVSAKPFMETQPTLDALHCDIGNATEFYKIFQDEIGEVYKKVN-PTREERRGWRAALDKQLRKKMKLKPVMRMNGNYARKLMTMEAMEVVCELIPTEERREALRELMGLYLQMKPVWRTTCPAKECPDQLCRYSFNSQRFADLLSTTFKYRYNGKITNYLHKTLAHVPEIIERDGSIGAWASEGNESANKLFRRFRKMNARQSKSF????????????????????????????????????????????????????????????????????????????????????????????????????????????????????????
>Ac_AY308770_Sargocentron_vexillarium
????????????????????????????????????????????????????????????????????????????????????????????????????????????????????????????????????????????????????????????????????????????????????????????????????????????????????????????????????????????????????????????????????????????????????????????????????????????????????????????????????????????????????????????????????????????????????????????????????????????????????????????????????????????????????????????????????????????????????????RAAEKELLPGYHPFEWQPPLKNVSASCHVGIIDGISGWAASVDDSPLDTITRRFRYDVALVSALKDLEEDIMEGLRQCGVEDSACTSG-FNVLIKESCDGMGDVSEKHGGGPVVAEKAVRFSFTVMSVSVVVDGDEE-VTIFREPKPNSELSCKPLCLMFLDESNHEILTAVLGPVVEERNAMKQSRLILSVGGLPRSFRFFFRGTGYDEKMVRDMEGLEASGSTYVCTLCDSTRAEASHNMVLHSITRSHDENLERYEIWRTNPFSESVEELRDRVKGVSAKPFMETQPTLDALHCDIGNATEFYKIFQDEIGEVYKKVN-PTREERRGWRAALDKQLRKKIKLKPVMRMNGNYARKLMTMEAMEVVCELVPTEERREALRELMGLYLQMKPVWRTTCPAKECPDQLCRYSFNSQRFADLLSTTFKYRYNGKITNYLHKTLAHVPEIIERDGSIGAWASEGNESANKLFRRFRKMNARQSKSFE???????????????????????????????????????????????????????????????????????????????????????????????????????????????????????
>Ac_AY430198_Scaphirhynchus_albus
???????????????????????????????????????????????????????????????????????????????????????????????????????????????????????????????????????????????????????????????????????????????????????????????????????????????????????????????????????????????????????????????????????????????????????????????????????????????????????????????????????????????????????????????????????????????????????????????????????????????????????????????????????????????????????????????????????????????QIFQPLHALRNAEKVLLPGYHPFEWQPALK?VSSSTEVGIIDGL?GWTVSVEDSQMDTIARRFRYDAALVSALKDLE?DILE??NEQGLDDSSTEV--FTVVIKESCDGMGDVSEKHGGGPLLPEKA?RFSFTIMSITTKNKDGE-NINVFQEHKPNSELCCKPLCLMFADESDHET?TAILGPVLAEREAMKES?LILEIGGLSRSFRFIFRGTGYDEKLVRDVEGLEASGSTYIC?LCDATRGEAAQNMVLHSVTRNHEENLDRYEIWRSNPY?ESVDELRDRVKGVSAKPFMETQPSIDALHCDIGNATEF?KIFQDEIGEVYQNHN-PTHEERKRWQSALDKQLRKKMNLRPVMRINGNFARKLMTKETVEAVCELVPSEERREALRELVHLYIQM?PVWRAN?PAKECPDLLCRYSFNSQRFA?LLSTTFKYRYDGKITNYLHKTLAHVP?IIEREGSIGAWASEGN?SGNKLFRRFRKMNARQSKCY????????????????????????????????????????????????????????????????????????????????????????????????????????????????????????
>Ac_AY308795_Sphoeroides_dorsalis
??????????????????????????????????????????????????????????????????????????????????????????????????????????????????????????????????????????????????????????????????????????????????????????????????????????????????????????????????????????????????????????????????????????????????????????????????????????????????????????????????????????????????????????????????????????????????????????????????????????????????????????????????????????????????????????????????????????????????????SLRAVEKELLPGFHQFEWQPPLRNVSTSCSVGIINGLSGWTSSVDESPADTITRRFRYDVAIVSALKDLEEDIMEGLRSNGMEDSTCTLG-FSVLIKESCDGMGDVSEKHGGGPLVPEKAVRFSFTIMSISVKAEGGKNKV-VFTEPKPNSELSCKPLSLMFVDESDHETLTAILSPVIAERDAMKESRLILPIGGLARSFRIHFRGTAYDEKMVREMEGLEASGSTYICTLCDSSRAEASENMVLHSITRSHDENLERYEIWRTNPFSESMDELRDRVKGVSAKAFMETHPTMDALHCEIGIATEFYKIFQDEIGEVYRGVN-PSREERRGWRAALDKQLRKSMKLKPVMRMNGNYARRLMSLEAVELVCQLVPTEGRREALRELMRLYLQMKPVWRATCPAKECPDQLCRYSFNSQRFAELLSSSFKYRYNKKITNYLHKTLAHVPEIIERDGSIGAWASEGNESANKLFRRFRKMNARQSKAFE???????????????????????????????????????????????????????????????????????????????????????????????????????????????????????
>Ac_AY700363_Takifugu_rubripes
???????????????????????????????????????????????????????????????????????????????????????????????????????????????????????????????????????????????????????????????????????????????????????????????????????????????????????????????????????????????????????????????????????????????????????????????????????????????????????????????????????????????????????????????????????????????????????????????????????????????????????????????????????????????????????????????????????????????????????????????LPGFHQFEWQPPLRN?STSCSVGIINGLSGWTSSLDDSPAETITRRFRYDVAIVSALKDLEEDIMEGLRENEMEDSNCTLG-FSVLIKESCDGMGDVSEKHGGGPLVPEKAVRFSFTIMSVSIKAEGEKDKV-IFTEPKPNSELSCKPLSLMFVDESDHETLTAIMSPIIAERDAMKESRLIVSIGGLPRSFRIHFRGTGYDEKMVREMEGLEASGSMYICTLCDSSRAEASENMVLHSITRSHAENLERYEIWRANPFSESVDELRDRVKGVSAKAFMETHPTLDALHCEIGIATEFYKIFQDEIGEVYQKVN-PSREERRGWRAALDKQLRKSMKLKPVMRMNGNYARRLMSLEAVELVCELVPTEGRREALRELMRLYLQMKPVWRATCPTKECPDQLCRYSFNSQRFAELLSSSFKYRYNKKITNYLHKTLAHVPEIIERDGSIGAWASEGNESANKLFRRF???????????????????????????????????????????????????????????????????????????????????????????????????????????????????????????????????
>Ac_AY380537_Thaleichthys_pacificus
??????????????????????????????????????????????????????????????????????????????????????????????????????????????????????????????????????????????????????????????????????????????????????????????????????????????????????????????????????????????????????????????????????????????????????????????????????????????????????????????????????????????????????????????????????????????????????????????????????????????????????????????????????????????????????????????????????RTVKATSGRQIFQPLHTLRNAEKELLPGYHPFEWQPALRNVSPACQVGIIDGLSGWTASVDDSPADTISRRFRYDVALVSALKDLEEDIVEGLREHGLEDSSCTSG-FTVTIKESCDGMGDVSEKHGGGPAIPEKAVRFSITVMSVSVLAEGEEEAVTVFREQKPNSEMSCKPLCLMFVDESDHETLTAILGPVVAERNAMKNSRLILAMGGLPRSFRFHFRGTGYDEKMVREMEGLEASGSTYVCTLCDATRAEASKNMVLHSVTRSHDENLDRYELWRTNPYSESADELRDRVKGVSAKPFMETQPTLDALHCDIGNATEFYKIFQDEIGEVHCRPN-PSREERRSWRAALDKQLRKKMKLKPVMRMNGNFARRLMTAEAVEVVCELVPSQQRSEALRELMNLYIQMKPVWRATCPAKECPDQLCRYSFNSQRFADLL?STFKYRYDGKITNYLHKTLAHVPEIIERDGSIGAWASEGNESGNKLFRRFRKMNARQSKAFELEDVLKHHWLYTSKYLQ??????????????????????????????????????????????????????????????????????????????????????????????????????
>Ac_AY380548_Umbra_limi
??????????????????????????????????????????????????????????????????????????????????????????????????????????????????????????????????????????????????????????????????????????????????????????????????????????????????????????????????????????????????????????????????????????????????????????????????????????????????????????????????????????????????????????????????????????????????????????????????????????????????????????????????????????RGFGLHPAVCLAIRVNTFLSCSQYHKMYRTVKATSGRQIFQPLHTLRAAEKELLPGYHPFEWQPALKNVSTSCHVGIIDGLSGWAASVDDAPANTITRRFRYDVALVSALKDLEEDILEGLRERSLDVSICTSG-FSVTIKESCDGMGDVSEKHGGGPAIPEKAVRYSFTIMSISIQVDGEDEVVTIFQESKPNSEMSCKPLCLMFVDESDHETLTAVLGPVVAERNAMKNSRLILSVGGLSRSFRFHFRGTGYDEKMVRDMGGLEASGSTYVCTLCDSTRAEASHNMTLHSITRSHDENLERYELWRTNPYSESAEELRDRVKGVSAKPFMEIHPTLDALHCDIGNATEFYKIFQDEIGEVYQNPN-PSKELRRSWRAALDKQLRTKMKLKPVMRMNGNYARKLMTREAVDAVCELVCSEERRAALRELMELYLQMKPVWRSTCPAKECPDQLCQYSFNSQRFAELLSSVFKYRYDGKITNYLHKTLAHVPEIVERDGSIGAWASEGNESGNKLFRRFRKMNARQSKVFELEDVLKHHWLYTSK?????????????????????????????????????????????????????????????????????????????????????????????????????????
>Ac_AY380547_Umbra_krameri
??????????????????????????????????????????????????????????????????????????????????????????????????????????????????????????????????????????????????????????????????????????????????????????????????????????????????????????????????????????????????????????????????????????????????????????????????????????????????????????????????????????????????????????????????????????????????????????????????????????????????????????????????????????RGFGLHPAVCLAIRVNTFLSCSQYHKMYRTVKATSGRQIFQPLHTLRAAEKELLPGYHPFEWQPALKNVSTSCHVGIIDGLSGWAASVDDAPANTITRRFRYDVALVSALKDLEEDILEGLRERGLEDSICTSG-FSVMIKESCDGMGDVSEKHGGGPAIPEKAVRYSFTIMSISIQVEGDDEVVTIFQESKPNSEMSCKPLCLMFVDESDHETLTAVLGPVVAERNAMKNSRLILSIGGLSRSFRFHFRSTGYDEKMVRDMEGLEASGSTYVCTLCDSTRAEASHNMTLHSITRSHDENLERYELWRTNPYSESAEELRDRVKGVSAKPFMEIQPTLDALHCDIGNATEFYKIFQDEIGEVYQNPN-PSREQRRSWRAALDKQLRTKMKLKPVMRMNGNYARKLMTREAVDAVCELVCSEERQAALRELMELYLQMKPVWRSTCPAKECPDQLCQYSFNSQRFAELLSSVFKYRYDGKITNYLHKTLAHVPEIVERDGSIGAWASEGNESGNKLFRRFRKMNARQSKVFELEDVLKHHWLYTSKYLQ??????????????????????????????????????????????????????????????????????????????????????????????????????
>Ac_AY380549_Umbra_pygmae
??????????????????????????????????????????????????????????????????????????????????????????????????????????????????????????????????????????????????????????????????????????????????????????????????????????????????????????????????????????????????????????????????????????????????????????????????????????????????????????????????????????????????????????????????????????????????????????????????????????????????????????????????????????RGFGLHPAVCLAIRVNTFLSCSQYHKMYRTVKATSGRQIFQPLHTLRAAEKELLPGYHPFEWQPALKNVSTSCHVGIIDGLSGWAASVDDAPANTITRRFRYDVALVSALKDLEEDILEGLRERSLDDSICTSG-FSVMIKESCDGMGDVSEKHGGGPAIPEKAVRYSFTIMSISIQVDGEDEVVTIFQESKPNSEMSCKPLCLMFVDESDHETLTAVLGPVVAERNAMKNSRLILSVGGLSRSFRFHFRGTGYDEKMVRDMGGLEASGSTYVCTLCDSTRAEASHNMTLHSITRSHDENLERYELWRTNPYSESAEELRDRVKGVSAKPFMEIHPTLDALHCDIGNATEFYKIFQDEIGEVYQNPN-PSKELRRSWRSALDKQLRTKMKLKPVMRMNGNYARKLMTREAVDAVCELVCSEERRAALRELMELYLQMKPVWRSTCPAKECPDQLCQYSFNSQRFAELLSSVFKYRYDGKITNYLHKTLAHVPEIVERDGSIGAWASEGNESGNKLFRRFRKMNARQSKVFELEDVLKHHWLYTSKYL???????????????????????????????????????????????????????????????????????????????????????????????????????
>Ac_AY308776_Zebrasoma_scopas
??????????????????????????????????????????????????????????????????????????????????????????????????????????????????????????????????????????????????????????????????????????????????????????????????????????????????????????????????????????????????????????????????????????????????????????????????????????????????????????????????????????????????????????????????????????????????????????????????????????????????????????????????????????????????????????????????????????????????????TLRNAEKELLPGFHQFEWQPALKNVSTSCNVGIINGLSGKASTVDDSPADTITRRFRYDVALVSALKDMEEDIMEGLRESGMEDSACTSG-FSVMIKESCDGMGDVSEKHGGGPAVPEKAVRFSFTVMSVSVLADGEEEEVTIFTEPKPNSELSCKPLGLTFVDESDHETLTAILSPIVAERNAMKESRLILSIGGLPRAFRFHFRGTGYDEKMVREMEGLEASGSTYICTLCDSGRAEASQNMVLHSITRNHEENLERYEIWRTNPFSESVDELRDRVKGVSAKPFLETHPTLDALHCDIGNATEFYKIFQDEIGEVYKKVN-PSREERRSWRAALDKQLRKKLKLKPVMRMNGNYARRLMTLEAVEVVCELVPSEERREALKELVRLYLQMKPVWRATCPAKECPDQLCRYSFNSQRFAELLSSTYRYRYKGKIPNYLHKTLAHVPEIIERDGSIGAWASEGNESANKLFRRFRKMNARQSKAFE???????????????????????????????????????????????????????????????????????????????????????????????????????????????????????
>Am_AY323765_Agalychnis_callidryas
??????????????????????????????????????????????????????????????????????????????????????????????????????????????????????????????????????????????????????????????????????????????????????????????????????????????????????????????????????????????????????????????????????????????????????????????????????????????????????????????????????????????????????????????????????????????????????????????????????????????????????????????????????????????????????????????????????????????????QPLHALRNAEKALLPGYHAFQWAPPLKNVSTSTDVGIIDGLSGLNRSVDEYPVEAIAKRFRYDAALVSALKDMEEDILEGLKSKDLEEYL--SGPFTVMIKESCDGMGDVSEKHGCGPAVPEKAVRFSFTIMNISVPN-SNNGSVRIFEEAKPNSELCCKPLCLMLADESDHETLTAILGPLIAERESMKSSELLLEIGGILRNFKFVFRGTGYDEKLVREVEGLEASGSTYICTLCDATRLEASQNLVFHSITRSHSENLQRYETWRSNPYHESVDELRDRVKGVSAKPFIETLPSIDALHCDIGNAAEFYRIFQLEIGEVYKHSK-ATAEERKKWEATLDKHLRKKLNLKPIMRMNGNFARKLMTKEAVEAVCDLIHSEERQMALKELMDLYLQMKPVWRSSCPAKECPELLCQYSYHSQRFAELLSTKFKYRYEGKITNYFHKTLAHVPEIIERDGSIGAWASEGNESGNKLFRRFRKMNARQSKTYEMEDVL??????????????????????????????????????????????????????????????????????????????????????????????????????????????????
>Am_AY323755_Alytes_muletensis
??????????????????????????????????????????????????????????????????????????????????????????????????????????????????????????????????????????????????????????????????????????????????????????????????????????????????????????????????????????????????????????????????????????????????????????????????????????????????????????????????????????????????????????????????????????????????????????????????????????????????????????????????????????????????????????????????HKMYRTVKATTGRQIFQPLHALRNAEKALLPGYHPFEWKPPLKNVSTCTDTGIIDGLSGLNRSIDEYPVEAISKRFRYDTALVSALKDMEEDILEGLRSHDMDDYL--NGPFTVVIKESCDGMGDVSEKHGSGPAVPEKAVRFSFTVMYISVPN--NNECVRIFEESKPNSELCCKPLCLMLADESDHETLTAILSPLIAEREAMKTSELMLEMGGILRNFKFIFRGTGYDEKLVREVEGLEASGSVYICTLCDSTRLEASQNLVFHSITRCHTENLQRYETWRANPHHESVDELRDRVKGVSAKPFIETLPSIDALHCDIGNAAEFYRLFQLEIGEVYKNPN-ATKEERKRWQSTLDKHLRKKMNLKPIMRMNGNFARKLMSKETVEAVCELVHSEERQEILRELMDLYLKMKPVWRSSCPAKECPELLYQYSFHSQRFAELLSTKFKYRYAGKITNYFHKTLAHVPEIIERDGSIGAWASEGNESGNKLFRRFRKMNA??????????????????????????????????????????????????????????????????????????????????????????????????????????????????????????????
>Am_AY583334_Alytes_obstetricans
??????????????????????????????????????????????????????????????????????????????????????????????????????????????????????????????????????????????????????????????????????????????????????????????????????????????????????????????????????????????????????????????????????????????????????????????????????????????????????????????????????????????????????????????????????????????????????????????????????????????????????????????????????????????????????????????????????RTVKATTGRQIFQPLHALRNAEKALLPGYHPFEWKPPLKNVSTCTDTGIIDGLSGLNRSIDEYPVEAISKRFRYDTALVSALKDMEEDILEGLRSHDMDDYL--NGPFTVVIKESCDGMGDVSEKHGSGPAVPEKAVRFSFTVMYISVPN--NNECVRIFDETKPNSELCCKPLCLMLADESDHETLTAILSPLIAEREAMKTSELMLEMGGILRNFKFIFRGTGYDEKLVREVEGLEASGSVYICTLCDSTRLEASQNLVFHSITRCHTENLQRYETWRANPHHESVDELRDRVKGVSAKPFIETLPSIDALHCDIGNAAEFYRLFQLEIGEVYKNPN-ATKEERKRWQSTLDKHLRKKMNLKPIMRMNGNFARKLMSKETVEAVCELVHSEERQEILRELMDLYLKMKPVWRSSCPAKECPELLYQYSFHSQRFAELLSTKFKYRYAGKITNYFHKTLAHVPEIIERDGSIGAWASEGNESGNKLFRRFRKMNARQSKFYEMEDVL??????????????????????????????????????????????????????????????????????????????????????????????????????????????????
>Am_AY650131_Ambystoma_gracile
???????????????????????????????????????????????????????????????????????????????????????????????????????????????????????????????????????????????????????????????????????????????????????????????????????????????????????????????????????????????????????????????????????????????????????????????????????????????????????????????????????????????????????????????????????????????????????????????????????????????????????????????????????????????????????????????????????????TTGRQIFQPLHALRNAEKALLPGYHPFEWKPPLKHVSAKTDVGIINGLSGLVQSVDDYPVDTISKRFRYDVALVATLKDMEEDILEGLKAQDLDDYF--SGPFTVVIKESCDGMGDVSEKHGCGPAVPEKAVRFSFTVMTIAVHQ--NKDNVRIFEETKPNSELCCKPLCLMLADESDHETLTAILSPLIAEREAMKSSELMLEVGGILRTFKFVFRGTGYDEKLVREVEGLEASGSIYICTMCDSTRLEASQNIVLHSITRSHKENLERYEMWRSNRHHETAEELRDRVKGVSAKPFIETVPSIDALHCDIGNATEFYKIFQLEIGEVFKNPD-ASKEERKRWQSTLDKHLRKKMNLKPIMRMNGNFARKLMAQETVEAVCELIHSEERRTALRELMDLYLKMKPVWRSSCPAKECPELLCQYSFNSQRFAELLSTKFKYRYEGKITNYFHKTLAHVPEIIERDGSIGAWASEGNESGNKLFRRFRKMNARQSKFYEMEDVLKHHWLYTSKH????????????????????????????????????????????????????????????????????????????????????????????????????????
>Am_EF551561_AY323752_Ambystoma_mexicanum
RPPPAKNVKIPPQRSIKTDNNQLEREMRESEAHSQNLQKLCRICGTSFKSSPNNQRHPVHGPVDQETQEVLRRKEKKATSWPELIAKVFKVDVRSDVDTVHPTSFCHNCWSIIKQRFSNTPCEVYFPRKGTVEWKSHSADCGICH?VKR-GVKRKMVP-QSSFQLAKRLRMSV----------------ERARKVTAKKRK---LIQ-NN-KV-LIQKIANCQKIHLSTDLLVIDFPAGFIKSISCAVCEHILADPVQTTCKHLFCRICLLKCLKLMGSFCPTCKYPCYSTELATPVKSFQNILNSLVLRCTVDNCAEEVCLSKYTQHICSH---KEIKGK--------EAYAHINKGGRPRQHLLSLTRRAQKHRLRLLKMQVKDFADKEEGGDVKSVCLTLFLLALRARNEHRQADELEALMQGRGVGLHPAVCLAIRVNTFLSCSQYHKMYRTVKATTGRQIFQ?LLALRNAEKALLPGYHPFEWKPPLKHVSAKTDVGIINGLSGLVQSVDDYPVDTISKRFRYDVALVATLKDMEEDILEGLKAQDLDDYF--SGPFTVVIKESCDGMGDVSEKHGCGPAVPEKAVRFSFTVMTIAVHQ--NKDKVRIFEETKPNSELCCKPLCLMLADESDHETLTAILSPLIAEREAMKGSELMLEVGGILRTFKFVFRGTGYDEKLVREVEGLEASGSVYICTMCDSTRLEASQNIVLHSITRSHKENLERYEMWRSNRHHETADELRDRVKGVSAKPFIETVPSIDALHCDIGNATEFYKIFQLEIGEVFKNPD-ASKEERKRWQSTLDKHLRKKMNLKPIMRMNGNFARKLMAQETVEAVCELVHSEERRTALRELMDLYLKMKPVWRSSCPAKECPELLCQYSFNSQRFAELLSTKFKYRYEGKITNYFHKTLAHVPEIIERDGSIGAWASEGNESGNKLFRRFRKMNARQSKFYEMEDVLKHHWLYT???????????????????????????????????????????????????????????????????????????????????????????????????????????
>Am_AY650130_Ambystoma_opacum
???????????????????????????????????????????????????????????????????????????????????????????????????????????????????????????????????????????????????????????????????????????????????????????????????????????????????????????????????????????????????????????????????????????????????????????????????????????????????????????????????????????????????????????????????????????????????????????????????????????????????????????????????????????????????????????????????????????TTGRQIFQPLHALRNAEKALLPGYHPFEWKPPLKHVSAKTDVGIINGLSGLVQSVDDYPVDTISKRFRYDVALVATLKDMEEDILEGLKSQDLDDYF--SGPFTVVIKESCDGMGDVSEKHGCGPAVPEKAVRFSFTVMTIAVHQ--NKDNVRIFEETKPNSEFCCKPLCLMLADESDHETLTAILSPLIAEREAMKGSELMLEVGGILRTFKFVFRGTGYDEKLVREVEGLEASGSIYICTMCESTRLEASQNIVLHSITRSHKENLERYEMWRSNRHHETAEELRDRVKGVSAKPFIETVPSIDALHCDIGNATEFYKIFQLEIGEVFKNPN-ASKEERKRWQSTLDKHLRKKMNLKPIMRMNGNFARKLMAQETVEAVCELIHSEERRTALCELMTLYLKMKPVWRSSCPAKECPELLCQYSFNSQRFAELLSTKFKYRYEGKITNYFHKTLAHVPEIIERDGSIGAWASEGNESGNKLFRRFRKMNARQSKFYEMEDVLKHHWLYTSKH????????????????????????????????????????????????????????????????????????????????????????????????????????
>Am_AY583345_Ambystoma_ordinarium
??????????????????????????????????????????????????????????????????????????????????????????????????????????????????????????????????????????????????????????????????????????????????????????????????????????????????????????????????????????????????????????????????????????????????????????????????????????????????????????????????????????????????????????????????????????????????????????????????????????????????????????????????????????????????????????????????????RTVKATTGRQIFQPLHALRNAEKALLPGYHPFEWKPPLKHVSAKTDVGIINGLSGLVQSVDDYPVDTISKRFRYDVALVATLKDMEEDILEGLKAQDLDDYF--SGPSTVVIKESCDGMGDVSEKHGCGPAVPEKAVRFSFTVMTIAVHQ--NKDKVRVFEETKPNSELCCKPLCLMLADESDHETLTAILSPLIAEREAMKGSELMLEVGGILRTFKFVFRGTGYDEKLVREVEGLEASGSVYIYTMCDSTRLEASQNIVLHSITRSHKENLERYEMWRSNRHHETADELRDRVKGVSAKPFIETVPSIDALHCDIGNATEFYKIFQLEIGEVFKNPG-ASKEERKRWQSTLDKHLRKKMNLKPIMRMNGNFARKLMAQETVEAVCELVHSEERRTALRELMDLYLKMKPVWRSSCPAKECPELLCQYSFNSQRFAELLSTKFKYRYEGKITNYFHKTLAHVPEIIERDGSIGAWASEGNESGNKLFRRFRKMNARQSKLYEMEDVL??????????????????????????????????????????????????????????????????????????????????????????????????????????????????
>Am_AY650127_Amphiuma_means
???????????????????????????????????????????????????????????????????????????????????????????????????????????????????????????????????????????????????????????????????????????????????????????????????????????????????????????????????????????????????????????????????????????????????????????????????????????????????????????????????????????????????????????????????????????????????????????????????????????????????????????????????????????????????????????????????????????TTGRQIFQPLHALRSAEKALLPGYHPFEWKPPLKNVSANTDVGIINGLSGLVQSVDDYPVDTISKRFRYDVALVATLKDMEDDILEGLKDQELDDYI--SGPFTVVIKESCDGMGDVSEKHGCGPAVPEKAVRFSFTVMTIAVPH--NEDNVRIFEESKPNSELCCKPVCLMLADESDHETLTAILSPLIAEREAMKSSELMLELGGILRTFKFVFRGTGYDEKLVREVEGLEASGSVYICTLCDSTRLEASQNIVCHSITRSHTENLERYEMWRSNTHHESVDELRDRVKGVSAKPFIETLPSIDALHCDIGNATEFYKIFQLEIGEVFKNPD-ASKEERKRWQSTLDKHLRKKMNLKPIMRMNGNFARKLMTHETVEAVCELIRSEERRVALCELMDLYLKMKPVWRSSCPAKECPELLCQYSFNSQRFAELLSTKFKYRYEGKITNYFHKTLAHVPEIIERDGSIGAWASEGNESGNKLFRRFRKMNARQSKFYEMEDVLKHHWLYTSKY????????????????????????????????????????????????????????????????????????????????????????????????????????
>Am_AY571641_Amnirana_lepus
???????????????????????????????????????????????????????????????????????????????????????????????????????????????????????????????????????????????????????????????????????????????????????????????????????????????????????????????????????????????????????????????????????????????????????????????????????????????????????????????????????????????????????????????????????????????????????????????????????????????????????????????????????????????????????????????????????????????????????L?NA?KALLPGYHPFEWKPPLKNVSTSTDVGIMDGLSGLNRSVDEYPVEAISKRFRYDVALVST?KDMEDDILEGLKSQDLEEYL--SGPFTVVVKESCDGMGDVSEKHGSGPAVPEKAVRFSFTIMNISVPN--NSGSVRIFEESKPNSELCCKPLCLMLADESDHETLTAILSPLIAEREAMKSCELMLEIGGILRNFNLSFRGTGYDEKLVREV?GLEASGSIYI?TLCDATRLEASQNLVFHSITRSHSENLQRYETWRANPHHESVDELRDRVKGVSAKPFIETLPSIDALHCDIGNAAEFFRIFQLEIGEVYKNHN-ATKEERKKWQTILDKHLRKKMNLKPIMRMNGNFARKLMSKETVEAVCELVQCGERQQALKELMDLYLKMKPVWRSSCPAKECPELLCQYSYHSQRFAELLSTKFKYRYDGKITNYFHKTLAHVPEIIERDGSIGAWASEGNESGNKLFRRFRKM????????????????????????????????????????????????????????????????????????????????????????????????????????????????????????????????
>Am_AY650142_Andrias_davidianus
???????????????????????????????????????????????????????????????????????????????????????????????????????????????????????????????????????????????????????????????????????????????????????????????????????????????????????????????????????????????????????????????????????????????????????????????????????????????????????????????????????????????????????????????????????????????????????????????????????????????????????????????????????????????????????????????????????????TTGRQIFQPLHALRTAEKALLPGYHPFEWKPPLKNVSASTEVGIINGLSGLVQSVDDYPVDTISKRFRYDVALVSTLKDMEEEILEGLKTQELDDYL--SGPFTVVVKESCDGMGDVSEEHGCGPPVPEKAVRFSFTVMTIAVPH--NRDNVRIFEESKPNSELCCKPLCLMLADESDHETLTAILSPLMAEREAMKGSELMLEVGGILRTFKFVFRGTGYDEKLVREVEGLEASGSVYICTLCDSTRLEASQNIVLHSITRSHTENLERYEMWRSNKHHESADELRDRVKGVSAKPFIETLPSIDALHCDIGNAAEFYKIFQLEIGEVFKNPD-ASKEERKRWQSTLDKHLRKKMNLKPIMRMNGNFARKLMAKETVDAVCELVRTEERQVALRELMDLYLKMKPVWRSSCPAKECPELLCQYSFNSQRFAELLSTKFKYRYEGKITNYFHKTLAHVPEIIERDGSIGAWASEGNESGNKLFRRFRKMNARQSKFYEMEDVLKHHWLYTSKY????????????????????????????????????????????????????????????????????????????????????????????????????????
>Am_AY583346_Andrias_japonicus
??????????????????????????????????????????????????????????????????????????????????????????????????????????????????????????????????????????????????????????????????????????????????????????????????????????????????????????????????????????????????????????????????????????????????????????????????????????????????????????????????????????????????????????????????????????????????????????????????????????????????????????????????????????????????????????????????????RTVKATTGRQIFQPLHALRTAEKALLPGYHPFEWKPPLKNVSASTEVGIINGLSGLVQSVDDYPVDTISKRFRYDVALVSTLKDMEEEILEGLKTQELDDYL--SGSFTVVVKESCDGMGDVSEKHGCGPPVPEKAVRFSFTVMTIAVPH--NGDNVRIFEESKPNSELCCKPLCLMLADESDHETLTAILSPLIAEREAMKGSELMLEVGGILRTFKFVFRGTGYDEKLVREVEGLEASGSVYICTLCDSTRLEASQNIVLHSITRSHTENLERYEMWRSNKHHESADELRDRVKGVSAKPFIETLPSIDALHCDIGNAAEFYKIFQLEIGEVFKNPD-ASKEERKRWQSTLDKHLRKKMNLKPIMRMNGNFARKLMAKETVDAVCELVRTEERQVALRELMDLYLKMKPVWRSSCPAKECPELLCQYSFNSQRFAELLSTKFKYRYEGKITNYFHKTLAHVPEIIERDGSIGAWASEGNESGNKLFRRFRKMNARQSKFYEMEDVL??????????????????????????????????????????????????????????????????????????????????????????????????????????????????
>Am_AY691701_Aneides_aeneus
???????????????????????????????????????????????????????????????????????????????????????????????????????????????????????????????????????????????????????????????????????????????????????????????????????????????????????????????????????????????????????????????????????????????????????????????????????????????????????????????????????????????????????????????????????????????????????????????????????????????????????????????????????????????????????????????????????????TTGRQIFQPLHALRNAEKALLPGYHPFEWKPPLKNVSANTDVGIINGLSGLVQSVDDYPVDTISKRFRYDVALAATLKDMEEEILEGLQAQELDDYC--SGPFTVVIKESCDGMGDVSEKHGCGPAVPEKAVRFSFTVMTIAVPH--DKDSVRIFEESKPNSELCCKPLCLMLADESDHETLTAILSPLIAEREDMKSSELILELGGILRTFKFVFRGTGYDEKLVREVEGLEASGSVYICTLCDSTRLEASQNIVFHSITRSHTENLERYEMWRSNSHHESADDLRDRVKGVSAKPFIETLPSIDALHCDIGNAAEFFKIFQLEIGEVYKNPE-ASKEERKRWQSTLDKHLRKKMNLKPIMRMNGNFARKLMSNETVEAVCELIRSEERRLALRELMDLYLKMKPVWRSSCPAKECPELLCQYSFNSQRFAELLSTKFKYRYEGKITNYFHKTLAHVPEIIERDGSIGAWASEGNESGNKLFRRFRKMNARQSKFYEMEDVLKHHWLYTSKY????????????????????????????????????????????????????????????????????????????????????????????????????????
>Am_AY650118_Aneides_lugubris
???????????????????????????????????????????????????????????????????????????????????????????????????????????????????????????????????????????????????????????????????????????????????????????????????????????????????????????????????????????????????????????????????????????????????????????????????????????????????????????????????????????????????????????????????????????????????????????????????????????????????????????????????????????????????????????????????????????TTGRQIFQPLHALRNAEKALLPGYHPFEWKPPLKNVSANTDVGIINGLSGLVQSVDDYPVDTISKRFRYDVALAATLKDMEEEILAGLQAQELDDYC--SGPFTVVIKESCDGMGDVSEKHGCGP?VPEKAVRFSFTVMTIAVPH--DKDSVRIFEESKPNSELCCKPLCLMLADESDHETLAAILSPLIAEREDMKSSELMLELGGILRTFKFVFRGTGYDEKLVREVEGLEASGSIYICTLCDSTRLEASQNIVFHSITRSHTENLERYEMWRSNSHHESADDLRDRVKGVSAKPFIETLPSIDALHCDIGNAAEFYKIFQMEIGEVYKNPE-ASKEERKRWQSTLDKHLRKKMNLKPIMRMNGNFARKLMAHETVEAVCELIRSEERRVALRELMELYLKMKPVWRSSCPAKECPELLCQYSFNSQRFAELLSTKFKYRYDGKITNYFHKTLAHVPEIIERDGSIGAWASEGNESGNKLFRRFRKMNARQSKFYEMEDVLKHHWLYTSKY????????????????????????????????????????????????????????????????????????????????????????????????????????
>Am_AY650146_Ascaphus_montanus
???????????????????????????????????????????????????????????????????????????????????????????????????????????????????????????????????????????????????????????????????????????????????????????????????????????????????????????????????????????????????????????????????????????????????????????????????????????????????????????????????????????????????????????????????????????????????????????????????????????????????????????????????????????????????????????????????????????TTGRQIFQPLHALRNAEKALLPGYHPFEWSPPLKNVSTCTDVGIMDGLSGLSRSVDEYPVDTISKRFRYDSALVSTLKDMEEDILEGLKSQDLDDYL--SGPFTVVIKESCDGMGDVSEKHGCGPPVPEKAVRFSFTVMTITAAN--NNGSVRIFEETKPNSELCCKPLCLMLADESDHETLTAILSPLIAEREAMKTSELMLEMGGVLRSFKFEFRGTGYDEKLVRDVEGLEASGSIYICTLCDATRLEASQNIVFHSITRSHTENQERYELWRANPFRESADELRHRVKGVSAKPFIETLPTIDALHCDIGNAAEFYRIFQMEIGEVYRNPN-ATNEERKRWQATLDKHLRKKMNLKPIMRMNGNFARKLMSKETVEAVCDLVHSEERRVVLRELMDLYLKMKPVWRTSCPTKECPELLCQYSFHSQRFAELLSTKFKYRYDGKITNYFHKTLAHVPEIIERDGSIGAWASEGNESGNKLFRRFRKMNARQSKFFEMEDVLKHHWLYTSKY????????????????????????????????????????????????????????????????????????????????????????????????????????
>Am_AY323754_Ascaphus_truei
??????????????????????????????????????????????????????????????????????????????????????????????????????????????????????????????????????????????????????????????????????????????????????????????????????????????????????????????????????????????????????????????????????????????????????????????????????????????????????????????????????????????????????????????????????????????????????????????????????????????????????????????????????????????????????????????????????RTVKATTGRQIFQPLHALRNAEKALLPGYHPFEWSPPLKNVSTSTDVGIMDGLSGLSRSVDEYPVDTISKRFRYDSALVSTLKDMEEDILEGLKSQDLDDYL--SGPFTVVIKESCDGMGDVSEKHGCGPPVPEKAVRFSFTVMTITAAN--NNGSVRIFEETKPNSELCCKPLCLMLADESDHETLTAILSPLIAEREAMKTSELMLEMGGVLRSFKFEFRGTGYDEKLVRDVEGLEASGSIYICTLCDATRLEASQNIVFHSITRSHTENQERYELWRANPFRESADELRHRVKGVSAKPFIETLPTIDALHCDIGNAAEFYRIFQLEIGEVYRNPN-ATNEERKRWQATLDKHLRKKMNLKPIMRMNGNFARKLMSKETVEAVCDLVHSEERRVVLRELMDLYLKMKPVWRTSCPTKECPELLCQYSFHSQRFAELLSTKFKYRYDGKITNYFHKTLAHVPEIIERDGSIGAWASEGNESGNKLFRRFRKMNARQSKFYEMEDVL??????????????????????????????????????????????????????????????????????????????????????????????????????????????????
>Am_AY650126_Batrachoseps_major
???????????????????????????????????????????????????????????????????????????????????????????????????????????????????????????????????????????????????????????????????????????????????????????????????????????????????????????????????????????????????????????????????????????????????????????????????????????????????????????????????????????????????????????????????????????????????????????????????????????????????????????????????????????????????????????????????????????TTGRQIFQPLHALRNAEKALLPGYHPFEWKPPLKNVSSNTDVGIINGLSGLVHSVDDYPVDTISKRFRYDVALVATLKDMEEDILEGLKSHELDDYF--SGPFTVVIKESCDGMGDVSEKHGCGPAVPEKAVRFSFTVMTIAVHH--DQDNVRIFEESKPNSELCCKPLCLMLADESDHETLTAILSPLIAEREDMKSSELMLELGGILRTFKFVFRGTGYDEKLVREVEGLEASGSVYICTLCDSTRLEASQNIVFHSITRSHTENLERYEMWRSNSHHESADKLRDRVKGVSAKPFIETLPSIDALHCDIGNAAEFYKIFQLEIREVYKNPY-PSKKKRKRCQSPLDKHLRKKMNLKPIMRMNGNFARKLMAHETVEAVCELIRSEERRVALRELMDLYLKMKPVWRSSCPAKECPELLCQYSFNSQHFAELLSTKFKYRYEGRITNYFHKTLAHVPEIVERDGSIGAWASEGNESGNKLFRRFRKMNARQSKFYEMEDVLKHHWLVTSKY????????????????????????????????????????????????????????????????????????????????????????????????????????
>Am_AY650124_Bolitoglossa_helmrichi
???????????????????????????????????????????????????????????????????????????????????????????????????????????????????????????????????????????????????????????????????????????????????????????????????????????????????????????????????????????????????????????????????????????????????????????????????????????????????????????????????????????????????????????????????????????????????????????????????????????????????????????????????????????????????????????????????????????TTGRQIFQPLHALRNAEKALLPGHQPFEWKPPLKNVSANTDVGIINGLSGLVQSVDDYPVDTIAKRFRYDVALAATLKDMEEDILEGLKSQELDDYF--IGPFTVVIKESCDGMGDVSEKHGCGPSVPEKAVRFSFTVMTIAVSH--DKDNVRIFEECKPNSELCCKPLCLMLADESDHETLTAILSPLIAEREDMKSSELILELGGILRTFKFEFRGTGYDEKLVREVEGLEASGSVYICTLCDSTRLEASQNIVFHSITRSHTENLERYEIWRSNSHHESADELRDRVKGVSAKPFIETLPSIDALHCDIGNAAEFYKIFQLEIGEVYKNPH-ASKEERKRWQSTLDKHLRKKLNLKPIMRMNGNFARKLMAHETAEAVCELIHSEERRVALRELMDLYLKMKPVWRSSCPAKECPELLCQYSFNSQRFAELLSTKFKYRYEGKITNYFHKTLAHVPEIIERDGSIGAWASEGNESGNKLFRRFRKMNARQSKFYEMEDVLKHHCLYTSKY????????????????????????????????????????????????????????????????????????????????????????????????????????
>Am_AY571643_Boophis_doulioti
????????????????????????????????????????????????????????????????????????????????????????????????????????????????????????????????????????????????????????????????????????????????????????????????????????????????????????????????????????????????????????????????????????????????????????????????????????????????????????????????????????????????????????????????????????????????????????????????????????????????????????????????????????????????????????????????????MYRTVKATTGRQIFQPLHALRNAEKALLPGYHPFEWKPPLKNVSTSTDVGIMDGLSGLNRSVDEYPVEAISKRFRYDVALVSTLKDMEEDILEGLKSHDLEEYL--SGPFTVVVKESCDGMGDVSEKHGSGPPVPEKAVRFSFTIMTISVPN--NSGSVRIFEEAKPNSELCCKPLCLMLADESDHETLTAILSPLIAEREAMKSSDLMLENWGILRNFKFIFRGTGYDEKLVREVEGLEASGSVYICTLCDATRLEASQNLVFHSITRSHSENLQRYETWRANPYQESADELRDRVKGVSAKPFIETIPSIDALHCDIGNAAEFYRIFQLEIGEVYKNPN-ASKEERKKWQTILDKHIRKKMNLKPIMRMNGNFARKLMTKETVEAVCELVQCEERQGALKELMDLYLKMKPVWRASCPAKECPELLCQYSYHSQRFAELLSTKFKYRYEGKITNYFHKTLAHVPEIIERDGSIGAWASEGNESGNKLFRRFRKMNARQSKLYEMEDG???????????????????????????????????????????????????????????????????????????????????????????????????????????????????
>Am_AY323756_Bombina_orientalis
?????????????????????????????????????????????????????????????????????????????????????????????????????????????????????????????????????????????????????????????????????????????????????????????????????????????????????????????????????????????????????????????????????????????????????????????????????????????????????????????????????????????????????????????????????????????????????????????????????????????????????????????????????????????????????????????SCSQYHKMYRTVKATTGRQIFQPLHALRNAEKALLPGYHPFEWKPPLKNVSTCTDIGIIDGLSGLNRSIDEYPVDVISKRFRYDAALVSTLKDMEEDILQGLKSEDLDDYF--SGPFTVVIKESCDGMGDVSEKHGSGPAVPEKAVRFSFTIMNISVNN--NNGLVRIFEEAKPNSELCCKPLCLMLADESDHETLTAILSPLVAEREAMKTSELMLEMGGILRNFKFIFRGTGYDEKLVREVEGLEASGSVYICTLCDATRLEASQNLVFHSISRCHTENLQRYETWRANPYHESVDELRDRVKGVSAKPFIETLPSIDALHCDIGNAAEFYRLFQLEIGEVYKNPN-ASKDERKKWQSTLDKHLRKRMNLKPIMRMNGNFARKLMSKETVEAVCELLPCEERKQALRELMDLYLKMKPVWRSSCPAKECPELLCQY?FHSQCFAELLSSKFKYRYAGKIT?YFHKTLAHVPEIIERDGSIGAWASEGNESGNKLFRRFRKMNARQSKFYEMEDVLKHHCSTQ???????????????????????????????????????????????????????????????????????????????????????????????????????????
>Am_AY571644_Breviceps_fuscus
????????????????????????????????????????????????????????????????????????????????????????????????????????????????????????????????????????????????????????????????????????????????????????????????????????????????????????????????????????????????????????????????????????????????????????????????????????????????????????????????????????????????????????????????????????????????????????????????????????????????????????????????????????????????????????????????????????????????????LLALRNAEKALLPGYHPFEWNPPLKSVSTSTDVGIIDGLSGLNRSVDEYPVETISKRFRYDVALVSTLKDMEEDILEGLKSQELEEYL--SGPFTVVVKESCDGMGDVSEKHGRGPAVPEKAVRFSFTVMNISYPG--NNGSVRIFEETKPNSELCCKPLCLMLADESDHETLTAILSPLIAEREAMKSCELMLDIGGILRKFKFIFRGTGYDEKLVREVEGLEASGSIFICTLCDATRLEASQNLVFHSITRSHSENLQRYETWRANPYHESVDELRNRVKGVSAKPFIETLPSIDALHCDIGNAAEFYRIFQLEIGEVYKNAN-ATKEDRKKWQTILDKHIRKKMNLKPIMRMNGNFARKLMTKETVEAVCELLQSEERQAALKELMDMYLKMKPVWRSSCPAKECPELLCQYSYHSQRFAELLSTKFKYRYEGKITNYFHKTLAHVPEIIERDGSIGAWASEGNESGNKLFRRFRKMNARQSKFYEMEDVLK?????????????????????????????????????????????????????????????????????????????????????????????????????????????????
>Am_AY323762_Bufo_bufo
????????????????????????????????????????????????????????????????????????????????????????????????????????????????????????????????????????????????????????????????????????????????????????????????????????????????????????????????????????????????????????????????????????????????????????????????????????????????????????????????????????????????????????????????????????????????????????????????????????????????????????????????????????????????????????????????QYHKMYRTVKAITGRQIFQPLHALRNAEKALLPGCHPFEWKPPLKNVSTITDVGIIDGLSGLNRSVDEYPVDAISKRFRYDAALVSALKDLEENILEGLKSKDLEEYL--SGPFIVVIKEACDGMGDVSEKHGCGPAVPEKAVRFSFTIMNISVTD-SKNGSVRIFEEAKPNSELCCKPVCLMLADESDHETLTAILGPLIAERESMKCSELLLEIGGIRRSFKFIFRGTGYDEKLVREVEGLEASGSIYICTLCDATRLEASQNLVFHSITTSHGENLQRYETWRANPYYESVDELRDRVKGVSAKPFIETLPSIDALHCDIGNAAEFYRIFQLEIGEVYKNSK-ATTEERKKWQATLDKHLRKRMNLKPIMRMNGNFARKLMTKETVEAICELIHSEERKMALTELMELYLKMKPVWRSSCPAKECPELLCQYSYHSQRFAELLSTKFKYRYEGKITNYFHKTLAHVPEIIERDGSIGAWASEGNESGNKLFRRFRKMNARQSKL?????????????????????????????????????????????????????????????????????????????????????????????????????????????????????????
>Am_AY323763_Bufo_regularis
??????????????????????????????????????????????????????????????????????????????????????????????????????????????????????????????????????????????????????????????????????????????????????????????????????????????????????????????????????????????????????????????????????????????????????????????????????????????????????????????????????????????????????????????????????????????????????????????????????????????????????????????????????????????????????????????CSQYHKMYRTVKAITGRQIFQPLHALRNAEKALLPGYHPFEWKPPLKNVSTSTDVGIIDGLSGLNRSVDEYPVDAISKRFRYDSALVSALKDLEENILEGLKSKDLEEYL--SGPFIVVIKESCDGMGDVSEKHGCGPAVPEKAVRFSFTIMNISVTN-SKNGSVRIFEEAKPNSELCCKPVCLMLADESDHETLTAILGPLIAERESMKCSELLLEIGGIRRSFKFIFRGTGYDEKLVREVEGLEASGSVYICTLCDATRLEASQNLVFHSITRSHSENLQRYETWRANPYHESVDELRDRVKGVSVKPFIETLPSIDALHCDIGNAAEFYRIFQLEIGEVYKNAK-ATVEERKKWQATLDKHLRKRMNLKPIMRMNGNFARKLMSKETVEAICELIHSEDRKMALTELMDLYLKMKPVWRSSCPAKECPELLCQYSYHSQRFAELLSTKFKYRYEGKITNYFHKTLAHVPEIIERDGSIGAWASEGNESGNKLFRRFRKMNARQSKTYEMEDV???????????????????????????????????????????????????????????????????????????????????????????????????????????????????
>Am_AY583337_Caudiverbera_caudiver
??????????????????????????????????????????????????????????????????????????????????????????????????????????????????????????????????????????????????????????????????????????????????????????????????????????????????????????????????????????????????????????????????????????????????????????????????????????????????????????????????????????????????????????????????????????????????????????????????????????????????????????????????????????????????????????????????????RTVKATTGRQIFQPLHALRNAEKALLPGYHPFEWKPPLKNVSTITDVGIIDGLSGLNLSVDEYPVDAISKRFRYDAALVSALKDMEEDILEGLKSQDLEEYL--TGPFTVVVKESCDGMGDVSEKHGCGPAVPEKAVRFSFTIMNIGVSN--NNGPVRIFEETKPNSELCCKPLCLMLADESDHETLTAILSPLIAEREAMKSCELMLEIGGILRNFKFIFRGTGYDEKLVREVEGLEASGSVYICTLCDATRLEASQNLVFHSITRSHGENLQRYETWRANPYHESVDELRDRVKGVSAKPFIETVPSIDALHCDIGNAAEFYRIFQLEIGEVYKNAN-ATKEERKKWQTTLDKHLRKKMNLKPIMRMNGNFARKLMSMETVEALCDLVHCEERQAALKELMDLYLKMKPVWRSSCPAKECPDLLCQYSYHSQRFAELLSTKFKYRYDGKITNYFHKTLAHVPEIIERDGSIGAWASEGNESGNKLFRRFRKMNARQSKF?????????????????????????????????????????????????????????????????????????????????????????????????????????????????????????
>Am_AY583347_Chioglossa_lusitanica
??????????????????????????????????????????????????????????????????????????????????????????????????????????????????????????????????????????????????????????????????????????????????????????????????????????????????????????????????????????????????????????????????????????????????????????????????????????????????????????????????????????????????????????????????????????????????????????????????????????????????????????????????????????????????????????????????????RTVKATTGHQIFQPLHALRTAEKALLPGYHPFEWMPPLKNVSANTEAGIINGLSGLVQSVDDYPVDTISKRFRYDVALVSTLKDMEEDILEGLKAYELDDYF--SGPFTVVVKESCDGMGDVSEKHGCGPVVPEKAVRFSFTIMTIAVQH--NNDNVRIFEESKPNSELCCKPLCLMLADESDHETLTAILSPLIAEREAMKGSELMLELGGILRTFKFLFRGTGYDEKLVREVEGLEASGSVYICTLCDSTRLEASQNIVLHSITRSHKENLERYEIWRSNRHHESVDELRDRVKGVSAKPFIETLPSIDALHCDIGNAAEFFRIFQLEIGEVYKNGK-APVEERKKWQATLDKHLRKKMNLKPIMRMNGNFARKLMSKETAEAVCELIPSEERQTALRELMDLYLKMKPVWRSSCPAKECPELLCQYSYHSQRFAELLSTKFKYRYEGKITNYFHKTLAHVPEIIERDGSIGAWASEGNESGNKLFRRFRKMNARQSKTYEMEDVL??????????????????????????????????????????????????????????????????????????????????????????????????????????????????
>Am_AY650141_Cryptobranchus_alleganiensis
???????????????????????????????????????????????????????????????????????????????????????????????????????????????????????????????????????????????????????????????????????????????????????????????????????????????????????????????????????????????????????????????????????????????????????????????????????????????????????????????????????????????????????????????????????????????????????????????????????????????????????????????????????????????????????????????????????????TTGRQIFQPLHALRTAEKALLPGYHPFEWKPPLKNVSASTEVGIINGLSGLVQSVDDYPVDTISKRFRYDVALVSTLKDMEEEILEGLKTQELDDYL--SGPFTVVVKESCDGMGDVSEKHGCGPPVPEKAVRFSFTVMTIAVPH--NGDNVRIFEESKPNSELCCKPLCLMLADESDHETLTAILSPLIAEREAMKGSELMLEVGGILRTFKFVFRGTGYDEKLVREVEGLEASGSVYICTLCDSTRLEVSQNIVLHSITRSHTENLERYEMWRSNRHHESADELRDRVKGVSAKPFIETLPSIDALHCDIGNAAEFYKIFQLEIGEVFKNPD-ASKEERKRWQSTLDKHLRKKMNLKPIMRMNGNFARKLMAKETVDAVCELVRTEERRVALRELMDLYLKMKPVWRSSCPAKECPELLCQYSFNSQRFAELLSTKFKYRYEGKITNYFHKTLAHVPEIIERDGSIGAWASEGNESGNKLFRRFRKMNARQSKFYEMEDVLKHHWLYTSKY????????????????????????????????????????????????????????????????????????????????????????????????????????
>Am_AY571647_Dermatotonus_muelleri
?????????????????????????????????????????????????????????????????????????????????????????????????????????????????????????????????????????????????????????????????????????????????????????????????????????????????????????????????????????????????????????????????????????????????????????????????????????????????????????????????????????????????????????????????????????????????????????????????????????????????????????????????????????????????????????????????????????????????FQPFLALKNAEKALL?GYHPFEWKPPLKNVSSSTDVGIMDGLSGLNRSVDEYP?EAISKRFRYDAALVSTLKDMEEDILEGLKAQDLEEYL--SGPFTVVIKESCDGMGDVSEKHG?GPAVPEKAVRFSFTIMNISVTS--NDASVRIFEESKPNSELCCKPLCLMLADESDHETLTAILNPLIAEREAMKSSELMMEIGGILRNFKFIFRGTGYDEKLVREVEGLEASGSVYICTLCDATRLEASQNLVFHSITRSHSENLQRYETWRANPYHESVDELRDRVKGVSAKPFIETLPSIDALHCDIGNAAEFFRIFQLEIGEVYKNPN-ATKEERKKWQNILDKHIRKRLNLKPIMRMNGNFARKLMTKETVDAVCELIPCEERQEALKELMDLYLKMKPVWRSSCPAKECPELLCQYSYHSQRFAELLSTKF?YRYEGKITNYFHKTLAHVPEIIERDG?IGAWASEGNESGNKLFRRFRKMNARQS???????????????????????????????????????????????????????????????????????????????????????????????????????????????????????????
>Am_AY650148_Dermophis_mexicanus
???????????????????????????????????????????????????????????????????????????????????????????????????????????????????????????????????????????????????????????????????????????????????????????????????????????????????????????????????????????????????????????????????????????????????????????????????????????????????????????????????????????????????????????????????????????????????????????????????????????????????????????????????????????????????????????????????????????TTGRQIFQPLHALRNAEKALLPGYHPFEWKPPLKNVSTNTEVGIIDGLSGLALSVDDYPVDTIAKRFRYDAALVSALKDIEELLLEGLKSKDLDDYL--SGPFTVVVKESCDGMGDVSEKHGSGPAVPEKAIRFSFTIMNI?ISH--NNENVRIFEESKPNSELCCKPLCLMLADESDHETLTAILSPVIAEREAMKHSKLMLEIGGILRSFKFIFRGTGYDEKLVREVEGLEASGSVYICTLCDATRLEASQNLVLHSITRSHAENLERYETWRSNPYHESVDELRDRVKGVSAKPFIETLPSIDALHCDIGNATEFYKIFQLEIGEVFKNPN-VTKEERQRWQATLDKHLRKKMNLRPVMRMNGNFARKLMSKEMVEAVCELVPSEERQNALRELMDLYIKMKPVWRSSCPSKECPELLCQYTFNSHRFAELLSTKFKYRYGSKITNYFHKT?AHVPEIIERDGSIGAWASEGNESGNKLFRRFRKMNARQSKCYEMEDVLKHHWLYTSKY????????????????????????????????????????????????????????????????????????????????????????????????????????
>Am_AY691697_Desmognathus_brimleyorum
???????????????????????????????????????????????????????????????????????????????????????????????????????????????????????????????????????????????????????????????????????????????????????????????????????????????????????????????????????????????????????????????????????????????????????????????????????????????????????????????????????????????????????????????????????????????????????????????????????????????????????????????????????????????????????????????????????????KTGRQIFQPLHALRNAEKALLPGYHPFEWKPPLKNVSANTDVGIINGLSGLVQSVDDYPVDTISKRFRYDVALAATLKDMEEEILEGLKDQELDDYF--SGPFTVVIKESCDGMGDVSEKHGCGPAVPEKAVRFSFTVMTIAVPH--NKDNIRIFEESKPNSELCCKPLCLMLADESDHETLTAILSPLIAEREDMKSRELLLELGGILRTFKFVFRGTGYDEKLVREVEGLEASGSVYICTLCDSTRLEASQNIVFHSITRSHTENLERYEMWRSNSHHESADDLRDRVKGVSAKPFIETLPSIDALHCDIGNAAEFFKIFQLEIGEVYKNPD-ASKEERKRWQSTLDKHLRKKMNLKPIMRMNGNFARKLMAHETVEAVCELIRSEERRVALRELMDLYLKMKPVWRSSCPAKECPELLCQYSFNSQRFAELLSTKFKYRYEGKITNYFHKTLAHVPEIIERDGSIGAWASEGNESGNKLFRRFRKMNARQSKFYEMEDVLKHHWLYTLKY????????????????????????????????????????????????????????????????????????????????????????????????????????
>Am_AY650117_Desmognathus_quadramaculatus
???????????????????????????????????????????????????????????????????????????????????????????????????????????????????????????????????????????????????????????????????????????????????????????????????????????????????????????????????????????????????????????????????????????????????????????????????????????????????????????????????????????????????????????????????????????????????????????????????????????????????????????????????????????????????????????????????????????TTGRQIFQPLHALRNAEKALLPGYHPFEWKPPLKNVSTNTDVGIINGLSGLVQSVDDYPVDTISKRFRYDVALAATLKDMEEEILEGLKDQELDDYF--SGPFTVVIKESCDGMGDVSEKHGCGPAVPEKAVRFSFTVMTIAVPH--NKDNIRIFEESKPNSELCCKPLCLMLADESDHETLTAILSPLIAEREDMKSSELLLELGGILRTFKFVFRGTGYDEKLVREVEGLEASGSIYICTLCDSTRLEASQNIVFHSITRSHTENLERYEMWRSNSHHESADDLRDRVKGVSAKPFIETLPSIDALHCDIGNAAEFFKIFQLEIGEVYKNPD-ASKEERKRWQSTLDKHLRKKMNLKPIMRMNGNFARKLMAHETVEAVCELIRSEERRVALRELMDLYLKMKPVWRSSCPAKECPELLCQYSFNSQRFAELLSTKFKYRYEGKITNYFHKTLAHVPEIIERDGSIGAWASEGNESGNKLFRRFRKMNARQSKFYEMEDVLKHHWLYTSKY????????????????????????????????????????????????????????????????????????????????????????????????????????
>Am_AY691699_Desmognathus_wrighti
???????????????????????????????????????????????????????????????????????????????????????????????????????????????????????????????????????????????????????????????????????????????????????????????????????????????????????????????????????????????????????????????????????????????????????????????????????????????????????????????????????????????????????????????????????????????????????????????????????????????????????????????????????????????????????????????????????????TTGRQIFQPLHALRNAEKALLPGYHPLEWKPPLKNVSANTDVGIINGLSGLVQSLDDYPVDTISKRFRYDVALAATLKDMEEEILEGLKDHELDDYF--SGPFTVVIKESCDGMGDVSEKHGCGPAVPEKAVRFSFTVMTIAVPH--DKDSIRIFEESKPNSELCCKPLCLMLADESDHETLTAILSPLIAEREDMKSSELLLELGGILRTFKFVFRGTGYDEKLVREVEGLEASGSVYICTLCDSTRLEASQNIVFHSITRSHTENLERYEMWRSNSHHESADDLRDRVKGVSAKPFIETLPSIDALHCDIGNAAEFYKIFQMEIGEVYKNPN-ASKEERKRWQSTLDKHLRKKMNLKPIMRMNGNFARKLMAHETVEAVCELIRTEERRVALRELMDLYLKMKPVWRSSCPAKECPELLCQYSFNSQRFAELLSTKFKYRYEGKITNYFHKTLAHVPEIIERDGSIGAWASEGNESGNKLFRRFRKMNARQSKFYEMEDVLKHHWLYTSKY????????????????????????????????????????????????????????????????????????????????????????????????????????
>Am_AY691695_Dicamptodon_copei
???????????????????????????????????????????????????????????????????????????????????????????????????????????????????????????????????????????????????????????????????????????????????????????????????????????????????????????????????????????????????????????????????????????????????????????????????????????????????????????????????????????????????????????????????????????????????????????????????????????????????????????????????????????????????????????????????????????TTGRQIFQPLHALRSAEKALLPGYHPFEWKPPLKNVSAKTDVGIINGLSGLVQSVDDYPVDTISKRFRYDVALVSTLKDMEENILEGLKEQDLDDYF--SGPFTVVIKESCDGMGDVSEKHGCGPAVPEKAVRFSFTVMTIAVNH--NKDNVRIFEEAKPNSELCCKPLCLMLADESDHETLTAILSPLIAEREAMKSSELLLEVGGILRTFKFVFRGTGYDEKLVREVEGLEASGSIYICTLCDSTRLEASQNIVLHSITRSHTENLERYEMWRSNQHHETADELRDRVKGVSAKPFIETVPSIDALHCDIGNAAEFYKIFQLEIGEVFKNSD-ATKEERKRWQSTLDKHLRKKMNLKPIMRMNGNFARKLMAQETVEAVCELIHSEERRTALRELMDLYLKMKPVWRSSCPAKECPELLCQYSFNSQRFAELISTKFKYRYEGKITNYFHKTLAHVPEIIERDGSIGAWASEGNESGNKLFRRFRKMNARQSKFYEMEDVLKHHWLYTSKH????????????????????????????????????????????????????????????????????????????????????????????????????????
>Am_AY650132_Dicamptodon_tenebrosus
???????????????????????????????????????????????????????????????????????????????????????????????????????????????????????????????????????????????????????????????????????????????????????????????????????????????????????????????????????????????????????????????????????????????????????????????????????????????????????????????????????????????????????????????????????????????????????????????????????????????????????????????????????????????????????????????????????????TTGRQIFQPLHALRSAEKALLPGYHPFEWKPPLKNVSAKTDVGIINGLSGLVQSVDDYPVDTISKRFRYDVALVSTLKDMEENILEGLKEQDLDDYF--SGPFTVVIKESCDGMGDVSEKHGCGPAVPEKAVRFSFTVMTIAVNH--NKDNVRIFEEAKPNSELCCEPLCLMLADESDHETLTAILSPLIAEREAMKSSELMLEVGGILRAFKFVFRGTGYDEKLVREVEGLEASGSIYICTLCDSTRLEASQNIVLHSITRSHTENLERYEMWRSNQHHETADELRDRVKGVSAKPFIETLPSIDALHCDIGNAAEFYKIFQLEIGEVFKNSD-ATKEERKRWQSTLDKHLRKKMNLKPIMRMNGNFARKLMAQETVEAVCELIHSEERRTALRELMDLYLKMKPVWRSSCPAKECPELLCQYSFNSQRFAELISTKFKYRYEGKITNYFHKTLAHVPEIIERDGSIGAWASEGNESGNKLFRRFRKMNARQSKFYEMEDVLKHHWLYTSKH????????????????????????????????????????????????????????????????????????????????????????????????????????
>Am_AY583338_Discoglossus_galganoi
??????????????????????????????????????????????????????????????????????????????????????????????????????????????????????????????????????????????????????????????????????????????????????????????????????????????????????????????????????????????????????????????????????????????????????????????????????????????????????????????????????????????????????????????????????????????????????????????????????????????????????????????????????????????????????????????????????RTVKATTGRQIFQPLHALRNAEKALLPGYHPFEWKPPLKNVSTCTEIGIIDGLSGLNRSIDEYPVEAISKRFRYDTALVSALKDMEEDILEGLKSQDMDDYF--NGPFTVVIKESCDGMGDVSEKHGSGPAVPEKAVRFSFTVMNVSVTN--NNGPLRIFEETKPNSELCCKPLCLMLADESDHETLTAILSPLIAEREAMKTSELMLEMGGILRSFKFEFRGTGYDEKLVREVEGLEASGSIYICTLCDATRLEASQNLVFHSITRCHTENLQRYETWRANPYNESVDELRDRVKGVSAKPFIETLPSIDALHCDIGNAAEFYRLFQFEIGEVYKSSS-ATKEERKRWQSILDKHLRKKMNLKPIMRMNGNFARKLMSKETVEAVCELVHSEERQETLRELMDLYLKMKPVWRSSCPAKECPELLCQYSLHSQRFAELLSTKFKYRYDGKITNYFHKTLAHVPEIIERDGSIGAWASEGNESGNKLFRRFRKMNARQSKFYEMEDVL??????????????????????????????????????????????????????????????????????????????????????????????????????????????????
>Am_AY323757_Discoglossus_sardus
??????????????????????????????????????????????????????????????????????????????????????????????????????????????????????????????????????????????????????????????????????????????????????????????????????????????????????????????????????????????????????????????????????????????????????????????????????????????????????????????????????????????????????????????????????????????????????????????????????????????????????????????????????????????????????????????????????RTVKATTGRQIFQPLHALRNAEKALLPGYHPFEWKPPLKNVSTCTEIGIIDGLSGLNRSIDEYPVEAISKRFRYDTALVSALKDMEEDILEGLKSQDMDDYF--NGPFTVVIKESCDGMGDVSEKHGSGPAVPEKAVRFSFTVMNVSVTN--NNGPLRIFEETKPNSELCCKPLCLMLADESDHETLTAILSPLIAEREAMKTSELMLEMGGILRSFKFEFRGTGYDEKLVREVEGLEASGSIYICTLCDATRLEASQNLVFHSITRCHTENLQRYETWRANPYNESVDELRDRVKGVSAKPFIETLPSIDALHCDIGNAAEFYRLFQFEIGEVYKNSS-ATKEERKRWQSILDKHLRKKMNLKPIMRMNGNFARKLMSKETVEAVCELVHSEERQETLRELMDLYLKMKPVWRSSCPAKECPELLCQYSFHSQRFAELLSTKFKYRYDGKITNYFHKTLAHVPEIIERDGSIGAWASEGNESGNKLFRRFRKMNARQSKFYEMED????????????????????????????????????????????????????????????????????????????????????????????????????????????????????
>Am_AY571648_Dyscophus_antongilii
????????????????????????????????????????????????????????????????????????????????????????????????????????????????????????????????????????????????????????????????????????????????????????????????????????????????????????????????????????????????????????????????????????????????????????????????????????????????????????????????????????????????????????????????????????????????????????????????????????????????????????????????????????????????????????????????????????????????????????????KALL?GYHPFEWKPPLKNVSSSTDVGIMDGLSGLNRSVDEYPVEVISKRFRYDAALVSTLKDMEEDILEGLKSHDLEEYL--SGPFTVVIKESCDGMGDVSEKHGSGPAVPEKAVRFSFTIMNISVPS--NNDSVRIFEESKPNSELCCKPLCLMLADESDHETLTAILNPLIAEREAMKSSELMLEIGGILRNFTFEFRGTGYDEKLIREVEGLEASGSVIFCTLWDATRQEASQNLVFHLSTRSHSENLQRYETWRANPYHESVDDLRDRVKGVSAKPFIETLPSIDALHCDIGNAAEFYRIFQLEIGEVYKNPK-STKEERKKWQNILDKHLRKKMNLKPIMRMNGNFARKLMSEETVDAVCELIHCEERQIALKELMDLYLKMKPVWRSSCPAKECPELLCQYSYHSQRFAELLSTKFKYRYEGTITNYFHKTLAHVPEIIERDGSIGAWA?????????????????????????????????????????????????????????????????????????????????????????????????????????????????????????????????????????????????
>Am_AY691702_Ensatina_eschscholtzi
???????????????????????????????????????????????????????????????????????????????????????????????????????????????????????????????????????????????????????????????????????????????????????????????????????????????????????????????????????????????????????????????????????????????????????????????????????????????????????????????????????????????????????????????????????????????????????????????????????????????????????????????????????????????????????????????????????????TTGHQIFQPLHALRNAEKALLPGYHLFEWKPPLKNVSANADVGIINGLSGLLQSVDDYPVDTISKRFRYDVALAATLKDMEEEILEGLKAQELDDYF--NGPFTVVIKESCDGMGDVSEKHGCGPAVPEKAVRFSFTVMTIAVPH--DKDSVRIFEESKPNSELCCKPLCLMLADESDHETLTAILSPLIAEREDMKSSELMLELGGILRTFKFVFRGTGYDEKLVREVEGLEASGSVYICTLCDSTRLEASQNIVFHSITRSHTENLERYEMWRSNSHHESADDLRDRVKGVSAKPFIETLPSIDALHCDIGNAAEFYKIFQLEIGEVYKKPD-ASKEERKRWQSTLDKHLRKKMNLKPIMRMNGNFARKLMAHDTVEAVCELICSEERRVALRELMDLYLKMKPVWRSSCPAKECPELLCQYSFNSQRFAELLSTKFKYRYEGRITNYFHKTLAHVPEIIERDGSIGAWASGGNESGNKLFRRFRKMNARQSKFYEMEDVLKHHWLYTSKY????????????????????????????????????????????????????????????????????????????????????????????????????????
>Am_AY583348_Euproctus_asper
??????????????????????????????????????????????????????????????????????????????????????????????????????????????????????????????????????????????????????????????????????????????????????????????????????????????????????????????????????????????????????????????????????????????????????????????????????????????????????????????????????????????????????????????????????????????????????????????????????????????????????????????????????????????????????????????????????RTVKAITGRQIFQPLHALRTAEKALLPGYHPFEWMPPLKNVSCNTEVGIINGLSGLVQSVDEYPVDTISKRFRYDVALVSTLKDMEEDILEGLKAYELDDYL--SGPFTVVIKESCDGMGDISEKHGCGPVVPEKAVRFSFTIMTISVHH--NKDNVRIFEESKPNSELCCKPLCLMLADESDHETLTAILSPLIAERESMKGSELMLELGGILRTFKFVFRGTGYDEKLVREVEGLEASGSVYICTLCDSTRLEASQNIVLHSITRSHKENLERYEIWRSNRHHESVDELRDRVKGVSAKPFIETLPCIDALHCDIGNAAEFYKIFQLEIGEVFKNPK-ASKEERKRWQSTLDKHLRKKMNLKPIMRMNGNFARKLMSQGTIEAVCELVHSEERRTALRELMELYLKMKPVWRSSCPSKECPELLCQYSYNSQRFAELLSTKFKYQYEGKITNYFHKTLAHVPEIIERDGSIGAWASEGNESGNKLFRRFRKMNARQSKFYEMEDVL??????????????????????????????????????????????????????????????????????????????????????????????????????????????????
>Am_AY691709_Eurycea_tonkawae
???????????????????????????????????????????????????????????????????????????????????????????????????????????????????????????????????????????????????????????????????????????????????????????????????????????????????????????????????????????????????????????????????????????????????????????????????????????????????????????????????????????????????????????????????????????????????????????????????????????????????????????????????????????????????????????????????????????TTGRQIFQPLHALRNAEKALLPGYHLFEWKPPLKNVSANTEVGIINGLSGLVQSVDDYPVDTISKRFRYDVALVATLKDMEEDILEGLKSQELDDYF--SGPFTVVIKESCDGMGDVSEKHGCGPAVPEKAVRFSFTVMTIAVPH--NKDTVRIFEESKPNSELCCKPLCLMLADESDHETLTAILSPLIAEREDMKSSELMLELGGILRTFKFVFRGTGYDEKLVREVEGLEASGSIYICTLCDSTRLEASQNIVFHSITRSHTQNLERYEMWRTNSHQESADDLRDRVKGVSAKPFIETLPSIDALHCDIGNAAEFYKIFQLEIGEVYKNPD-ASKEERKRWQSTLDKHLRKKMNLKPIMRMNGNFARKLMAQETVDAVCELIRAEERREALRELMGLYLKMKPVWRSSCPAKECPELLCQYSFNSQRFAELLSTKFKYRYEGKITNYFHKTLAHVPEIIERDGSIGAWASEGNESGNKLFRRFRKMNARQSKFYEMEDVVKHHWLYTSKY????????????????????????????????????????????????????????????????????????????????????????????????????????
>Am_AY650122_Eurycea_neotenes
???????????????????????????????????????????????????????????????????????????????????????????????????????????????????????????????????????????????????????????????????????????????????????????????????????????????????????????????????????????????????????????????????????????????????????????????????????????????????????????????????????????????????????????????????????????????????????????????????????????????????????????????????????????????????????????????????????????TTGRQIFQPLHALRNAEKALLPGYHLFEWKPPLKNVSANTEVGIINGLSGLVQSVDDYPVDTISKRFRYDVALVATLKDMEEDILEGLKSQELDDYF--SGPFTVVIKESCDGMGDVSEKHGCGPAVPEKAVRSSFTVMTIAVPH--NKDTVRIFEESKPNSELCCKPLCLMLADESDHETLTSILSPLIAEREDMKSSELMLELGGILRTFKFVFRGTGYDEKLVREVEGLEASGSIYICTLCDSTRLEASQNIVFHSITRSHTQNLERYEMWRSNSHQESADDLRDRVKGVSAKPFIETLPSIDALHCDIGNAAEFYKIFQLEIGEVYKNPD-ASKEERKRWQSTLDKHLRKKMNLKPIMRMNGNIARKLMAQETVDAVCELIRAEERREALRELMGLYLKMKPVWRSSCPAKECPELLCQYSFNSQRFAELLSTKFKYRYEGKITNYFHKTLAHVPEIIERDGSIGAWASEGNESGNKLFRRFRKMNARQSKFYEMEDVLKHHWLYTSKY????????????????????????????????????????????????????????????????????????????????????????????????????????
>Am_AY691708_Eurycea_quadridigitata
???????????????????????????????????????????????????????????????????????????????????????????????????????????????????????????????????????????????????????????????????????????????????????????????????????????????????????????????????????????????????????????????????????????????????????????????????????????????????????????????????????????????????????????????????????????????????????????????????????????????????????????????????????????????????????????????????????????TTGRQIFQPLHALRSAEKALLPGYHPFEWKPPLKNVSANTDVGIINGLSGLVHSVDDYPVDTISKRFRYDVALVATLKDMEEDILEGLKSQELDDYF--SGPFTVVVKESCDGMGDVSEKHGCGPAVPEKAVRFSFTVMTIAVPH--NKDTVRIFEESKPNSELCCKPLCLMLADESDHETLTAILSPLIAEREDMKSSELMLELGGILRTFKFVFRGTGYDEKLVREVEGLEASGSIYICTLCDSTRLEPSQNIVFHSITRSHAQNLERYEMWRSNSHQESADDLRDRVKGVSAKPFIETLPSIDALHCDIGNAAEFYKIFQLEIGEVYKNPD-ASKEERKRWQSTLDKHLRKKMNLKPIMRMNGNFARKLMAQETVDAVCELVRAEERREALRELMGLYLKMKPVWRSSCPAKECPELLCQYSFNSQRFAELLSTKFKYRYEGKITNYFHKTLAHVPEIIERDGSIGAWASEGNESGNKLFRRFRKMNARQSKFYEMEDVLKHHWLYTSKY????????????????????????????????????????????????????????????????????????????????????????????????????????
>Am_AY650121_Eurycea_longicauda
???????????????????????????????????????????????????????????????????????????????????????????????????????????????????????????????????????????????????????????????????????????????????????????????????????????????????????????????????????????????????????????????????????????????????????????????????????????????????????????????????????????????????????????????????????????????????????????????????????????????????????????????????????????????????????????????????????????TTGRQIFQPLHALRNAEKALLPGYHPFEWKPPLKNVSANTDVGIINGLSGLVQSVDDYPVDTISKRFRYDVALVATLKDMEEDILEGLKSQEVDDYF--SGPFTVVIKESCDGMGDVSEKHGCGPAVPEKAVRFSFTVMTIAVPH--NKDTVRIFEESKPNSELCCKPLCLMLADESDHETLTAILSPLIAEREDMKSSELMLELGGILRTFKFVFRGTGYDEKLVREVEGLEASGSIYICTLCDSTRLEASQNIVFHSITRSHTQNLERYEMWRSNSHQESADDLRDRVKGVSAKPFIETLPSIDALHCDIGNAAEFYKIFQLEIGEVYKNPD-ASKEERKRWQSTLDKHLRKKMNLKPIMRMNGNFARKLMAQETVDAVCELIRAEERREALRELMGLYLKMKPVWRSSCPAKECPELLCQYSFNSQRFAELLSTKFKYRYEGKITNYFHKTLAHVPEIIERDGSIGAWASEGNESGNKLFRRFRKMNARQSKFYEMEDVLKHHRLYTSNS????????????????????????????????????????????????????????????????????????????????????????????????????????
>Am_AY691707_Eurycea_multiplicata
???????????????????????????????????????????????????????????????????????????????????????????????????????????????????????????????????????????????????????????????????????????????????????????????????????????????????????????????????????????????????????????????????????????????????????????????????????????????????????????????????????????????????????????????????????????????????????????????????????????????????????????????????????????????????????????????????????????TTGRQIFQPLHALRNAEKALLPGYHPFEWKPPLKNVSANTDVGIINGLSGLVQSVDDYPVDTISKRFRYDVALVATLKDMEEDILEGLKSQELDDYF--SGPFTVVIKESCDGMGDVSEKHGCGPAVPEKAVRFSFTVMTIAVPH--NKDTVRIFEESKPNSELCCKPLCLMLADESDHETLTAILSPLIAEREDMKSSELMLELGGILRTFKFVFRGTGYDEKLVREVEGLEASGSIYICTLCDSTRLEASQNIVFHSITRSHIQNLERYEMWRSNSHQESADDLRDRVKGVSAKPFIETLPSIDALHCDIGNATEFYKIFQLEIGEVYKNPD-ASKEERKRWQSTLDKHLRKKMNLKPIMRMNGNFARKLMAQETVDAVCELIRAEERREALRELMGLYLKMKPVWRSSCPSKECPELLCQYSFNSQRFAELLSTKFKYRYEGKITNYFHKTLAHVPEIIERDGSIGAWASEGNESGNKLFRRFRKMNARQSKFYEMEDVLKHHWLYTSKY????????????????????????????????????????????????????????????????????????????????????????????????????????
>Am_AY691706_Eurycea_bislineata
???????????????????????????????????????????????????????????????????????????????????????????????????????????????????????????????????????????????????????????????????????????????????????????????????????????????????????????????????????????????????????????????????????????????????????????????????????????????????????????????????????????????????????????????????????????????????????????????????????????????????????????????????????????????????????????????????????????TTGRQIFQPLHALRNAEKALLPGYHPFEWKPPLKNVSTNTDVGIINGLSGLVQSVDDYPVDTISKRFRYDVALVATLKDMEEDILEGLKSQELDDYF--SGPFTVVIKESCDGMGDVSEKHGCGPAVPEKAVRFSFTVMTIAVPH--NKDNVRIFEESKPNSELCCKPLCLMLADESDHETLTAILSPLIAEREDMKSSELMLELGGILRTFKFVFRGTGYDEKLVREVEGLEASGSIYICTLCDSTRLEASQNIVLHSITRSHTQNLERYEMWRSNSHQESADDLRDRVKGVSAKPFIETLPSIDALHCDIGNAAEFYKIFQLEIGEVYKNPD-ASKEERKRWQSTLDKHLRKKMNLKPIMRMNGNFARKLMAQETVDAVCELIRAEERREALRELMGLYLKMKPVWRSSCPAKECPELLCQYSFNSQRFAELLSTKFKYRYDGKITNYFHKTLAHVPEIIERDGSIGAWASEGNESGNKLFRRFRKMNARQSKFYEMEDVLKHHWLYTSKY????????????????????????????????????????????????????????????????????????????????????????????????????????
>Am_AY571649_Fejervaya_sp
?????????????????????????????????????????????????????????????????????????????????????????????????????????????????????????????????????????????????????????????????????????????????????????????????????????????????????????????????????????????????????????????????????????????????????????????????????????????????????????????????????????????????????????????????????????????????????????????????????????????????????????????????????????????????????????????????????????????????????????NAEKAL?PGYHPFEWKPPLK?VSASTDVGIIDGLSGLNRTVDEYPVEAISKRFRYDSALVST?KDMEEDILEGLKSQDLEEYL--SGPFTVVIKESCDGMGDVSEKHGVGPAVPEKAVRFSFTIMNISVPN--ESRTIRIFEETKPNSELCCKPLCLMLADESDHETLTAILSPLIAEREAMKSSELTLEIGGILRNFKFVFRGTGYDEKLVREVEGLEASGSVFICTLCDATRLEASQNLVFHSITRSHSENLQRYETWRANPYHESVDELRDRVKGVSAKPFIETLPSIDALHCDIGNAAEFYRIFQLEIGEVYKSPN-ATREERKKWQTILDKHLRKKMNLKPIMRMNGNFARRLMTKETIDAVCELVHSEERQEALQELMDLYLKMKPVWRSSCPAKECPELLCQYSYHSQRFAELLSTKFKYRYEGKITNYFHKTLAHVPEIIERDGSIGAWASEGNESGNKLIR?????????????????????????????????????????????????????????????????????????????????????????????????????????????????????????????????????
>Am_AY456255_Gegeneophis_ramaswami
??????????????????????????????????????????????????????????????????????????????????????????????????????????????????????????????????????????????????????????????????????????????????????????????????????????????????????????????????????????????????????????????????????????????????????????????????????????????????????????????????????????????????????????????????????????????????????????????????????????????????????????????????????????????????????????????????????RTVKATTGRQIFQPLHALRNAEKALLPGYHPFEWKPPLKNVSTNTDVGIIDGLSGLALSVDDYPVDTISKRFRYDAALVSALKDIEELLLEGLKSKDLDDYL--SGPFTVVVKESCDGMGDVSEKHGSGPAVPEKAIRFSFTIMNIFLSH--NNENVRIFEENKPNSELCCKPLCLMLADESDHETLTAILSPVIAEREAMKYSKLMLEIGGILRSFKFIFRGTGYDEKLVREIEGLEASGSIYICTLCDATRLEASQNLVLHSITRSHAENMERYEIWRSNPHHESVDELRDRVKGVSAKPFIETLPSIDALHCDIGNAAEFYKIFQLEIGEVFKNPN-ASKEERQRWQATLDKHLRKKMNLRPIMRMNGNFARKLMSKEMVEAVCELVPSEERQDALRELMDLYLKMKPVWRSSCPSKECPELLCQYTFNSHRFAELLSTKFKYRYGAKITNYFHKTLAYVPEIIERDGSIGAWASEGNESGNKLFRRFRKMNARQSKYYEMEDVL??????????????????????????????????????????????????????????????????????????????????????????????????????????????????
>Am_AY691710_Gyrinophilus_porphyriticus
???????????????????????????????????????????????????????????????????????????????????????????????????????????????????????????????????????????????????????????????????????????????????????????????????????????????????????????????????????????????????????????????????????????????????????????????????????????????????????????????????????????????????????????????????????????????????????????????????????????????????????????????????????????????????????????????????????????TTGRQIFQPLHALRNAEKALLPGYHPFEWKPPLKNVSANTDVGIINGLSGLVQSVDDYPVDTISKRFRYDVALVATLKDMEEDILEGLKSQELDDYF--SGPFTVVIKESCDGMGDVSEKHGCGPAVPEKAVRFSFTVMTIAVPH--NEDIVRIFEENKPNSELFCKPLSLMLADESDHETLTAILSPLIAEREDMKSSELMLELGGILRTFKFVFRGTGYDEKLVREVEGLETSGSVYICTLCDSTRLEAAQNIVFHSITRSHTQNLERYEMWRSNSHKESADELRDRVKGVSAKPFIETLPSIDALHCDIGNAAEFYKIFQLEIGEVYKNPD-ASKEERKRWQSTLDKHLRKKMNLKPIMRMNGNFARKMMAHETVEAVCELIRAEERRVALRELMGLYLKMKPVWRSSCPAKECPELLCQYSFNSQRFAELLSTKFKYRYDGKITNYFHKTLAHVPEIIERDGSIGAWASEGNESGNKLFRRFRKMNARQSKFYEMEDVLKHHWLYTSKY????????????????????????????????????????????????????????????????????????????????????????????????????????
>Am_AY323764_Heleophryne_regis
?????????????????????????????????????????????????????????????????????????????????????????????????????????????????????????????????????????????????????????????????????????????????????????????????????????????????????????????????????????????????????????????????????????????????????????????????????????????????????????????????????????????????????????????????????????????????????????????????????????????????????????????????????????????????????????????????????YRTVKATTGRQIFQPLHALRNAEKAMLPGYHPFEWKPPLKNVSTSTEVGIIDGLSGLNRSVDEYPVDAISKRFRYDVALVSTLKDMEEDILEGLKSQDFEEYL--TGPFTVVIKESCDGMGDVSEKHGGGPAVPEKAVRFSFTVMTISVSN--NNGSVRIFEEAKPNSELCCKPLCLMLADESDHETLTAILSPLIAEREAMKSSELVLEIGGILRYFKFIFRGTGYDEKLVREVEGLEASGSVFICTLCDATRLEASQNLVFHSITRSHTENLQRYETWRTNPYRETVDELRDRVKGVSAKPFIETVPSIDALHCDIGNAAEFYRIFQLEIGEVYKKPN-ATKEERKRWQTTLDKHIRKKMNLKPIMRMNGNFARKLMSKETVDAVCELVHCEERQAALKELMDLYLKMKPVWRSSCPAKECPELLCQYSYHSQRFAELLSTKFKYRYENKITNYFHKTLAHVPEIIERDGSIGAWASEGNESGNKLFRRFRKMNARQSKFYEMEDVLKHHWL?????????????????????????????????????????????????????????????????????????????????????????????????????????????
>Am_AY691712_Hemidactylium_scutatum
???????????????????????????????????????????????????????????????????????????????????????????????????????????????????????????????????????????????????????????????????????????????????????????????????????????????????????????????????????????????????????????????????????????????????????????????????????????????????????????????????????????????????????????????????????????????????????????????????????????????????????????????????????????????????????????????????????????TTGRQIFQPLHALRNAEKALLPGYHPFEWKPPLKNVSSNTDVGIINGLSGLVQSVDDYPVDTISKRFRYDVALVATLKDMEEDILEGLKAHDLDDYF--SGPFTVVIKESCDGMGDVSEKHGCGPAVPEKAVRFSFTVMTIAVHH--DQNNVRIFEESKPNSELCCKPLCLMLANESDHETLTAILSPLIAEREDMKSSELMLELGGILRSFKFVFRGTGYDEKLVREVEGLEASGSVYICTLCDSTRLEASQNIVFHSITRSHAENLERYEMWRSNSHHESADELRDRVKGVSAKPFIETLPSIDALHCDIGNAAEFYKIFQLEIGEVYKNPD-ASKEERKRWQSTLDKHLRKKMNLKPIMRMNGNFARRLMAHETVDAICELIRSEERRVALRELMDLYLKMKPVWRSSCPAKECPELLCQYSFNSQRFAELISTKFKYRYEGKITNYFHKTLAHVPEIMERDGSIGAWASEGNESGNKLFRRFRKMNARQSKFYEMEDVLKHHWLYTSKY????????????????????????????????????????????????????????????????????????????????????????????????????????
>Am_AY887134_Hydromantes_brunus
????????????????????????????????????????????????????????????????????????????????????????????????????????????????????????????????????????????????????????????????????????????????????????????????????????????????????????????????????????????????????????????????????????????????????????????????????????????????????????????????????????????????????????????????????????????????????????????????????????????????????????????????????????????????????????????????????????????TGQQIFQPLHALRNSEKALLPGYHPFEWKPPLKNVSANTDVGIINGLSGLVQSVDDYPVDTISKRFRYDVALVATLKDMEEEILEGLKAQELDSYF--NGPFTVVIKESCDGMGDVSEKHGCGPAVPEKAVRFSFTVMTIAVPH--DKDSVRIYEESKPNSELCCKPLCLMLADESDHETLT?ILSPLIAEREDMKSSELMLELGGILRTFKFVFRGTGYDEKLVREVEGLEASGSVYICTLCDSTRLEASQNIVLHSITRSHTQNLERYEMWRSNSHHESADDLRDRVKGVSAKPFIETLPSIDALHCDIGNAAEFYKIFQLEIGEVYKNPD-ASKEERKRWQSTLDKHLRKKMNLKPIMRMNGNFARKLMAHETVEAVCELVRSEERRVALRELMDLYLMMKPVWRSSCPSKECPELLCQYSFNSQRFAELLSTKFKYRYQGKITNYFHKTLAHVPEIIERDGSIGAWASEGNESGNKLFRRFRKMNARQSKFYEMEDVLKHHW??????????????????????????????????????????????????????????????????????????????????????????????????????????????
>Am_AY583340_Hymenochirus_boettgeri
??????????????????????????????????????????????????????????????????????????????????????????????????????????????????????????????????????????????????????????????????????????????????????????????????????????????????????????????????????????????????????????????????????????????????????????????????????????????????????????????????????????????????????????????????????????????????????????????????????????????????????????????????????????????????????????????????????RTVKATTGRQIFQPLHALRTAEKALLPGYHTFEWRPPLKSVSANTDVGIIDGLSGINQSVDEYPVDTIAKRFRYDAALVSALKDMEEDILEGLKLQDQDDYL--SGPFTVVVKESCDGMGDVSEKHGSGPTVPEKAVRFSFTIMFISVPN--NNEPLKIFEETKPNSELCCKPLCLMLADESDHETLTAILSPLIAEREAMKTSELMLEIGGILRSFKFDFRGTGYDEKLMREVEGLEASGSVYICTLCDATRFEASQNLVFHSITRSHSENLQRYETWRSNPHHESVNELRDRVKGVSAKPFIETLPSIDALHCDIGNAAEFYRIFQLEIGELYKNPN-ATKEEKKRWQATLDKHLRKKMNLKPIMRMNGNFARKLMSKETVEAVCELVHCDKRKEALRELMDLYLKMKPVWRSSCPAKECPELLCQYSFHSQCFAELLSTKFKYRYEGKITNYFHKTLAHVPEIIERDGSI?????????????????????????????????????????????????????????????????????????????????????????????????????????????????????????????????????????????????????
>Am_AY650144_Hynobius_nebulosus
???????????????????????????????????????????????????????????????????????????????????????????????????????????????????????????????????????????????????????????????????????????????????????????????????????????????????????????????????????????????????????????????????????????????????????????????????????????????????????????????????????????????????????????????????????????????????????????????????????????????????????????????????????????????????????????????????????????TTGRQIFQPLHALRTAEKALLPGYHPFEWKPPLKNVSANSDVGIINGLSGLVQSVDDYPVDTISKRFRY?VALVSTLKDMEEDILEGLKDQDLDDYL--SGPFTVVVKESCDGMGDVSEKHGCGPAVPEKAVRFSFTVMTIAVPH--NGDNVRIFEESKPNSELCCKPLCLMLADESDHETLTAILSPLIAEREAMKGSELMLEVGGILRTFKFIFRGTGYDEKLVREVEGLEASGSIYICTLCDSTRLEASQNIVLHSITRSHTENLERYEMWRSNRHHESADELRDRVKGVSAKPFIETLPSIDALHCDIGNATEFYKIFQLEIGEVFKNPD-ASKEERKRWQSTLDKHLRKKMNLKPIMRMNGNFARKLMAKETVDAVCELVHTEERRAALRELMDLYLKMKPVWRSSCPAKECPELLCQYSFNSQRFAELLSTKFKYRYEGKITNYFHKT?AHVPEIIERDGSIGAWASEGNESGNKLFRRFRKMNARQSKFYEMEDVLKHHWLYTSKY????????????????????????????????????????????????????????????????????????????????????????????????????????
>Am_AY323769_Hyperolius_viridiflavus
?????????????????????????????????????????????????????????????????????????????????????????????????????????????????????????????????????????????????????????????????????????????????????????????????????????????????????????????????????????????????????????????????????????????????????????????????????????????????????????????????????????????????????????????????????????????????????????????????????????????????????????????????????????????????????????????????VHKMSRTVKATTGRQIFQPLHALRNAEKALLPGYHPFEWKPPLKNVSTSTDVGIIDGLSGLHRSVDEYPVEAISKRFRYDVALVSTLKDMEEDILEGLKSEDLEEYL--SGPFTVVIKESCDGMGDVSEKHGSGPAVPEKAVRFSFTVMNISVPN--KNGSVRIFEEAKPNSELCCKPLCLMLADESDHETLTAILSPLIAEREAMKSSELMLEIGGILRNFKFIFRGTGYDEKLVREVEGLEASGSIFICTLCDATRLEASQNLVFHSITRSHSENLQRYETWRANPYHESADELRDRVKGVSAKPFIETLPSIDALHCDIGNAAEFYKIFQLEIGEVYKNPN-ATKEERKKWSTILDKHLRKKMNLKPIMRMNGNFARKLMSKETVEAVCELLHCEERKVALKELMDLYLNMKPVWRSSCPAKECPELLCQYSYHSQRFAELLSTKFKFRYEGKITNYFHKTLAHVPEIIERDGSIGAWASEGNESGNKLFRRFRKMNARQSKVYEM??????????????????????????????????????????????????????????????????????????????????????????????????????????????????????
>Am_AY323772_Kaloula_pulchra
?????????????????????????????????????????????????????????????????????????????????????????????????????????????????????????????????????????????????????????????????????????????????????????????????????????????????????????????????????????????????????????????????????????????????????????????????????????????????????????????????????????????????????????????????????????????????????????????????????????????????????????????????????????????????????????????????????????????????FQPLHALRNAEKALLPGYHPFEWKPPLKNVSSSTDVGIMDGLSGLNR?VDEYPVEVISKRFRYDAALVSTLKDMEEDILEGLKSQDLEEYL--SGPFTVVIKESCDGMGDVSEKHGSGPAVPEKAVRFSFTIMNISVPS--NNASVRIFEESKPNSELCCKPLCLMLADESDHETLTAILNPLIAEREAMKSSEL?LEIGGILRNFKFVFRGTGYDEKLVREVEGLEASGS?YI?TLCDATRLEASQNLVFHSITRSHSENLQRYETWRANPYHESVDELRDRVKGVSAKPFIETLPSIDALHCDIGNAAEFLEIFQLEIGEAYKKEN-ATKEERKKWQNILDKHLRKKMNLKPIMRMNGNFARKLMTKETVDAVCDLVHCEERQAALKELMDLYLQMKPVWRSSCPAKECPELLCQYSYHSQRFAELLSTKFKYRYEGKITNYFHKTLAHVPEIIERDGSIGAWASEGNESGNKLFRRFRKMNARQSKIYERRHV???????????????????????????????????????????????????????????????????????????????????????????????????????????????????
>Am_AY887135_Karsenia_koreana
????????????????????????????????????????????????????????????????????????????????????????????????????????????????????????????????????????????????????????????????????????????????????????????????????????????????????????????????????????????????????????????????????????????????????????????????????????????????????????????????????????????????????????????????????????????????????????????????????????????????????????????????????????????????????????????????????????????TGRQIFQPLHALRNAEKALLP?YHPFEWKPPLKNVSANTDVGIINGLAGLVQSVDDYPADTISKRFRYDAALVATLKDMEEEILEGLKAQELDDYF--SGPFMVVIKESCDGMGDVSEKHGCGPAVPEKAVRFSFTVMTIAVPH--DKDSVRIFEESKPNSEMCCKPLCLMLADESDHETLTAILSPLIAEREAMKSSELMLELGGILRTFKFVFRGTGYDEKLVREVEGLEASGSVYICTLCDSTRLEAAQNIVFHSITRSHTENLERYEMWRSNSHHESADDLRDRVKGVSAKPFIETLPSIDALHCDIGNAAEFYKIFQLEIGEVYKNPD-ASKEERKRWQSTLDKHLRKKMNLKPIMRMNGNFARKLMAHETVEAVCELIRSEERRVALRELMDLYLKMKPVWRTSCPAKECPELLCQYSFNSQRFAELLSTKFKYRYEGKITNYFHKTLAHVPEIIERDGSIGAWASEGNESGNKLFRRFRKMNARQSKFYEMEDVLKHHW??????????????????????????????????????????????????????????????????????????????????????????????????????????????
>Am_EF551563_AY456256_Ichthyophis_glutinosus
LPTSTGLRTQPREHERTDINPVSLKMMENDDTHTANLQQLCRICGISFKSDPHNRSYPVHGPVDEETQEVLKKKERRATSWPDLISKVFKIDVRGDVDTIHPTHFCHNCWSIINQKFSNAPCEVYFPRNGAVEWQPHSLVCSVCTSVRR-GIKRKNQL-QANSQLAKKLKRSV----------------EHVNQKKAKKNI---SHL-RNNKM-LIQKIVNCQKIHLSTKLLVVDYPADFLKSISCQVCEHILADPVQTTCKHVFCRICILKCLKVMGSYCPSCKYPCFPSDLMNPVRSFLNILNSLVLRCTVKGCDEEVP?GKYAR?????---??????--------???????????????LLSLTRRAQKHRLRELKHQVKAFADKEEEGDVKSVCLTLFLLALRAQNEHRQADELEAIMQGRGAGLHPAVCLAIRVNTFLSCSQYHKMYRTVKAITGRQIFQPLHALRNAEKALLPGYHHFEWKPPLKNVSTNTEVGIIDGLSGLALSVDDYPVDTIAKRFRYDAALASALKDLEELLLEGLKSKDLDDYL--SGPFTVVVKESCDGMGDVSEKHGSGPPVPEKAIRFSFTIMNIFFGQ--NNENVRIFEESKPNSELCCKPLCLMLADESDHETLTTILSPVIAEREAMKHSKLMLEIGGILRSFKFIFRGTGYDEKLVREVEGLEASGSVYICTLCDATRLEASQNLVLHSITRSHAENLERYEMWRSNPHHESVDELRDRVKGVSAKPFIETLPSIDALHCDIGNAAEFYKIFQLEVGEVFKNPS-VSKEERQRWQATLDKHLRKKMNLRPIMRMNGNFARKLMSKEMVEAVCELVPSEERRDALRELMDLYLKMKPVWRSSCPSKECPELLCQYTFNSHRFAELLSTKFKYRYGGKITNYFHKTLAHVPEIIERDGSIGAWASEGNESGNKLFRRFRKMNARQSKCYEMEDVL??????????????????????????????????????????????????????????????????????????????????????????????????????????????????
>Am_AY650147_Ichthyophis_sp
???????????????????????????????????????????????????????????????????????????????????????????????????????????????????????????????????????????????????????????????????????????????????????????????????????????????????????????????????????????????????????????????????????????????????????????????????????????????????????????????????????????????????????????????????????????????????????????????????????????????????????????????????????????????????????????????????????????ITGRQIFQPLHALRNAEKALLPGYHHFEWKPPLKNVSTNTEVGIIDGLSGLALSVDDYPVDTIAKRFRYDAALVSALKDLEELLLEGLKSKDLDDYL--SGPFTVVVKESCDGMGDVSEKHGSGPPVPEKAIRFSFTIMNIFFGQ--NNENVRIFEESKPNSELCCKPLCLMLADESDHETLTAILSPVIAEREAMKHSKLMLEIGGILRSFKFIFRGTGYDEKLVREVEGLEASGSVYICTLCDATRLEASQNLVLHSITRSHAENLERYEMWRSNPHHESVDELRDRVKGVSAKPFIETLPSIDALHCDIGNAAEFYKIFQLEVGEVFKNPS-VSKEERQRWQATLDKHLRKKMNLRPVMRMNGNFARKLMSKDMVEAVCELVPSEERRDALRELMDLYLKMKPVWRSSCPSKECPELLCQYTFNSHRFAELLSTKFKYRYGGKITNYFHKTLAHVPEIIERDGSIGAWASEGNESGNKLFRRFRKMNARQSKCYEMEDVLKAHWLYTSKY????????????????????????????????????????????????????????????????????????????????????????????????????????
>Am_AY571652_Laliostoma_labrosum
???????????????????????????????????????????????????????????????????????????????????????????????????????????????????????????????????????????????????????????????????????????????????????????????????????????????????????????????????????????????????????????????????????????????????????????????????????????????????????????????????????????????????????????????????????????????????????????????????????????????????????????????????????????????????????????????????????PGQESRGP?IL?PL?A?RHAEKALLPGYHSFEWNPPLKNVSVSTDVGIIDGLSGMNRSVDEYPVEAISKRFRYDAALVSTLKDMEEDILEGLKSQDLEEYL--SGPFTVVVKESCDGMGDVSEKHGSGPAVPEKAVRFSFTIMNISVPK--SSGSVRIFEESKPNSELCCKPLCLMLADESDHETLTAILGPLIAEREAMKSSELMLEIGGILRN?KFIFRGTGYDEKLVREVEGLEASGSVYICTLCDATRLEASQNLVFHSITRSHSENLERYETWRA?PYNESADELRDRVKGVSAKPFIETLPSIDALHCDIGNAAEFYRIFQLEIGEVYRNPN-ATKEERKKWQTILDKHLRKKMNLKPIMRMNGNFARKLMTMETVEAVCELVQCEERRGALKELMDLYLKMKPVWRSSCPAKECPDLLCQYSYHSQRFAEL?STKFKYRYEGKITNYFHKT?AHVPEIIERDGSIGAWAS?G??SGYK?I?R????????????????????????????????????????????????????????????????????????????????????????????????????????????????????????????????????
>Am_AY571653_Lankanectes_corrugatu
????????????????????????????????????????????????????????????????????????????????????????????????????????????????????????????????????????????????????????????????????????????????????????????????????????????????????????????????????????????????????????????????????????????????????????????????????????????????????????????????????????????????????????????????????????????????????????????????????????????????????????????????????????????????????????????????????MYRTVKATTGRQIFQPLHALRNAEKALLPGYHPFEWNPPLKNVSASTDVGII?GLSGLNRSVDEYPVETISKRFRYDAALVSTLKDMEEDILEGLKAQDLEEYL--NGPFTVVVKESCDGMGDVSEKHGSGPAVPEKAVRFSFTIMTISVPN--NSGSVRIFEEAKPNSELCCKPLCLMLADESDHETLTAILSPLIAEREAMKSSDLMLEIGGILRNFKFIFRGTGYDEKLVREVEGLEASGSIYICTLCDATRLEASQNLVFHSITRSHSENLQRYETWRAN?YNESV?ELRDRVKGVSAKPFIETLPSIDALHCDIGNAAEFYRIFQLEIGEVYRNPN-ATKEERKKWQTILDKHIRKKMNLKPIMRMNGNFARKLMTKETVEAVCELVHCEERQGALKELMD?YLKMKPVWRSSCPAKECPELLCQYSYHSQRFAELLSTKFKYRYEGKITNYFHKTLAHVPEIIERDGSIGAWASEGNESGNKLFRRFRKMNARQSKIYEMEDVL??????????????????????????????????????????????????????????????????????????????????????????????????????????????????
>Am_AY583341_Lechriodus_melanopyga
??????????????????????????????????????????????????????????????????????????????????????????????????????????????????????????????????????????????????????????????????????????????????????????????????????????????????????????????????????????????????????????????????????????????????????????????????????????????????????????????????????????????????????????????????????????????????????????????????????????????????????????????????????????????????????????????????????RTVKATTRRQIFQPLHALRNAEKALLPGYHPFEWKPPLKNVSSNTDVGIIDGLSGLNRSVDEYPLDTISKRFRYDAALVSTLKDMEEDILEGLRSQDLEEYL--TGPFTVVVKESCDGMGDVSEKHGSGPAVPEKAVRFSYTIMTIGVSY--HHGTVRIFEETKPNSELCCKPLCLMLADESDHETLTAILGPLIAEREAMKTSELMLEVGGIRRHFKFIFRGTGYDEKLVRDVEGLEASGSVYICTLCDATRLEASQNLVFHSITRSHAENLQRYETWRSNPYHESANELRDRVKGVSAKAFIETVPSIDALHCDIGNAAEFYRIFQLEIGEVYKNPN-ATKEERKKWQTVLDKHLRKKMKLKPIMRMNGNFARKLMSKETVEAVCELLHCEDRKEALKELMDLYLKMKPVWRTSCPAKECPELLCQYSFHSQRFAELLSTKFKYRYEGKITNYFHKTLAHVPEIIERDGSIGAWASEGNESGNKLFRRFRKMNARQSKFYEMEDVL??????????????????????????????????????????????????????????????????????????????????????????????????????????????????
>Am_AY323771_Leptodactylus_mystacinus
???????????????????????????????????????????????????????????????????????????????????????????????????????????????????????????????????????????????????????????????????????????????????????????????????????????????????????????????????????????????????????????????????????????????????????????????????????????????????????????????????????????????????????????????????????????????????????????????????????????????????????????????????????????????????????????????????????TVKATTGRQIFQPLHALRNAEKALLPGYHPFEWKPPLKNVSTSTDVGIIDGLSGLNRTVDEYPVDAIAKRFRYDAALVSTLKDMEEDILEGLKTADVEEYL--SGPFTVVIKESCDGMGDVSEKHGGGPAVPEKAVRFSFTIMNISVPN-RDNGSVRIFEEAKPNSELCCKPVCLMLADESDHETLTAILGPLIAERESMKSSDLLLEIGGILRSFKFIFRGTGYDEKLVREVEGLEASGSVYICTLCDATRLEASQNLVFHSITRSHSENLQRYETWRANPYHESVDDLRDRVKGVSAKPFIETLHSIDALHCDIGNAAEFYRIFQLEIGEVYKHAK-ATTEERKKWQITLDKHLRKKMNLKPIMRMNGNFARKLMSKETVKAVCELIHSEERQVALKELMDLYLKMKPVWRSSCPAKECPELLCQYSYHSQRFAELLSTKFKYRYDGKITNYFHKTLAHVPEIIERDGSIGAWASEGNESGNKLFRRFRKMNARQSK??????????????????????????????????????????????????????????????????????????????????????????????????????????????????????????
>Am_AY323770_Leptodactylus_fuscus
????????????????????????????????????????????????????????????????????????????????????????????????????????????????????????????????????????????????????????????????????????????????????????????????????????????????????????????????????????????????????????????????????????????????????????????????????????????????????????????????????????????????????????????????????????????????????????????????????????????????????????????????????????????????????????????????????MYRTVKATTGRQIFQPLHALRNAEKALLPGYHPFEWKPPLKNVSTSTDVGIIDGLSGLNRTVDEYPVDAISKRFRYDAALVSTLKDMEEDILEGLKTADLEEYL--SGPFTVVVKESCDGMGDVSEKHGGGPAVPEKAVRFSFTVMNISVPN-RDNGSVRIFEEAKPNSELCCKPVCLMLADESDHETLTAILGPLIAERESMKSSDLLLEIGGILRTFNFIFRGTGYDEKLVREVEGLEASGSVFICTLCDATRLEASQNLVFHSITRSHSENLQRYETWRANPYHESVDELRDRVKGVSAKPFIETLPSIDALHCDIGNAAEFYRIFQLEIGEVYKHAK-ATTEERKKWQITLD?HLRKKMNLKPIMRMNGNFARKLMTKETVEAVCELIHSEERQVALKELMDLYLKMKPVWRSSCPAKECPELLCQYSYHSQRFAELLSTKFKYRYDGKITNYFHKTLAHVPEIIERDGSIGAWASEGNESGNKLFRRFRKMNARQSKTYE???????????????????????????????????????????????????????????????????????????????????????????????????????????????????????
>Am_AY323767_Litoria_caerulea
?????????????????????????????????????????????????????????????????????????????????????????????????????????????????????????????????????????????????????????????????????????????????????????????????????????????????????????????????????????????????????????????????????????????????????????????????????????????????????????????????????????????????????????????????????????????????????????????????????????????????????????????????????????????????????????????????????YRTVKATTGR?IFQPLHALRNAEKALLPGYHPFQWTPPLKNVSTSTDVGIIDGLSGLNRSVDEYPVDAISKRFRYDAALVSALKDMEEDILEGLKSKDLEEYL--SGPFTVVLKESCDGMGDVSEKHGCGPAVPEKAVRFSFTIMNISVPN-SNNGSVRIFEEAKPNSELCCKPVCLMLADESDHETLTAILGPLIAERESMKSSELLLEIGGILRSFKFIFRGTGYDEKLVREVEGLEASGSVYICTLCDSTRLEASQNLVFHSITRSHTENLQRYETWRSNPYHESVDELRDRVKGVSAKPFIETLPSIDALHCDIGNAAEFYRIFQLEIGEVYKHSK-ATMEERKKWQATLDKHLRKKLNLKPIMRMNGNFARKLMSKEAVEAVCDLIPTEERQVALKELMDLYLKMKPVWRSSCPAKECPELLCQYSYHSQRFAELLSTKFKYRYEGKITNYFHKTLAHVPEIIERDGSIGAWASEGNESGNKLFRRFRKMNARQSK??????????????????????????????????????????????????????????????????????????????????????????????????????????????????????????
>Am_EF551562_Litoria_ewingii
SAMTSPTICKHPEATTSEND?SEVKRLEEDA-HTALLQHLCRICGVSFKMDQQNRSYPVHGPVDNETQDVLRRKEKKATSWPELISKVFKIDVRGDLDSIHPTRFCHNCWSIVHQKFSNSFSEVYFPRNKAVEWKPHCSTCDVCSSSKNWG-KRKGTIHQ-NP-ILKKRKISL----------------EHGKKNKNGNIS---PSGRRTGP--WNQLKNKCKQIHLDSNLLVIDYPSDFTKSVTCQVCEHLLSDPVQTSCKHLFCRICILKYFKIMGCYCPSCRHTCFPTDLTTPVKSFLTILNSLVLRCSVTGCDEETVLGKYSQHISKH---KEIKGK--------VAYAHINKGGRPRQHLLSLTRRAQKHRLRELKMQVKAFADKEEEGDVKSVCLTLFLLALRARNEHRQADELEAIMEGRGAGLHPAVCLAIRVNTFLSCSQYHKMYRTVKATTGRQIFQPLHALRNAEKALLPGYHPFQWTPPLKNVSTSTDVGILDGLSGLNRS?DEYPVDAISKRFRYDAALVSALKDMEDDILEGLKSKDLEEYL--SGPFTVVIKESCDGMGDVSE?HGCGPAVPEKAVRFSFTIMTISVPN-SNNGSVRIFEEAKPNSELCCKPVCLMLADESDHETLTAILGPLITERESMKSSELLLEIGGIRRSFKFIFRGTGYDEKLVREVEGLEASGSVYICTLCDSTRLEASQNLVFHSITRS?DENLQRYETWRSNPYHESVDELRDRVKGVSAKPFIETLPSIDALHCDIGNAAEFYRIFQLEIGEVYKDSK-ATMEERKKWQATLDKHIRKKLNLKPIMRMNGNFARKLMSKEAVEAVCDLIPSEERQVALKELMDLYLKMKPVWRSSCPAKECPELLCQYSYHSQRFAELLTTKFKYRYEGKITNYFHKTLAHVPEIIERDGSIGAWASEGNESGNKLFRRFRKMNARQSKTYEMEDVLKHHWLYTSKR????????????????????????????????????????????????????????????????????????????????????????????????????????
>Am_AY723530_Mantella_aurantiaca
???????????????????????????????????????????????????????????????????????????????????????????????????????????????????????????????????????????????????????????????????????????????????????????????????????????????????????????????????????????????????????????????????????????????????????????????????????????????????????????????????????????????????????????????????????????????????????????????????????????????????????????????????????????????????????????????????????????????????????????????LPGYHPFEWKPPLKNVSTSTDVGIMDGLSGLNRSVDEYPVEAISKRFRYDAALVSTLKDMEEDILEGLKSHDLEEYL--S?PFTVVIKESCDGMGDVSEKHGSGPAVPEKAVRFSFTIMNISVPN--NGGCVRIFEEAKPNSELCCKPLCLMLADESDHETLTAILSPLIAEREAMKSSDLMLEIGGILRNFKFSFRGTGYDEKLVREVEGLEASGSVYICTLCDATRLEAS?NLVFHSITRSHSENLQRYETWRANPYQESADELRDRVKGVSAKPFIETLPSIDALHCDIGNAAEFYRIFQLEIGEVYRNPN-ATKEERKKWQTILDKHIRKKLNLKPIMRMNGNFARKLMTKETIEAVCELVQCEERQGALKELMELYLKMKPVWRSSCPAKECPELLCQYSYHSQRFAELLSTKFKYRYGGKITNYFHKTLAHVPEIIERDGSIGAWASEGNESGN?????????????????????????????????????????????????????????????????????????????????????????????????????????????????????????????????????????
>Am_AY723525_Mantella_milotympanum
???????????????????????????????????????????????????????????????????????????????????????????????????????????????????????????????????????????????????????????????????????????????????????????????????????????????????????????????????????????????????????????????????????????????????????????????????????????????????????????????????????????????????????????????????????????????????????????????????????????????????????????????????????????????????????????????????????????????????????????????LPGYHPFEWKPPLKNVSTSTDVGIMDGLSGLNRSVDEYPVEAISKRFRYDAALVSTLKDMEEDILEGLKSHDLEEYL--SGPFTVVIKESCDGMGDVSEKHGSGPAVPEKAVRFSFTIMNISVPN--NGGCVRIFEEAKPNSELCCKPLCLMLADESDHETLTAILSPLIAEREAMKSSDLMLEIGGILRNFKFSFRGTGYDEKLVREVEGLEASGSVYICTL?DATRLEASQNL?FHSITRSHSENLQRYETWRANPYQESADELRDRVKGVSAKPFIETLPSIDALHCDIGNAAEFYRIFQLEIGEVYRNPN-ATKEERKKWQTILDKHIRKKLN?KPIMRMNGNFARKLMTKET?EAVCELVQCEERQGALKELMELYLKMKPVWRSSCPAKECPELLCQYSYHSQRFAELLSTKFKYRYGGKITNYFHKTLAHVPEIIERDGSIGAWASEGNESGN?????????????????????????????????????????????????????????????????????????????????????????????????????????????????????????????????????????
>Am_AY723528_Mantella_pulchra
???????????????????????????????????????????????????????????????????????????????????????????????????????????????????????????????????????????????????????????????????????????????????????????????????????????????????????????????????????????????????????????????????????????????????????????????????????????????????????????????????????????????????????????????????????????????????????????????????????????????????????????????????????????????????????????????????????????????????????????????LPGYHPFEWKPPLKNVSTSTDVGIMDGLSGLNRSVDEYPVEAISKRFRYDAALVSTLKDMEEDILEGLKSHDLEEYL--SGPFTVVIKESCDGMGDVSEKHGSGPAVPEKAVRFSFTIMNISVPN--NGGCVRIFEEAKPNSELCCKPLCLMLADESDHETLTAILSPLIAEREAMKSSDLMLEIGGILRNFKFSFRGTGYDEKLVREVEGLEASGSVYICTL?DATRLEASQNLVFHSITRSHSENLQRYETWRANPYQESADELR?RVKGVSAKPFIETLPSIDALHCDIGNAAEFYRIFQLEIGEVYRNPN-ATKEERKKWQTILDKHIRKKLNLKPIMRMNGNFARKLMTKETVEAVCELVQCEERQGALKELMELYLKMKPVWRSSCPAKECPELLCQYSYHSQRFAELLSTKFKYRYGGKITNYFHKTLAHVPEIIE?DGSIGAWASEGNESGN?????????????????????????????????????????????????????????????????????????????????????????????????????????????????????????????????????????
>Am_AY723520_Mantella_madagascariensis
???????????????????????????????????????????????????????????????????????????????????????????????????????????????????????????????????????????????????????????????????????????????????????????????????????????????????????????????????????????????????????????????????????????????????????????????????????????????????????????????????????????????????????????????????????????????????????????????????????????????????????????????????????????????????????????????????????????????????????????????LPGYHPFEWKPPLKNVSTSTDVGIMDGLSGLNRSVDEYPVEAISKRF?YDAALVSTLKDMEEDILEGLKSHDLEEYL--SGPFTVVIKESCDGMGDVSEKHGSGPAVPEKAVRFSFTIMNISVPN--NGGCVRIFEEAKPNSELCCKPLCLMLADESDHETLTAILSPLIAEREAMKSSDLMLEIGGILRNFKFSFRGTGYDEKLVREVEGLEASGSVYICTLCDATRLEASQNLVFHSITRSHSENLQRYETWRANPYQESADELRDRVKGVSAKPFIETLPSIDALHCDIGNAAEFYRIFQLEIGEVYRNPN-ATKEERKKWQTILDKHIRKKLNLKPIMRMNGNFARKLMTKETVEAVCELVQCEERQGALKELMELYLKMKPVWRSSCPAKECPELLCQYSYHSQRFAELLSTKFKYRYGGKITNYFHKTLAHVPEIIERDGSIGAWASEGNESGN?????????????????????????????????????????????????????????????????????????????????????????????????????????????????????????????????????????
>Am_AY723519_Mantella_betsileo
????????????????????????????????????????????????????????????????????????????????????????????????????????????????????????????????????????????????????????????????????????????????????????????????????????????????????????????????????????????????????????????????????????????????????????????????????????????????????????????????????????????????????????????????????????????????????????????????????????????????????????????????????????????????????????????????????????????????????????????????PGYHPFEWKPPLKNVSASTDVGIMDGLSGLNRSVDEYPVEAISKRFRYDAALVSTLK?MEEDILEGLKSHDLEEYL--SGPFTVVIKESCDGMGDVSEKHGSGPAVPEKAVRFSFTIMNISVPN--NGG?VRIFEEAKPNSELCCKPLCLMLADESDHETLTAILSPLIAEREAMKSSDLMLEIGGILRNFKFSFRGTGYDEKLVREVEGLEASGSVYICTLCDATRLEASQNLVFHSITRSHSENLQRYETWRANPYQESADELRD?VKGVS?KPFIETLPSIDALHCDIGNAAEFYRIFQLEIGEVYRNPN-ATKEERKKWQTILDKH?RKKLNLKPIMRMNGNFARKLMTKETVEAVCELVQCEERQGALKELMELYLKMKPVWRSSCPAKECPELLCQYSYHSQRFAELLSTKFKYRYEGKITNYFHKTLAHVPEIIERDGSIGAWASEGNESGN?????????????????????????????????????????????????????????????????????????????????????????????????????????????????????????????????????????
>Am_AY723529_Mantella_viridis
????????????????????????????????????????????????????????????????????????????????????????????????????????????????????????????????????????????????????????????????????????????????????????????????????????????????????????????????????????????????????????????????????????????????????????????????????????????????????????????????????????????????????????????????????????????????????????????????????????????????????????????????????????????????????????????????????????????????????????????????PGYHPFEWKPPLKNVSASTDVGIMD?LSGLNR?VDEYPVEAISKRFR?DAALVSTLKDMEEDILEGLKSHDLEEYL--SGPFTVVIKESCDGMGDVSEK?GSGPAVPEKAVRFSFTIMNISVPN--NGGCVRIFEEAKPNSELCCKPLCLMLADESDHETLTAILSPLIAEREAMKSSDLMLEIGGILRNFKFSFRGTGYDEKLVREVEGLEAS?SVYICTL?DATRLEASQNLVFHSITRSHSENLQRYETWRANPYQESA?ELRDRVKGVSAKPFIETLPSIDALHCDIGNAAEFYRIFQLEIGEVYRNPN-ATKEERKKWQTILDKHIRKKLNLKPIMRMNGNFARKLMTKE?VEAVCELVQCEERQGALKELMELYLKMKPVWRSSCPAKECPELLCQYSYHSQRFAELLSTKFKYRYEGKITNYFHKTLAHVPEIIERDGSIGAWASEGNESGN?????????????????????????????????????????????????????????????????????????????????????????????????????????????????????????????????????????
>Am_AY723523_Mantella_laevigata
???????????????????????????????????????????????????????????????????????????????????????????????????????????????????????????????????????????????????????????????????????????????????????????????????????????????????????????????????????????????????????????????????????????????????????????????????????????????????????????????????????????????????????????????????????????????????????????????????????????????????????????????????????????????????????????????????????????????????????????????LPGYHPFEWKPPLKNVSASTDVGIMDGLSGLNR?VDEYPVEAISKRFRYDAALVSTLKDMEEDILEGLKSHDLEEYL--SGP?TVVIKESCDGMGDVSEKHGSGPAVPEKAVRFSFTIMNIS?PN--NGGCVRIFEEAKPNSELCCKPL?LMLADESDHETLTAILSPLIAEREAMKSSDLMLEIGGILRNFKFSFRGTGYDEKLVREVEGLEASGSVYICTLWDATRLEASQNLVFHSITRSHSENLQRYETWRANPYQESADELRDRVKGVSAKPFIETLPSIDALHCDIGNAAEFYRIFQLEIGEVYRNPN-ATKEERKKWQTILDKHIRKKLNLKPIMRMNGNFARKLMTKETVEAV?ELVQCEERQGALKELMELYLKMKPVWRSSCPAKECPELLCQYSYHSQRFAELLSTKFKYRYGGKITNYFHKTLAHVPEIIERDGSIGAWASEGNESGN?????????????????????????????????????????????????????????????????????????????????????????????????????????????????????????????????????????
>Am_AY723527_Mantella_nigricans
???????????????????????????????????????????????????????????????????????????????????????????????????????????????????????????????????????????????????????????????????????????????????????????????????????????????????????????????????????????????????????????????????????????????????????????????????????????????????????????????????????????????????????????????????????????????????????????????????????????????????????????????????????????????????????????????????????????????????????????????LPGYHPFEWKPPLKNVSASTDVGIMDGLSGLNRSVDEYPVETISKRFRYDAALVSTLKDMEEDILEGLKSHDLVEYL--SGPFTVVIKESCDGMGDVSEKHGSGPAVPEKAVRFSFTIMNISVPN--NGGSVRIFEEAKPNSELCCKPLCLMLADESDHETLTAILSPLIAEREAMKSSDLMLEIGGILRNFNFSFRGTGYDEKLVREVEGLEASGSVYICTL?DATRLEASQNLVFHSITRSHSENLQRYETWRANPYQESADELRDRVKGVSAKPFIETLPSIDALHCDIGNAAEFYRIFQLEIGEVYRNPN-ATKEERKKWQTILDKHIRKKLNLKPIMRMNGNFARKLMTKETVEAVCELVQCEERQGALKELMDLYLKMKPVWRSSCPAKECPELLCQYSYHSQRFAELLSTKFKY?YEGKITNYFHKTLAHVPEIIERDGSIGAWASEGNESGN?????????????????????????????????????????????????????????????????????????????????????????????????????????????????????????????????????????
>Am_AY723515_Mantella_haraldmeieri
???????????????????????????????????????????????????????????????????????????????????????????????????????????????????????????????????????????????????????????????????????????????????????????????????????????????????????????????????????????????????????????????????????????????????????????????????????????????????????????????????????????????????????????????????????????????????????????????????????????????????????????????????????????????????????????????????????????????????????????????LPGYHPFEWKPPLKNVSASTDVGIMDGLSGLNRSVDEYPVETISKRFRYDAALVSTLKDMEEDILEGLKSHDLVEYL--SGPFTVVIKESCDGMGDVSEKHGSGPAVPEKAVRFSFTIMNISVPN--NGGSVRIFEEAKPNSELCCKPLCLMLADESDHETLTAILSPLIAEREAMKSSDLMLEIGGILRNFKFSFRGTGYDEKLVREVEGLEASGSVYICTL?DATRLEASQNL?FHSITRSHSENLQRYETWRANPYQESADELRDRVKGVSAKPFIETLPSIDALHCDIGNAAEFYRIFQLEIGEVYRNPN-VTKEERKKWQTILDKHIRKKLNLKPIMRMNGNFARKLMTKETVEAVCELVQCEERQGALKELMDLYLKMKPVWRSSCPAKECPELLCQYSYHSQRFAELLSTKFKYRYEGKITNYFHKTLAHVPEIIERDGSIGAWASEGNESGN?????????????????????????????????????????????????????????????????????????????????????????????????????????????????????????????????????????
>Am_AY323774_Mantidactylus_wittei
??????????????????????????????????????????????????????????????????????????????????????????????????????????????????????????????????????????????????????????????????????????????????????????????????????????????????????????????????????????????????????????????????????????????????????????????????????????????????????????????????????????????????????????????????????????????????????????????????????????????????????????????????????????????????????????????????????RTVKATTGRQIFQPLHALRNAERALLPGYHTFEWTPPLKNVSASTDVGIMDGLSGLNRSVDEYPVEAISKRFRYDAALVSTLKDMEEDILEGLKSHDLEEYL--SGPFTVVIKESCDGMGDVSEKHGSGPAVPEKAVRFSFTIMNISVPN--NSGSVRIFEEAKPNSELCCKPLCLMLADESDHETLTAILSPLIAEREAMKSSDLMLEIGGILRNFKFSFRGTGYDEKLVREVEGLEASGSVYICTLCDATRLEASQNLVFHSITRSHSENLQRYETWRANPYQESADELRDRVKGVSAKPFIETLPSIDALHCDIGNAAEFYRIFQLEIGEVYRNPN-ATKEERKKWQTILDKHIRKKLNLKPIMRMNGNFARKLMTKETVEAVCELVQCEERQGALKELMDLYLKMKPVWRSSCPAKECPELLCQYSYHSQRFAELLSTKFKYRYEGKITNYFHKTLAHVPEIIERDGSIGAWASEGNESGNKLFRRFRKMNARQSK??????????????????????????????????????????????????????????????????????????????????????????????????????????????????????????
>Am_AY323760_Megophrys_sp
?????????????????????????????????????????????????????????????????????????????????????????????????????????????????????????????????????????????????????????????????????????????????????????????????????????????????????????????????????????????????????????????????????????????????????????????????????????????????????????????????????????????????????????????????????????????????????????????????????????????????????????????????????????????????????????????SCRQYHKMYRTVKATTGRQIFQPLHSLRTAEKALLPGYHSFEWKPPLKNVSTSTDVGIIDGLAGLNRSVDEYPVDTISKRFRYDAALASTLKDMEENILEGLKSQDMDDYL--AGPFTVVIKESCDGMGDVSEKHGCGPAVPEKAVRFSFTIMTISVSS--SNGPVRIFEEAKPNSELCCKPLCLMLADESDHETLTAILSPIVAEREAMKTSELLLEIGGIRRHFTFVFRGTGYDEKLVRDVEGMEASGSQ?ICTLCDSTRLEASQNLVFHSITRSHTENLQRYETWRANPYHESVEELRDRVKGVSAKPFIETLPSIDALHCDIGNAAEFYRIFQLEIGEVYKNSS-ATKEEKKRWQVTLDKHLRKKMNLKPIMRMNGNFARKLMSKETVDAVCELVRDQERRDALRELMELYLKMKPVWRSSCPAKECPELLCQYSFHSQRFAELLSTKFKYRYEGKITNYFHKTLAHVPEIIERDGSIGAWASEGNESGNKLFRRFRKMNARQSKCYEMED????????????????????????????????????????????????????????????????????????????????????????????????????????????????????
>Am_AY323753_Mertensiella_luschani
????????????????????????????????????????????????????????????????????????????????????????????????????????????????????????????????????????????????????????????????????????????????????????????????????????????????????????????????????????????????????????????????????????????????????????????????????????????????????????????????????????????????????????????????????????????????????????????????????????????????????????????????????????????????????????????????????MYRTVKAITGRQIFQPLHALRTAEKALLPGCHPFEWMPPLKNVSGNTEVGIINGLSGLVQSVDDYPVDTISKRFRYDVALVSTLKDMEEDILEGLKAYELDDYF--SGPFTVVVKESCDGMGDVSEKHGCGPAVPEKAVRFSFTIMTIAVHH--NKDSVRIFEESKPNSELCCKPLCLMLADESDHETLTAILSPLIAEREAMKGSELMLELGGILRTFKFMFRGTGYDEKLVREVEGLEASGSVYICTLCDSTRLEASQNIVLHSITRSHKQNLERYEMWRSNRHHESADELRDRVKGVSAKPFIETLPSIDALHCDIGNAAEFYKIFQLEIGEVFKNPN-ASKEERKRWQSTLDKHLRKKMNLKPIMRMNGNFARKLMSQETVDAVCELIHSEERRVALRELMDLYLKMKPVWRSSCPSKECPELLCQYSFNSQRFAELLSTKFKYRYEGKITNYFHKTLAHVPEIIERDGSIGAWASEGNESGNKLFRRFRKMNARQSKFYEMEDVL??????????????????????????????????????????????????????????????????????????????????????????????????????????????????
>Am_AY650136_Necturus_alabamensis
???????????????????????????????????????????????????????????????????????????????????????????????????????????????????????????????????????????????????????????????????????????????????????????????????????????????????????????????????????????????????????????????????????????????????????????????????????????????????????????????????????????????????????????????????????????????????????????????????????????????????????????????????????????????????????????????????????????TTGRQIFQPLHALRNAEKALLPGYHPFEWKPPLKNVSAKTDVGIINGLSGMIQSVDDYPVDTISKRFRYDAALVSTLKDMEEDILAGLKSQELDDYL--NGPFTVVIKESCDGMGDVSEKHGCGPAVPEKAVRFSFTVMTIAVQH--DEGNVRIFEETKPNSELCCKPLCLMLADESDHETLTAILSPLIAEREAMKGSELMLEVGGILRTFKFVFRGTGYDEKLVREVEGLEASGSIYICTLCDSTRLEASQNIVLHSITRSHAENLERYEMWRSNRHHESADELRDRVKGVSAKPFIETIPSIDALHCDIGNAAEFYKIFQLEIGEVFKNPD-ASKEERKRWQSILDKHLRKKMNLKPIMRMNGNFARKLMAQETVEAVCELVHSEERRVALRELMDLYLKMQPVWRSSCPAKECPELLCQCSFNSQRFAELLSTKFKYRYEGKITNYFHKTLAHVPEIIERDGSIGAWASEGNESGNKLFRRFRKMNARQSKFYEMEDVLKHHWLYTSKH????????????????????????????????????????????????????????????????????????????????????????????????????????
>Am_AY323778_Nesomantis_thomasseti
??????????????????????????????????????????????????????????????????????????????????????????????????????????????????????????????????????????????????????????????????????????????????????????????????????????????????????????????????????????????????????????????????????????????????????????????????????????????????????????????????????????????????????????????????????????????????????????????????????????????????????????????????????????????????????????????????HKMYRTVKATTGRQIFQPLHALRNAEKALLPGYHPFEWKPPLKNVSTSTDVGIIDGLAGLNRSVDEYPVDTISKRFRYDAALVSTLKDMEEDILEGVNANELEEYL--SGPFTVVVKESCDGMGDVSEKHGSGPAVPEKAVRFSFTIMNITVSN--NNGSVRIFEETKPNSELCCKPLCLMLADESDHETLTAILSPVIAEREAMKSSELMLEIGGILRSFKFIFRGTGYDEKLVRDVEGLEASGSVYICTLCDATRLEASQNMVFHSITRSHSENLQRYE?WRANPYNESVDELRDRVKGVSAKPFIETLPSIDALHCDIGNAAELYRIFQLEIGEVYKSSN-STREERKKCQAILDKHLRKKMNLKPIMRMNGNFARKLMTMETIGAVCELIHCEERQAALRELMDLYLKMKPVWRSSCPAKECPELLCQYSYHSQRFAELLSTKFKYRYEGKITNYFHKTLAHVPEIIERDGS??????????????????????????????????????????????????????????????????????????????????????????????????????????????????????????????????????????????????????
>Am_AY650134_Notophthalmus_virides
???????????????????????????????????????????????????????????????????????????????????????????????????????????????????????????????????????????????????????????????????????????????????????????????????????????????????????????????????????????????????????????????????????????????????????????????????????????????????????????????????????????????????????????????????????????????????????????????????????????????????????????????????????????????????????????????????????????ITGRQIFQPLHALRTAEKSLLPGYHPFGWMPPLKNVSSNTEVGIINGLSGLVQSVDEYPVDTISKRFRYDVALVSTLKDMEEDILEGLKAHELDDYL--SGPFTVVVKESCDGMGDVSEKHGCGPVVPEKAVRFSFTIMTIAVHH--NKDNLRIFEESKPNSELCCKPLCLMLADESDHETLTAILSPLIAEREAMKGSELMLELGGILRTFKFVFRGTGYDEKLVREVEGLEASGSVYICTLCDSTRLEASQNIVLHSITRSHKENLERYEIWRSNRHHESVDELRDRVKGVSAKPFIETLPSIDALHCDIGNAAEFYKIFQLEIGEVFKNPN-ASKEERKRWQSTLDKHLRKKLNLKPIMRMNGNFARKLMSKETVEAVCELIHSEERRATLRELMDLYLKMKPVWRSSCPSKECPELLCQYSYNSQRFAELLSTKFKYRYEGKITNYFHKTLAHVPEIIERDGSIGAWASEGNESGNKLFRRFRKMNARQSKFYEMEDVLKHHWLYTSKH????????????????????????????????????????????????????????????????????????????????????????????????????????
>Am_AY691714_Nyctanolis_pernix
???????????????????????????????????????????????????????????????????????????????????????????????????????????????????????????????????????????????????????????????????????????????????????????????????????????????????????????????????????????????????????????????????????????????????????????????????????????????????????????????????????????????????????????????????????????????????????????????????????????????????????????????????????????????????????????????????????????TTGQQIFQPLHALRNAEKALLPGHHPFEWKPPLKNVSANTDVGIINGLSGLVQSVDDYPVDTISKRFRYDVALVATLKDMEEDILEGLKSQELDDYF--SGPFTVVIKESCDGMGDVSEKHGCGPAVPEKAVRFSFTVMTITVPH--EKDNVRIFEECKPNSELCCKPLCLMLADESDHETLTAILSPLIAEREDMKSSELKLELGGILRTFKFVFRGTGYDEKLVREVEGLEASGSVYICTLCDSTRLEASQNIVFHSITRSHTENLERYEIWRSNSHHESVNELRDRVKGVSAKPFIETVPSIDALHCDIGNAAEFYKIFQLEIGEVYKNPD-ASKEERKRWQSTLDKHLRKKMNLKPIMRMNGNFARKLMAQETVDAVCELIRAEERKEALRELMGLYLKMKPVWRTSCPAKECPELLCQYSFNSQRFAELLSTKFKYRYEGKITNYFHKTLAHVPEIIERDGSIGAWASEGNESGNKLFRRFRKMNARQSKFYEIEDVLKHHWLYTSKY????????????????????????????????????????????????????????????????????????????????????????????????????????
>Am_AY571655_Nyctibatrachus_major
???????????????????????????????????????????????????????????????????????????????????????????????????????????????????????????????????????????????????????????????????????????????????????????????????????????????????????????????????????????????????????????????????????????????????????????????????????????????????????????????????????????????????????????????????????????????????????????????????????????????????????????????????????????????????????????????????KMYRTVKATTGRQIFQPLHALRNAEKALLPGYHPFEWQPPLKNVSSSTDVGIIDGLSGLNHSVDEYPVETISKRFRYDAALVSTLKDMEEDILEGLKSQDLEEYL--SGPFTVVIKESCDGMGDVSEKHGSGPAVPEKAVRFSFTIMTISVPN--NSGSVRIFEEAKPNSELCCKPLCLMLADESDHETLTAILSPLIAEREAMKSSELVLEIGGILRNFKFIFRGTGYDEKLVREVEGLEASGSVYICTLCDATRLEASQNLVFHSITRSHSENVQRYETWRANPYHESVDELRDRVKGVSAKPFIETLPSIDALHCDIGNAAEFYRIFQLEIGEVYRNPN-ATREERKKWQTMLHQHIRKKMNLTPIMRMNGNFARKLMTKETVEAVCELVPCEERQEALKELMHLYLKMKPVWRSSCPAKECPELLCQYSYHSQRFAELLSTKFKYRYAGKITNYFHKTLAHVPEIIERDGSIGAWASEGNESGNKLFRRFRKMNARQSKFYEMEDVL??????????????????????????????????????????????????????????????????????????????????????????????????????????????????
>Am_AY650143_Onychodactylus_japonicus
???????????????????????????????????????????????????????????????????????????????????????????????????????????????????????????????????????????????????????????????????????????????????????????????????????????????????????????????????????????????????????????????????????????????????????????????????????????????????????????????????????????????????????????????????????????????????????????????????????????????????????????????????????????????????????????????????????????TTGRQIFQPLHALRTAEKALLPGYHPFEWKPPLKNVSANTEVGIINGLSGMV?SVDDYPVDTISKRFRYDVALVSTLKDMEEDILEGLKDQDLDDYL--SGPFTVVVKESCDGMGDVSEKHGCGPPVPEKAVRFSFTVMTIAVPH--NGDNVRIFEESKPNSELCCKPLCLMLADESDHETLTAILSPLIAEREAMKGSELMLEVGGILRTFKFMFRGTGYDEKLVREVEGLEASGSIYICTLCDSTRLEASQNIVLHSITRSHTENKERYEMWRSNRHHESVDELRDRVKGVSAKPFIETLPSIDALHCDIGNAAEFYKIFQLEIGEVFKNPD-ASKEERKRWQSTLDKHLRKKMNLKPIMRMNGNFARKLMAKETVDAVCELVHTEERRVVLRELMDLYLKMKPVWRSSCPAKECPELLCQYSFNSQRFAELLSTKFKYRYEGKITNYFHKTLAHVPEIIERDGSIGAWASEGNESGNKLFRRFRKMNARQSKFYEMEDVLKHHWLYTSKY????????????????????????????????????????????????????????????????????????????????????????????????????????
>Am_AY583351_Pachytriton_labiatus
??????????????????????????????????????????????????????????????????????????????????????????????????????????????????????????????????????????????????????????????????????????????????????????????????????????????????????????????????????????????????????????????????????????????????????????????????????????????????????????????????????????????????????????????????????????????????????????????????????????????????????????????????????????????????????????????????????RTVKAITGRQIFQPLHALRTAEKALLPGYHPFEWMPPLKNVSSNTEVGIINGLSGLVQSVDEYPVDTISKRFRYDVALVSTLKDMEEDILEGLKAHELDDYL--SGPFTVVVKESCDGMGDVSEKHGCGPVVPEKAVRFSFTIMTIAVRH--NKDNVRIFEGNKPNSELCCKPLCLMLADESDHETLTAILSPLIAERESMKGSELMLELGGILRTFKFVFRGTGYDEKLVREVEGLEASGSVYICTLCDSTRLEASQNIVLHSITRSHKENLERYEIWRSNRHHESVDELRDRVKGVSAKPFIETLPSIDALHCDIGNAAEFFKIFQLEIGEVFKNPN-ASKEERKRWQSTLDKHLRKKMNLKPIMRMNGNFARKLMSQETVEAVCELVHSEERRAALRELMDLYLKMKPVWRSSCPSKECPELLCQYSYNSQRFAELLSTKFKYRYEGKITNYFHKTLAHVPEIIERDGSIGAWASEGNESGNKLFRRFRKMNARQSKFYEMEDVL??????????????????????????????????????????????????????????????????????????????????????????????????????????????????
>Am_AY323758_Pelobates_cultripes
??????????????????????????????????????????????????????????????????????????????????????????????????????????????????????????????????????????????????????????????????????????????????????????????????????????????????????????????????????????????????????????????????????????????????????????????????????????????????????????????????????????????????????????????????????????????????????????????????????????????????????????????????????????????????????????????????????RTVKATTGRQIFQPLHSLRTAEKALLPGYHPFEWKPPLKNVSTSTDIGIIDGLSGLNRSVDEYPVEAISKRFRYDAALVSTLKDMEEDILEGLKSEDLDDYL--SGPFTVVIKESCDGMGDVSEKHGCGPAVPEKAVRFSFTIMTISVTS--DNGPIRIFEEAKPNSELCCKPLCLMLADESDHETLTAILSPIVAEREAMKTSDLLLEIGGILRNFKFVFRGTGYDEKLVREVEGLEASGSHYICTLCDSTRLEASQNIVFHSITRSHTENLQRYETWRANPYHESVDELRDRVKGVSAKPFIETLPSIDALHCDIGNAAEFYRIFQLEIGEVYKNPN-ATKEEKKRWQTTLDKHLRKKMNLKPIMRMNGNFARKLMSKETVDAVCELVRDEERKDALRELMDLYLKMKPVWRSSCPAKECPELLCQYSFHSQCFAELLSTKFKYRYEGKITNYFHKTLAHVPEIIERDGSIGAWASEGNESGNKLFRRFRKMNARQSKFYEMEDVL??????????????????????????????????????????????????????????????????????????????????????????????????????????????????
>Am_AY583343_Pelodytes_cf_punctatus
??????????????????????????????????????????????????????????????????????????????????????????????????????????????????????????????????????????????????????????????????????????????????????????????????????????????????????????????????????????????????????????????????????????????????????????????????????????????????????????????????????????????????????????????????????????????????????????????????????????????????????????????????????????????????????????????????????RTVKATTGRQIFQPLHALRNAEKALLPGYHPFEWKPPLKNVSASTDVGIIDGLSGLSRSVDEYPVDAISKRFRYDAALVSTLKDMEEDNLEGLKSQDLDDYL--AGPFTVVIKESCDGMGDVSEKHGSGPAVPEKAVRFSFTIMTISVPT--NNGPVRVFEETKPNSELCCKPLCLMLADESDHETLTTILSPLVTEREAMKTSELLLELGGILRNFTFVFRGTGYDEKLVREVEGLEASGSLYICTLCDSTRLEASQNLVFHSITRSHTENLERYEMWRANPYHESVDELRDRVKGVSAKPFIETLPSIDALHCDIGNAAEFYRIFQLEIGEVYKNPN-ATKEERKRWEVMLDKHLRKKMKLKPIMRMNGNFARKLMSMETVEAVCELVHDEERQGALRELMDLYLKMKPVWRSSCPAKECPDLLCQYSFHSQRFAELLSTKFKYRYESKITNYFHKTLAHVPEIIERDGSIGAWASEGNESGNKLFRRFRKMNARQSKFYEMEDVL??????????????????????????????????????????????????????????????????????????????????????????????????????????????????
>Am_AY571656_Petropedetes_parkeri
?????????????????????????????????????????????????????????????????????????????????????????????????????????????????????????????????????????????????????????????????????????????????????????????????????????????????????????????????????????????????????????????????????????????????????????????????????????????????????????????????????????????????????????????????????????????????????????????????????????????????????????????????????????????????????????????????????????????????????????NAEKASAAGYHPFEWNPPLKNVSTSTDVGIIDGLSGLNRSVDEYPVETISKRFRYDAALVSTLKDMEEDILEGLKSQDLEEYL--SGPFTVVVKESCDGMGDVSEKHGCGPAVPEKAVRFSYTIMNISVPN--NSGTVRIFEEAKPNSELCCKPLCLMLADESDHETLTAILSPLIAEREAMKSSELMLEIGGILRSFKFIFRGTGYDEKLVREVEGLEASGSIYICTLCDATRLEASQNLVFHSITRSHSENLQRYETWRANPYNESVDELRDRVKGVSAKPFMETLPSIDALHCDIGNAAEFYRIFQLEIGEVYKKPD-ATKEERKKWQTMLDKHLRKKMNLKPIMRMNGNFARKLMSKETVDAVCELVHNEERQAVLIELMDVYLKMKPVWRSSCPAKECPELLCQYSYHSQRFAEILSTKFKYRYEGKITNYFHKTLAHVPEIIERDGSI?SLG?????????????????????????????????????????????????????????????????????????????????????????????????????????????????????????????????????????????????
>Am_AY691700_Phaeognathus_hubrichti
???????????????????????????????????????????????????????????????????????????????????????????????????????????????????????????????????????????????????????????????????????????????????????????????????????????????????????????????????????????????????????????????????????????????????????????????????????????????????????????????????????????????????????????????????????????????????????????????????????????????????????????????????????????????????????????????????????????TTGRQIFQPLHALRNAEKALLPGYHPFEWKPPLKNVSANTDVGIINGLSGLLQSVDDYPVDTISKRFRYDVALAATLKDMEEEILDGLKAEELDDYF--SGPFTVVIKESCDGMGDVSEKHGCGPPVPEKAVRFSFTVMTIAVPH--DKDSIRIFEESKPNSELCCKPLCLMLADESDHETLTAILSPLIAEREDMKSSELLLELGGILRTFKFVFRGTGYDEKLVREVEGLEASGSVYICTLCDSTRLEASQNIVFHSITRSHTENLERYEMWRSNSHHESADDLRDRVKGVSAKPFIETLPSIDALHCDIGNAAEFYKIFQLEIGEVYKNPD-ASKEERKRWQSTLDKHLRKKMNLKPIMRMNGNFARKLMAHETVEAVCELIRSEERRVALRELMDLYLKMKPVWRSSCPAKECPELLCQYSFNSQRFAELLSTKFKYRYEGKITNYFHKTLAHVPEIIERDGSIGAWASEGNESGNKLFRRFRKMNARQSKFYEMEDVLKHHWLYTSKY????????????????????????????????????????????????????????????????????????????????????????????????????????
>Am_AY571657_Phrynomantis_annectens
?????????????????????????????????????????????????????????????????????????????????????????????????????????????????????????????????????????????????????????????????????????????????????????????????????????????????????????????????????????????????????????????????????????????????????????????????????????????????????????????????????????????????????????????????????????????????????????????????????????????????????????????????????????????????????????????????????????????????FQPLLALRNAEKALLPGYHPFEWKPPLKNVSSSTDAGIIDGLSGLNRSVDEYPAEVISKRFRYDSALVSTLKDMEEDILEGLKSQDLEEYL--SGPFTVVVKESCDGMGDVSEKHGSGPAVPEKAVRFSFTIMNITAPS--NNASVRIFEESKPNSELCCKPLCLMLADESDHETLTAILNPLIAEREAMKSSELILEIGGILRNFRFIFRGTGYDEKLVREVEGLEASGSIYICTLCDATRLEASQNVVFHSITRSHSENLQRYETWRANPYHESVDELRDRVKGVSAKPFIETLPSIDALHCDIGNAAEFYRIFQLEIGEVYKNPN-ASKEERKKWQHILDKHLRKKMNLKPIMRMNGNFSRKLMTKETVDAVCELIHCEERQAALKELMGLYLKMKPVWRSSCPAKECPELLCQYSYHSQRFAELLSTKFKYRYEGKITNYFHKTLAHVPEIIERDGS?GAWASEGNE?GNKLFRRFRKM?ARQS???????????????????????????????????????????????????????????????????????????????????????????????????????????????????????????
>Am_AY323761_Pipa_parva
?????????????????????????????????????????????????????????????????????????????????????????????????????????????????????????????????????????????????????????????????????????????????????????????????????????????????????????????????????????????????????????????????????????????????????????????????????????????????????????????????????????????????????????????????????????????????????????????????????????????????????????????????????????????????????????????SCSQYHKMYRTVKATTGRQIFQPLHALRNAEKALLPGYHTFEWKPPLKNVSTNTDVGMLDGLSGLHRSVDEYPVDTIAKRFRYDAALASALKDMEEDILEGLKLQELDDYT--NGPFTVVIKESCDGMGDVSEKHGSGPAVPEKAVRFSFTIMNITVLN--NSRSVRIFEETKPNSELCCKPLCLMLADESDHETLTAILSPLIAEREAMKTCEMLLEMGGILRNFKFVSVGTGYDEKLVREVEGLEASGSVYICTLCDATRLEASQNLVFHSITRSHTENLQRYETWRTNPYHESVDELRDRVKGVSAKPFIETLPSIDALHCDIGNAAEFYRIFQLEIGEVYKKQN-ATKEEKKRWQATLDKHLRKRMNLKPIMRMNGNFARRLMSKETVEAVCELVHSEERKTALKELMDLYLKMKPVWRSSCPAKECPDLLCQYSFHSQRFAELLTTKFKYRYEGKITNYFHKTLAHVPEIIERDGSIGAWASEGNESGNKLFRRFRKMNARQSKVYEM??????????????????????????????????????????????????????????????????????????????????????????????????????????????????????
>Am_AY691718_Plethodon_yonahlossee
???????????????????????????????????????????????????????????????????????????????????????????????????????????????????????????????????????????????????????????????????????????????????????????????????????????????????????????????????????????????????????????????????????????????????????????????????????????????????????????????????????????????????????????????????????????????????????????????????????????????????????????????????????????????????????????????????????????TTGRQIFQPLHALRNAEKALLPGYHPFEWKPPLKNVSANTDVGIINGLSGLVQSVDDYPVDTISKRFRYDVALAATLKDMEEEILEGLKAQELDDYF--SGPFTVVIKESCDGMGDVSEKHGCGPPVPEKAVRFSFTVMTIAVPH--DKDSLRIFEESKPNSELCCKPLCLMLADESDHETLTAILSPLIAEREDMKSSELMLELGGILRTFKFMFRGTGYDEKLVREVEGLEASGSVYICTLCDSTRLEASQNIVFHSITRSHTENLERYEMWRSNSHHESADDLRDRVKGVSAKPFIETLPSIDALHCDIGNAAEFYKIFQLEIGEVYKNPD-ASKEERKRWQSTLDKHLRKKLNLKPIMRMNGNFARKMMAYETVEAVCELIRSEERRVALRELMDLYLKMKPVWRSSCPAKECPELLCQYSFNSQRFAELLSTKFKYRYEGKITNYFHKTLAHVPEIIERDGSIGAWASEGNESGNKLFRRFRKMNARQSKFYEMEDVLKHHWLYTVKY????????????????????????????????????????????????????????????????????????????????????????????????????????
>Am_AY691704_Plethodon_ouachitae
???????????????????????????????????????????????????????????????????????????????????????????????????????????????????????????????????????????????????????????????????????????????????????????????????????????????????????????????????????????????????????????????????????????????????????????????????????????????????????????????????????????????????????????????????????????????????????????????????????????????????????????????????????????????????????????????????????????TTGRQIFQPLHALRNAEKALLPGYHPFEWKPPLKNVSANTDVGIINGLSGLVQSVDDYPVDTISKRFRYDVALAATLKDMEEEILEGLKAQELDDYF--SGPFTVVIKESCDGMGDVSEKHGCGPPVPEKAVRFSFTVMTIAVPH--DKDSLRIFEESKPNSELCCKPLCLMLADESDHETLTAILSPLIAEREDMKSSELMLELGGILRTFKFMFRGTGYDEKLVREVEGLEASGSVYICTLCDSTRLEASQNIVFHSITRSHTENLERYEMWRSNSHHESADDLRDRVKGVSAKPFIETLPSIDALHCDIGNAAEFYKIFQLEIGEVYKNPD-ASKEERKRWQSTLDKHLRKKLNLKPIMRMNGNFARKMMAYETVEAVCELIRSEERRVALRELMDLYLKMKPVWRSSCPAKECPELLCQYSFNSQRFAELLSTKFKYRYEGKITNYFHKTLAHVPEIIERDGSIGAWASEGNESGNKLFRRFRKMNARQSKFYEMEDVLKHHWLYTSKY????????????????????????????????????????????????????????????????????????????????????????????????????????
>Am_AY691705_Plethodon_serratus
???????????????????????????????????????????????????????????????????????????????????????????????????????????????????????????????????????????????????????????????????????????????????????????????????????????????????????????????????????????????????????????????????????????????????????????????????????????????????????????????????????????????????????????????????????????????????????????????????????????????????????????????????????????????????????????????????????????TTGRQIFQPLHALRNAEKALLPGYHPFEWKPPLKNVSANTDVGIINGLSGLVQSVDDYPVDTISKRFRYDVALAATLKDMEEEILEGLKVQELDDYF--SGPFTVVIKESCDGMGDVSEKHGCGPPVPEKAVRFSFTVMTIAVPH--DKDSVRIFEESKPNLELCCKPLCLMLADESDHETLTAILSPLIAEREDMKSSELMLELGGILRTFKFVFRGTGYDEKLVREVEGLEASGSVYICTLCDSTRLEASQNIVFHSITRSHTENLERYEMWRSNSHHESADDLRDRVKGVSAKPFIETLPSIDALHCDIGNAAEFYKIFQLEIGEVYKNPD-ASKEERKRWQSTLDKHLRKKLNLKPIMRMNGNFARKMMAYETVEAVCELVRSEERRVALRELMDLYLKMKPVWRSSCPAKECPELLCQYSFNSQRFAELLSTKFKYRYEGKITNYFHKTLAHVPEIIERDGSIGAWASEGNESGNKLFRRFRKMNARQSKFYEMEDVLKHHWLYTSKY????????????????????????????????????????????????????????????????????????????????????????????????????????
>Am_AY691703_Plethodon_cinereus
???????????????????????????????????????????????????????????????????????????????????????????????????????????????????????????????????????????????????????????????????????????????????????????????????????????????????????????????????????????????????????????????????????????????????????????????????????????????????????????????????????????????????????????????????????????????????????????????????????????????????????????????????????????????????????????????????????????TTGRQIFQPLHALRNAEKALLPGYHPFEWKPPLKNVSANTDVGIINGLSGLVQSVDDYPVDTISKRFRYDVALAATLKDMEEEILEGLKAQELDDYF--SGPFTVVIKESCDGMGDVSEKHGCGPPVPEKAVRFSFTVMTIAVPH--DKDSVRIFEESKPNSELCCKPLCLMLADESDHETLTAILSPLIAEREDMKSSELMLELGGIRRTFKFVFRGTGYDEKLVREVEGLEASGSVYICTLCDSTRLEASQNIVFHSITRSHTENLERYEMWRSNSHHESADDLRDRVKGVSAKPFIETLPSIDALHCDIGNAAEFYKIFQLEIGEVYKNPD-ASKEERKRWQSTLDKHLRKKLNLKPIMRMNGNFARKMMAYETVEAVCELVRSEERRVALRELMDLYLKMKPVWRSSCPAKECPELLCQYSFNSQRFAELLSTKFKYRYEGKITNYFHKTLAHVPEIIERDGSIGAWASEGNESGNKLFRRFRKMNARQSKFYEMEDVLKHHWLYTSKF????????????????????????????????????????????????????????????????????????????????????????????????????????
>Am_AY691717_Plethodon_welleri
???????????????????????????????????????????????????????????????????????????????????????????????????????????????????????????????????????????????????????????????????????????????????????????????????????????????????????????????????????????????????????????????????????????????????????????????????????????????????????????????????????????????????????????????????????????????????????????????????????????????????????????????????????????????????????????????????????????TTGRQIFQPLHALRNAEKALLPGYHPFEWKPPLKNVSANTDVGIINGLSGLVQSVDDYPVDTISKRFRYDVALAATLKDMEEEILEGLKAQELDDYF--SGPFTVVIKESCDGMGDVSEKHGCGPPVPEKAVRFSFTVMTIAVPH--DKDSLRIFEESKPNSELCCKPLCLMLADESDHETLTAILSPLIAEREDMKSSELLLELGGILRTFKFVFRGTGYDEKLVREVEGLEASGSIYICTLCDSTRLEASQNIVFHSITRSHTENLERYEMWRSNSHHESADDLRDRVKGVSAKPFIETLPSIDALHCDIGNAAEFYKIFQLEIGEVYKNPD-ASKEERKRWQSTLDKHLRKKLNLKPIMRMNGNFARKMMAYETVEAVCELIRSEERRVALRELMDLYLKMKPVWRSSCPAKECPELLCQYSFNSQRFAELLSTKFKYRYEGKITNYFHKTLAHVPEIIERDGSIGAWASEGNESGNKLFRRFRKMNARQSKFYEMEDVLKHHWLYTSKY????????????????????????????????????????????????????????????????????????????????????????????????????????
>Am_AY571661_Plethodontohyla_alluaudi
????????????????????????????????????????????????????????????????????????????????????????????????????????????????????????????????????????????????????????????????????????????????????????????????????????????????????????????????????????????????????????????????????????????????????????????????????????????????????????????????????????????????????????????????????????????????????????????????????????????????????????????????????????????????????????????????????MYRTVKATTGRQIFQPLHALRNAEKALLPGYHPFEWKPPLKNVSSSTDVGIMDGISGLNRSVDEYPVEAISKRFRYDAALVSTLKDMEEDILEGLKSQDLEEYL--SGPFTVVVKESCDGMGDVSEKHGSGPAVPEKAVRFSFTIMNITVSS--NNVSVRVFEESKPNSELCCKPLCLMLADESDHETLTAILNPLIAEREAMKTSELILEIGGILRSLNLAFRGTGYDEKLVKAMEGLEASGSIYICTLCDATRLEASQNLVFHSITRSHSENLQRYETWRANPYHEPVDELRDRVKGVSAKAFIETLPSIDALHCDIGNAAEFYRIFQLEIGEVYKNPN-ATKEERKKWHSILDKHLRKKMNLKPIMRMNGNFARKLMTKETVDAVCELLCCEERQEALKELMDLYLKMKPVWRSSSPAKECPELLCQYSYHSQRFAELLSTKFKYRYEGTITNYFHKTLAHVPEIIERDGSIGAWASEGNESGNKL?RRFRKMNAHQS???????????????????????????????????????????????????????????????????????????????????????????????????????????????????????????
>Am_AJ010258_Pleurodeles_walt
QVEDAQPLTNIKAALQESNINNHRSHLREMEVHTDKLQKLCRICGTSFKTGQDHRRHPVHGPVDQEMQELLRRKEKKVTSWPELIAKVFKIDVRGDMDTVHPTSFCHNCWAIIKQRFSSTPCEVYFPRNGAVEWQPHSANCGVCRSAKHS-LKRKMVP-QSSLQFAKRLKMSA----------------ERTRKIKAKKRK---LIQ-KN-KV-LIQKIANCQKIHLGTDLLVVDYPEDFIKSISCAVCQHILADPVQTTCKHLFCRICLLKCLKLMGSYCPSCKYPCFPTDLATPVKSFQAVLNTLVLRCTVDNCSEEVTMAKYNQHICSH---KEIKGK--------EAYAHINKGGRPRQHLLTLTRRAQKHRLRELKMLVKDFADKEEGGDVKSVCLTLFLLALRARNEHRQADELEALMEGRGAGLHPSVCLAIRVNTFLSCSQYHKMYRTVKAITGRQIFQPLHALRTAEKALLPGYHPFEWLPPLKNVSSNTEVGIINGLSGLVQSVDEYPVDTISKRFRYDVALVSTLKDMEEDILEGLKAHELDDYL--SGPFTVVVKESCDGMGDVSEKHGCGPVVPEKAVRFSFTIMTIGVHH--NKDNVRIFEESKPNSELCCKPLCLMLADESDHETLTAILSPLIAEREAMKGSELMLELGGILRTFKFVFRGTGYDEKLVREVEGLEASGSVYICTLCDSTRLEASQNIVLHSITRSHKENLERYEMWRSNRHHESADELRDRVKGVSAKPFIETLPSIDALHCDIGNAAEFYKIFQLEIGEVFKNPN-ASKEERKRWQSTLDKHLRKKMNLKPIMRMNGNFARKLMSQETVDAVCELIHSEERRVAVRELMDMYLKMKPVWRSSCPSKECPELLCQYSYNSQRFAELLSTKFKYRYEGKITNYFHKTLAHVPEIIERDGSIGAWASEGNESGNKLFRRFRKMNARQSKFYEMEDVLKHHWLYTSKHLQKFMNAHLALKSQGFTIDPEALLDDSVGGDNSEELLDSIEF??????????????????????????????????????????????????????????????
>Am_AY571659_Polypedates_dennysi
?????????????????????????????????????????????????????????????????????????????????????????????????????????????????????????????????????????????????????????????????????????????????????????????????????????????????????????????????????????????????????????????????????????????????????????????????????????????????????????????????????????????????????????????????????????????????????????????????????????????????????????????????????????????????????????????????????????????????????????????ASLPGYHPFEWKPPLKNVSSSTDVGIIDGLSGLNRSVDEYPVEAISKRFRYDAALVSTLKDMEEDILEGLKSKNLEEYL--SGPFTVVVKESCDGMGDVSEKHGSGPAVPEKAVRFSFTVMTISVSN-----NIRIFEEAKPNSELCCKPICLMLADESDHETLTAILSPLIAEREAMKSSELMLEIGGILRNFKFVFRGTGYDEKLVREVEGLEASGSVYICTLCDATRLEASQNLVFHSITRSHTENLQRYETWRANPYHESCDELRDRVKGVSAKPFIETLPSIDALHCDIGNAAEFYRIFQLEIGEVYRNPN-VTKEDRKKWQSILDKHLRKKMNLKPIMRMNGNFARKLMAKETVDAVCELV?CEERQEALKELMDLYLKMKPVWRSSCPAKECPELLCQYSYHSQRFAEVLSTKFKYRYGSKITNYFHKT?AHVPEIIERDGSIGAWG?????????????????????????????????????????????????????????????????????????????????????????????????????????????????????????????????????????????????
>Am_AY323777_Polypedates_maculatus
????????????????????????????????????????????????????????????????????????????????????????????????????????????????????????????????????????????????????????????????????????????????????????????????????????????????????????????????????????????????????????????????????????????????????????????????????????????????????????????????????????????????????????????????????????????????????????????????????????????????????????????????????????????????????????????????QYHKMYRTVKATTGRQIFQPLHALRNAEKALLPGYHPFEWKPPLKNVSSSTDVGIIDGLSGLNRSVDEYPVEAISKRFRYDVALVSTLKDMEEDILEGLKSKNLEEYL--KGPFTVVVKESCDGMGDVSEKHGSGPAVPEKAVRFSFTVMTISVSN-----NIRIFEEAKPNSELCCKPICLMLADESDHETLTAILSPLIAEREAMKSSELMLEIGGILRNFKFVFRGTGYDEKLVREVEGLEASGSIYICTLCDATRLEASQNLVFHSITRSHTENLQRYETWRANPNHESCEELRDRVKGVSAKPFIETLPSIDALHCDIGNAAEFYRIFQLEIGEVYKNPN-VTKEERKKWQTILDKHLRKKMNLKPIMRMNGNFARKLMSKETADTVCELVQCKERQEALKELMDLYLKMKPVWRSSCPAKECPELLCQYSYHSQRFAELLSTKFKYRYEGKITNYFHKTLAHVPEIIERDGSIGAWASEGNESGNKLFRRFRKMNARQSKIYEMEDVLKHHWLYT???????????????????????????????????????????????????????????????????????????????????????????????????????????
>Am_AY323773_Pseudis_paradoxa
?????????????????????????????????????????????????????????????????????????????????????????????????????????????????????????????????????????????????????????????????????????????????????????????????????????????????????????????????????????????????????????????????????????????????????????????????????????????????????????????????????????????????????????????????????????????????????????????????????????????????????????????????????????????????????????????SCSQYHKMYRTVKATTGRQIFQPLHALRNAEKALLPGYHPFEWKPPLKNVSTSTDVGIIDGLSGLNRSVDEYPVDAIAKRFRYDTALVSALKDMEEDILEGLKSKDLEEYL--SGPFTVVIKES?DGMGDVSEKHGCGPAVPEKAVRFSFTIMTISVSN-SNNTSVRIFEEAKPNSELCCKPVCLMLADESDHETLTAILGPLIAERESMKSSDLLLEIGGILRNFKFIFRGTGYDEKLVRDVEGLEASGSVYICTLCDATRLEASQNLVFHSITRSHNENLQRYETWRSNPYHESVDELRDRVKGVSAKPFIETLPSIDALHCDIGNAAEFYRIFQLEIGEVYKNGK-APMEERKKWQATLDKHLRKKMNLKPIMRMNGNFARKLMSKETVEAVCDLI?SEERQEALRELMDLYLKMKPVWRSSCPAKECPELLCQYSYHSQRFAELLSTKFKYRYEGKITNYFHKTLAHVPEIIERDGSIGAWASEGNESGNKLFRRFRKMNARQSKTYEMEDVLKHHWLY????????????????????????????????????????????????????????????????????????????????????????????????????????????
>Am_AY650139_Pseudobranchus_sp
???????????????????????????????????????????????????????????????????????????????????????????????????????????????????????????????????????????????????????????????????????????????????????????????????????????????????????????????????????????????????????????????????????????????????????????????????????????????????????????????????????????????????????????????????????????????????????????????????????????????????????????????????????????????????????????????????????????TTGRQIFQPLHALRNAEKALLPGYHPFEWKPPLRNVSANTEVGIINGLSGLVQSVDDYPVDTISKRFRYDVALVSTLKDMEENILEGLKDHELDDYL--SGPFTVVIKESCDGMGDVSEKHGCGPAVPEKAVRFSFTVMTIAVHH--NEENIRIFEETKPNSELCCKPLCLMLADESDHETLTAILSPLIAEREAMKSSELMLEVGGILRAFKFVFRGTGYDEKLVREVEGLEASGSVYICTLCDSTRLEASQNIVLHSITRSHAENLERYEMWRSNRHHESVDELRDRVKGVSAKPFIETLPSIDALHCDIGNAAEFYKIFQLEIGEVFKNPD-ASKEERKRWQSTLDKHLRKKMNLKPIMRMNGNFARKLMAKETVEAVCELIRSEERRAALRELMDLYLKMKPVWRSSCPAKECPELLCQYSFNSQRFAELLSTKFRYRYEGKITNYFHKTLAHVPEIIERDGSIGAWASEGNESGNKLFRRFRKMNARQSKFYEMEDVLKHHWLYTSKY????????????????????????????????????????????????????????????????????????????????????????????????????????
>Am_AY650125_Pseudoeurycea_rex
???????????????????????????????????????????????????????????????????????????????????????????????????????????????????????????????????????????????????????????????????????????????????????????????????????????????????????????????????????????????????????????????????????????????????????????????????????????????????????????????????????????????????????????????????????????????????????????????????????????????????????????????????????????????????????????????????????????TTGQQIFQPLHALRNAEKALLPGYHPFEWKPPLKNVSANTDVGIINGLSGLVQSVDDYPVDTIAKRFRYDVALAAPLKDMEEDILEGLKSQELDDYF--SGPFTVVIKESCDGMGDVSEKHGCGPAVPEKAVRFSFTVMTIAVHH--DKDNVRIFEECKPNSKLCCKPLCLMLADESDHETLTAILSPLIAEREDMKSSELILELGGILRTFKFVFRGTGYDEKLVREVEGLEASGSIYICTLCDSTRLEASQNIVFHSITRSHTENLERYEMWRSNSHHESADELRDRVKGVSAKPFIETLPSIDALHCDIGNAAEFYKIFQMEIGEVYKNPN-ASKEERKRWQSTLDKHLRKKMNLKPIMRMNGNFARKLMAHETVEAVCELIHSEERRVALRELMDLYLKMKPVWRSSCPAKECPELLCQYSFNSQRFAELLSTKFKYRYEGKITNYFHKTLAHVPEIIERDGSIGAWASEGNESGNKLFRRFRKMNARQSKFYEMEDVLKHHWLYTSKY????????????????????????????????????????????????????????????????????????????????????????????????????????
>Am_AY323776_Rana_temporaria
??????????????????????????????????????????????????????????????????????????????????????????????????????????????????????????????????????????????????????????????????????????????????????????????????????????????????????????????????????????????????????????????????????????????????????????????????????????????????????????????????????????????????????????????????????????????????????????????????????????????????????????????????????????????????????????????????????RTVRAITGRQIFQPLHALRNAEKALLPGYHPFEWKPPLKNVSTSTDVGIMDGLSGLNRSVDEYPVEAVSKRFRYDVALVSTLKDMEEDILEGLKSQDLEEYL--SGPFTVVIKESCDGMGDVSEKHGSGPPVPEKAVRFSFTIMTISIPN--NSGSVRIFEESKPNSELCCKPLCLMLADESDHETLTAILSPLIAEREAMKSSELMLEIGGILRNFKFVFRGTGYDEKLVREVEGLEASGSIYICTLCDATRLEASQNLVFHSITRSHSENLQRYETWRANPHNESADELRDRVKGVSAKPFIETLPSIDALHCDIGNAAEFYRIFQLEIGEVYRSPN-ATKEERKKWQTILDKHLRKKMNLKPIMRMNGNFARKLMSKETIEAVCELVQCEERQLALKELMDLYLKMKPVWRSSCPAKECPDLLCQYSYHSQRFAELLSTKFKYRYEGKITNYFHKTLAHVPEIIERDGSIGAWASEGNESGNKLFRRFRKMNARQSKIYEMEDG???????????????????????????????????????????????????????????????????????????????????????????????????????????????????
>Am_EF551564_AY456257_Rhinatrema_bivittatum
LPSSTDLRTQPHEHEKNDINPVDLKMMENDDTHTVNLQQLCRICGISLKSDPQNRSYPVHGPVDEETQRI????EKKATSWPDLITKVFKIDVRGDMDTIHPTHFCHNCWSIIHQKFSNAPCEVYFPRNDTVEWQPHSVTCSVCTSVRR-GVKRKNQL-QTNSQLGKRFKTGA----------------EQIKKKKVKKSK---PQV-KNNKA-LIQKIANCRNIHLSTKLLVVDYPVDFIKSISCQVCEHILTDPVQTTCKHLFCRICILKCLKVMGSYCPSCRYPCFSTDLVSPVKSFLNILSSLVLKCTIKECDEEVPLGKYVNHISAH---KETKG?--------KAY?HFNKGGRPRQHLLSLTRRAQKHRLRELKHQVKAFADKEEEGDVKSVCLTLFLLALRAHNEHRQADELEAIMQGRGAGLHPAVCLAIRVNTFLSCSQYHKMYRTVKATTGRQIFQPLHALRNAEKALLPGYHPFEWKPPLKNVSTNTEVGILDGLSGLALSVDDYPVDTIAKRFRYDAALVSAIKDMEELLLEGLKSKDLDDYL--SGPFTVVVKESCDGMGDVSEKHGNGPPVPEKAIRFSFTIMNILITH--NNENVRIFEESKPNSELCCKPLCLMLADESDHETLTVILSPVIAEREAMKHSKLMLEIGGILRSFKFVFRGTGYDEKLIREVEGLEASGSIFICTLCDATRLEASQNLVLHSITRSHAENLERYETWRSNPHHESVDELRDRVKGISAKPFIETLPSIDALHCDIGNAAEFYKIFQLEIGEVFKNPT-PTKEERQRWQAVLDKHLRKKMNLRPVMRMNGNFARKLMSKEMVEAVCELVPSEERQDALRELMDFYLKMKPVWRSTCPSKECPELLCQYTFNSHRFAELLSTKFKYRYRGKITNYFHKTLAHVPEIIERDGSIGAWASEGNESGNKLFRRFRKMNARQSKCYEMEDVL??????????????????????????????????????????????????????????????????????????????????????????????????????????????????
>Am_AY650129_Rhyacotriton_kezeri
???????????????????????????????????????????????????????????????????????????????????????????????????????????????????????????????????????????????????????????????????????????????????????????????????????????????????????????????????????????????????????????????????????????????????????????????????????????????????????????????????????????????????????????????????????????????????????????????????????????????????????????????????????????????????????????????????????????TTGRQIFQPLHALRNAEKALLPGYHPFEWKPPLKNVSANTDVGIINGLSGLVQSVDDYPVDTISKRFRYDVALVSTLKDMEEDILEGLKAQELDDYL--SGPFTVVIKESCDGMGDVSEKHGCGPPVPEKAVRFSFTVMTISVPS--EKDNVRIFEECKPNSELCCKPVCLMLADESDHETLTAILSPLIAERESMKGSELMLELGGILRTFKFVFRGTGYDEKLVREVEGLEASGSIYICTLCDSTRLEASQNIVLHSITRSHTQNLERYEMWRSNRHHESADDLRDRVKGVSAKPFIETVPSIDALHCDIGNAAEFYKIFQLEIGEVFQNPD-ASKEERKRWQSTLDKHLRKKMNLKPIMRMNGNFARKLMSQETVEAVCELICSEERQLALRELMDLYLKMKPVWRSSCPAKECPELLCQYSFNSQRFAELLSTKFKYRYEGKITNYFHKTLAHVPEIIERDGSIGAWASEGNESGNKLFRRFRKMNARQSRFYEMEDVLKHHWLYTSKH????????????????????????????????????????????????????????????????????????????????????????????????????????
>Am_AY650145_Salamandrella_keyserlingii
???????????????????????????????????????????????????????????????????????????????????????????????????????????????????????????????????????????????????????????????????????????????????????????????????????????????????????????????????????????????????????????????????????????????????????????????????????????????????????????????????????????????????????????????????????????????????????????????????????????????????????????????????????????????????????????????????????????TTGRQIFQPLHALRTAEKALLPGYHPFEWKPPLKNVSANTDVGIINGLSGLVQSVDDYPVDTISKRFRYDVALVSTLKDMEEDILEGLKDQELDDYL--SGPFTVVVKESCDGMGDVSEKHGCGPAVPEKAVRFSFTVMTIAVPH--NGGNVRIFEESKPNSELCCKPLCLMLADESDHETLTAILSPLIAEREAMKGSELMLEVGGILRTFKFVFRGTGYDEKLVREVEGLEASGSIYICTLCDSTRLEASQNIVLHSITRNHTENLERYEMWRSNRHHESADELRDRVKGVSAKPFIETLPSIDALHCDIGNATEFYKIFQLEIGEVFKNPE-ASKEERKRWQSTLDKHLRKKMNLKPIMRMNGNFARKLMAKETVDAVCELVHTEERRAALRELMDLYLKMKPVWRSSCPAKECPELLCQYSFNSQRFAELLSTKFKYRYEGKITNYFHKTLAHVPEIIERDGSIGAWASEGNESGNKLFRRFRKMNARQSKFYEMEDVLKHHWLYTSKY????????????????????????????????????????????????????????????????????????????????????????????????????????
>Am_AY323759_Scaphiopus_couchii
??????????????????????????????????????????????????????????????????????????????????????????????????????????????????????????????????????????????????????????????????????????????????????????????????????????????????????????????????????????????????????????????????????????????????????????????????????????????????????????????????????????????????????????????????????????????????????????????????????????????????????????????????????????????????????????????????????RTVKATTGRQIFQPLHALRNAEKALLPGYHPFEWKPPLKNVSTRTDVGIIDGLLGLNRSMDEYPVDAISKRFRYDAALVSTLKDMEEDILEGLKSHDLDDYI--TGPFTVVIKESCDGMGDVSEKHGSGPAVPEKAVRFSFTIMTISVPD--TDGPVRIFEETKPNSELCCKPLCLMLADESDHETLTAILSPLIAEREAMKTSELMLEVGGILRNFRFIFRGTGYDEKLVREVEGLEASGSHYICTLCDSTRVEASQNLVFHSITRSHAENLQRYETWRANPYHESVEELRDRVKGVSAKPFIETLPSIDALHCDIGNAAEFYRIFQLEIGEVYKKNN-STKEERKRWQVTLDKHLRKKMNLKPIMRMNGNFARRLMSKETVEAVCELVHNEERQEALRELMDLYLKMKPVWRSSCPSKECPELLCQYSFHSQRFAELLSTKFKYRYEGKITNYFHKTLAHVPEIIERDGSIGAWASEGNESGNKLFRRFRKMNARQSKFYEMEDVL?HPG??????????????????????????????????????????????????????????????????????????????????????????????????????????????
>Am_AY456258_Scolecomorphus_vittatus
??????????????????????????????????????????????????????????????????????????????????????????????????????????????????????????????????????????????????????????????????????????????????????????????????????????????????????????????????????????????????????????????????????????????????????????????????????????????????????????????????????????????????????????????????????????????????????????????????????????????????????????????????????????????????????????????????????RTVKATTGRQIFQPLHALRNAEKALLPGYHPFEWKPPLKNVSANTDVGIIDGLSGLALSVDDYPVDTIAKRFRYDVALVSALKDIEELLLEGLKSKDLDDYL--SGPFTVVVKESCDGMGDVSEKHGNGPPVPEKAIRFSFTIMNILISH--NNENVRIFEESKPNSELCCKPLCLMLADESDHETVTAVLSPVIAEREAMKYSNLMLEIGGILRSFKFIFKGTGYDEKLVREVEGLEASGSVYVCTLCDATCFQASQNLVLHSITRSHAENLERYETWRSNPHNESVDELRDRVKGVSAKPFIETSPSIDALHCDIGNAAEFYKLFQLEIGEVFKNPN-ASKEERQRWKATLDMRLRKKMNVRPVMRMNGNFARKLMSKQMAEAVCELVPSEERRDTLRELMSLYLKMKPVWRSSCPSKECPELLCQYTFNSHRFAELLSNKYKYRYGCKITNYFHKTLAHVPEIIERDGSIGAWASEGNESGNKLFRRFRKMNARQSKCYEMEDVL??????????????????????????????????????????????????????????????????????????????????????????????????????????????????
>Am_AY691713_Stereochilus_marginatus
???????????????????????????????????????????????????????????????????????????????????????????????????????????????????????????????????????????????????????????????????????????????????????????????????????????????????????????????????????????????????????????????????????????????????????????????????????????????????????????????????????????????????????????????????????????????????????????????????????????????????????????????????????????????????????????????????????????TTGRQIFQPLHALRNAEKALLPGYHPFEWKPPLKNVSANTDVGIINGLSGLVQSVDDYPVDTISKRFRYDVALVATLKDMEEDILEGLKSLELDDYF--SGPFTVVIKESCDGMGDVSEKHGCGPAVPEKAVRFSFTVMTIAVPH--KKDIVRIFEESKPNSELCCKPLCLMLADESDHETLTAILSPLIAEREDMKSSELMLELGGILRTFKFVFRGTGYDEKLVREVEGLEASGSVYICTLCDSTRLEASQNIVFHSITRSHTQNLERYEMWRSNSHQESADELRDRVKGVSAKPFIETLPSIDALHCDIGNAAEFYKIFQLEIGEVYKNPD-ASKEERKRWQSTLDKHLRKKMNLKPIMRMNGNFARKLMAHETVEAVCELIRSEERRVALRELMGLYLKMKPVWRSSCPAKECPELLCQYSFNSQRFAELLSTKFKYRYEGKITNYFHKTLAHVPEIIERDGSIGAWASEGNESGNKLFRRFRKMNARQSKFYEMEDVLKHHWLYTSKY????????????????????????????????????????????????????????????????????????????????????????????????????????
>Am_AY650133_Taricha_rivularis
???????????????????????????????????????????????????????????????????????????????????????????????????????????????????????????????????????????????????????????????????????????????????????????????????????????????????????????????????????????????????????????????????????????????????????????????????????????????????????????????????????????????????????????????????????????????????????????????????????????????????????????????????????????????????????????????????????????ITGRQIFQPLHALRTAEKALLPGYHPFEWMPPLKNVSSNTEVGIINGLSGLVQSVDEYPVDTISKRFRYDVALVSTLKDMEEDILEGLKAHELDDYL--SGPFTVVVKESCDGMGDVSEKHGCRPVVPEKAVRFSFTVMTIAVHH--NKDNLRIFEESKPNSELCCKPLCLMLADESDHETLTAILSPLIAEREAMKGSELMLELGGILRTFKFVFRGTGYDEKLVREVEGLEASGSVYICTLCDSTRLEASQNIVLHSITRSHKENLERYEIWRSNRHHESVDELRDRVKGVSAKPFIETLPSIDALHCDIGNAAEFYKIFQLEIGEVFKNPN-ASKEERKRWQSTLDKHLRKKMNLKPIMRMNGNFARKLMSQETVEAVCELIQSEERRAALRELMDLYLKMKPAWRSSCPSKECPELLCQYSYNSQRFAELLSTRFKYRYEGKITNYFHKTLAHVPEIIERDGSIGAWASEGNESGNKLFRRFRKMNARQSKFYEMEDVLKHHWLYTSKH????????????????????????????????????????????????????????????????????????????????????????????????????????
>Am_AY583344_Telmatobius_bolivianus
??????????????????????????????????????????????????????????????????????????????????????????????????????????????????????????????????????????????????????????????????????????????????????????????????????????????????????????????????????????????????????????????????????????????????????????????????????????????????????????????????????????????????????????????????????????????????????????????????????????????????????????????????????????????????????????????????????RTVKATTGRQIFQPLHALRNAEKAMLPGYHPFEWKPHLKNVSTSTDVGIIDGLAGLNRSVDEYPVDAISKRFRYDAALVSTLKDMEEDILEGLKSKDLEEYL--SGPFTVVIKESCDGMGDVSEKHGCGPPVPEKAVRFSFTIMTISVPN-SNNGSVRIFEEAKPNSELCCKPLCLMLADESDHETLTAILGPLIAERESMKSSELLLEIGGILRSFKFIFRGTGYDEKLVREVEGLEASGSVYICTLCDSTRLEASQNLVCHSITRSHKENLERYETWRANPYHESVDELRDRVKGVSAKPFIETLPSIDALHCDIGNAAEFYRIFQLEIGEVYKNAK-ATKEERKKWQATLDKHLRKKMNLKPIMRMNGNFARKLMSEETVEAVCELIHSEERQVALKELMDLYLKMKPVWRSSCPAKECPELLCQYSYHSQRFAELLSTKFKYRYEGKITNYFHKTLAHVPEIIERDGSIGAWASEG??????????????????????????????????????????????????????????????????????????????????????????????????????????????????????????????????????????????
>Am_AY583354_Triturus_marmoratus
??????????????????????????????????????????????????????????????????????????????????????????????????????????????????????????????????????????????????????????????????????????????????????????????????????????????????????????????????????????????????????????????????????????????????????????????????????????????????????????????????????????????????????????????????????????????????????????????????????????????????????????????????????????????????????????????????????RTVKAITGRQIFQPLHALRTAEKALLPGYHPFEWMPPLKNVSSNTEVGIINGLSGLVQSVDEYPVDTISKRFRYDSALVSTLKDMEEDILEGLKAHELDDYL--SGPFTVVVKESCDGMGDVSEKHGCGPAVPEKAVRFSFTIMTVAVHH--NKDNVRIFEESKPNSELCCKPLCLMLADESDHETLTAILSPLIAERESMKGSELMLELGGILRTFKFVFRGTGYDEKLVREVEGLEASGSVYICTLCDSTRLEASQNIVLHSITRSHKENLERYEIWRSNRHHESADELRDRVKGVSAKPFIETLPSIDALHCDIGNATEFYKIFQLEIGEVFKNPI-ASKEERKRWQSTLDKHLRKKMNLKPIMRMNGNFARKLMSQETVEAVCELVRSEERRAALRELMDLYLKMKPVWRSSCPSKECPELLCQYSYNSQRFAELLSTKFKYRYEGKITNYFHKTLAHVPEIIERDGSIGAWASEGNESGNKLFRRFRKMNARQSKFYEMEDVL??????????????????????????????????????????????????????????????????????????????????????????????????????????????????
>Am_EF551566_Typhlonectes_natans
LPSSTALRTQPQEHKKTDINPLDLKMMENEATHIGNLQQLCRICGISFKNDPHNRSYPVHGPVDEETQGILRKKEKKATSWPDLISKVFKIDVRGDMDTIHPTRFCHNCWSIINQKFNNAPCEVYFPRNDAVEWQPHSVTCSVCTSFQR-GIKRKSQF-QGNSQLSKKLKRGA----------------EHIKIKKVIKNK---SQL-KPN?A-LIPKLTNCQKIHLSTKLLVVDYPAEFMKSISCQVCDHILADPVQTTCRHVFCRICILRCLKAMGSYCPSCRYPCFPTDLVSPVKSFLNILNSLVLRCTVKECDEEVLLGKYANHISAH---TETKGK--------KAYAHINKGGRPRQHLLSLTRRAQKHRLRELKHQVKAFADKEEEGDIKSVCLTLFLLALRAHNEHRQADELEAIMQGRGAGLHPAVCLAIRVNTFLSCSQYHKMYRTVKATTGRQIFQPLHALRNAEKALLPGYHPFEWKPPLRNVSANTEVGIIDGLSGLTLSVDDYPVDTISKRFRYDAALVAAMKDMEELLLEGLKSKDLDDYL--SGPFTVVVKESCDGMGDVSEKHGNGPPVPEKAIRFSFTIMNILISH--NNENVRIFEESKPNSELCCKPLCLMLADESDHETLTAILSPVIAEREAMKNSKLMLEIGGILRSFKFIFRGTGYDEKLVREVEGLEASGSIYICTLCDATRLEASQNLVLHSITRNHTENLERYETWRSNPHHESVDELRDRVKGVSAKPFIETLPSIDALHCDIGNAAEFYKIFQLEIGEVFKNPN-VSKEERQRWQSTLDKHLRKKMNLRPVMRMNGNFARKLMSKEMVEAVCELVPSEERQDALRELMDLYLKMKPVWRSSCPSKECPELLCQYTFNSHRFAELLSTKFKYRYGGKITNYFHKTFAH?PEIIERDGSIGAWTSEG?ESGNKLFRRFRKMNARQSKCYEMEDVLKHHWLYTSK?????????????????????????????????????????????????????????????????????????????????????????????????????????
>Am_L19324_Xenopus_laevis
QSPTNFKPQQSEKSNVVDNHETDLKRLEEEA-HITVIQQLCRICGASFKMDQQNRSYPVHGPVDSETHDILRRREKKVTSWPELISKVFKTDVRADVDTIHPTQFCHNCWTIMNQKFSNISSEVYFPHNQAVEWTPHSANCYVCHSSKPWG-KRKSAP-QLNPHKMKKRKRGP----------------EFVKKSKTSSGN---SIQWKNMKA-FNQMKDSCKKIHLDNNLLVLDYPSDFVKSVSCLVCEHILSDPVQTSCKHLFCRICILKYIKLMGCYCPSCKYPCFPTDLTVPVKSYLNVLNALLLKCTVSGCDEEISLGKYSHHISKH---KETKGK--------EVYAHINKGGRPRQHLLTLTRRAQKHRLRELKMQVKAFADKEEEGDVKSVCLTLFLLALRARNEHRQADELEAIMEGRGAGLHPAVCLAIRVNTFLSCSQYHKMYRTVKATTGRQIFQPLHALRNAEKALIPGYHTFEWRPPLKNVSTRTDVGIIDGLSGLNQSLDEYPVDTISKRFRYDAALVSALKDMEEDILEGLKAQDLDDYV--SGPFTVVVKESCDGMGDVSEKHGSGPPVPEKAVRFSFTVMNISVPN--KNGPVRIFEETKPNSELCCKPLCLMLADESDHETLTAILSPLIAEREAMKTAELLLEMGGILRNFKFSFRGTGYDEKLVREVEGLEASGSLYICTLCDATRLEAAQNLVNHSITRSHCENLQRYEMWRSNPHHESPDELRDRVKGVSAKPFIETLPSIDALHCDIGNAAEFYRIFQLEIGELYKNLS-ATKEEKKRWQATLDNHIRKRMNLKPIMRMNGNFARKLMSKETVEAVCELVPCEERQAALTELMDLYLKMKPVWRSSCPAKECPELLCQYSFHSQRFAELLSTKFKYRYEGKITNYFHKTLAHVPEIIERDGSIGAWASEGNESGNKLFRRFRKMNARQSKFYEMEDVLKHHWLYTSKYLQKFMNAHNNLKNQGFTVDLDNPDLEQRLESSMESL-ESMEF??????????????????????????????????????????????????????????????
>Am_AY456259_Uraeotyphlus_cf_ oxyurus
??????????????????????????????????????????????????????????????????????????????????????????????????????????????????????????????????????????????????????????????????????????????????????????????????????????????????????????????????????????????????????????????????????????????????????????????????????????????????????????????????????????????????????????????????????????????????????????????????????????????????????????????????????????????????????????????????????RTVKATTGRQIFQPLHALRNAEKALLPGYHHFEWKPPLKNVSTNTEVGIIDGLSGLASSVDDYPVDTIAKRFRYDAALASTLKDLEELLLEGLKSKDLDDYL--NGPFTVVVKESCDGMGDVSEKHGSGPAVPEKAIRFSFTIMNIFVSH--NNENVRIFEESKPNSELCCKPLCLMLADESDHETLTAILSPVIAEREAMKHSKLMLEIGGICRSFKFIFRGTGYDEKLVREVEGLEASGSVYICTLCDATRLEASQNLVLHSITRSHAENLERYEVWRSNPHHESVNELRDRVKGVSAKPFIETLPSIDALHCDIGNAAEFYKIFQLEIGEVFKNPS-VSKEERQRWQATLDKHLRKKMNLRPIMRMNGNFARKLMSKEMVEAVCELVPSEERRDALRELMDLYLKMKPVWRSSCPSNECPELLCQYTFNSHRFAELLSTKFKYRYGDKITNYFHKTLAHVPEIIERDGSIGAWASEGNESGNKLFRRFRKMNARQSKCYEMEDVL??????????????????????????????????????????????????????????????????????????????????????????????????????????????????
>Av_AY228791_Actophilornis_africanus
EKMDLT-----?NRQ-ALEKDLNDMKTQDNKAHQNNLKQLCRICGVLFKADCYKRTHPVHGPVDDETLWLLRKKEKK?TSWPDLIFKVFKIDVRGDVDTIHPTRFCHNCWSIIHRKFSYTPCEVYFPRNSTMEWQPHSPNCDVCHITSR-GVKRKSQ--PLSVQHGKRVKSIA----------------ERARIKRGVKN----QTQINN-KN-LMKEIVNCKNIHLSTKLLAVDYPVDFIKSISCQICEHILADPVETTCRHLFCRTCILKCIKVMGSYCPSCWYPCFPTDLVTPVKSFLSILDNLGIRCPVKECDEEILHGKYGQHLSSH---KEIKDR--------ELYSHINRGGRPRQHLLSLTRRAQKHRLRELKRQVKAFAEKEEGGDIKAVCMTLFLLALRAKNEHRQADELEAIMQGRGSGLHPAVCLAIRVNTFLSCSQYHKMYRTVKAVTGRQIFQPLHALRTAEKALLPGYHPFEWKPPLKNVSTNTEVGIIDGLSGLPLSIDDYPVDTIAKRFRYDAALVCALKDMEEEILEGMKAKNLDDYL--NGPFTVVVKESCDGMGDVSEKHGSGPAVPEKAVRFSFTVMNVAIAC--GNESKRIFEEVKPNSELCCKPLCLMLADESDH?TLTAILSPLIAEREAIKNSNLLLEMGGILRTFKFIFRGTGYDEKLVREVEGLEASGSTYICTLCDATRLEASQNLVFHSITRSHAENLERYEIWRSNPYHESVDELRDRVKGVSAKPFIETVPSIDALHCDIGNAAEFYRIFQMEIGEVYKNPD-VSKEERKRWQLTLDKHLRKKMNLKPMIRMSGNFARKLMSKETVEAVCELIKCEERHEALKELMDLYLKMKPVWRSSCPAKECPELLCQYSYNSQRFAELLSTKFKYRYEGKITNYFHKTLAHVPEIIERDGSIGAWASEGNESGNKLFRRFRKMNARQSKCYEMEDVL??????????????????????????????????????????????????????????????????????????????????????????????????????????????????
>Av_AY228792_Arenaria_interpres
EKMDLM-----GNRQ-ALEKDISDMKTQDNKAHQNNLKQLCRICGVSFKADCYKRTHPVHGPVDDETLWLLRKKEKKATSWPDLISKVFKIDVRGDVDTIHPTRFCHNCWSIIHRKFSNTPCEVYFPRNSAMEWQPHSPDCDVCRTTSR-GVKRKSQ--PPSVPHGKRVKSIA----------------ERARVSRGAKN----QAQINN-KN-LMKEIVNCKNIHLSTKLLAVDYPVDFIKSISCQICEHILADPVETTCRHLFCRTCILKCIKVMGSYCPSCWYPCFPTDLVTPVKSFLSILDSLGIRCPVKECDEEILHGKYGQHLSSH---KEIKDR--------ELYSHINRGGRPRQHLLSLTRRAQKHRLRELKRQVKAFAEKEEGGDIKAVCMTLFLLALRAKNEHRQADELEAIMRGKGSGLHPAVCLAIRVNTFLSCSQYHKMYKTVKAVTGRQIFQPLHALRTAEKALLPGYHPFEWKPPLKNVSTNTEVGIIDGLSGLPLSIDDYPVDTIAKRFRYDAALVCALKDMEEEILEGMKAKNLDDYL--NGPFTVVVKESCDGMGDVSEKHGSGPAVPEKAVRFSFTVMNIAIAC--GNESKRIFEEVKPNSELCCKPLCLMLADESDHETLTAILSPLIAEREAMKNSELLLEMGGILRTFKFIFRGTGYDEKLVREVEGLEASGSTYICTLCDATRLEASQNLVFHSITRSHAENLERYEIWRSNPYHESVDELRDRVKGVSAKPFIETVPSIDALHCDIGNATEFYRIFQMEIGEVYKNPD-VSKEERKRWQLTLDKHLRKKMNLKPMMRMSGNFARKLMTKETVEAVCELIKCEERHEALKELMDLYLKMKPVWRSSCPAKECPELLCQYSYNSQRFAELLSTKFKYRYEGKITNYFHKTLAHVPEIIERDGSIGAWASEGNESGNKLFRRFRKMNARQSKCYEMEDVL??????????????????????????????????????????????????????????????????????????????????????????????????????????????????
>Av_AY228796_Attagis_gayi
EKMDLT-----GNSQ-ALEKNVNDMKTQDNKAHQNNLKQLCRICGVLFKADCYKRT?PVHGPVDDETLWLLRKKEKKATSWPDLI?KVFKIDVRGDVDTIHPTRFCHNCWGIIHRKF?NTPSEVYFPRNSVIEWQPHS?NCDVCHITSQ-GVKRKSQ--PPSVQHGKRVKNIA----------------ERPRIKRGVKN----QAQINN-KN-LMNEIVNCKNIHLSTKLLAVDYPVDFIKSISCQICEHILADPVETTCRHLFCRTCILKCIKVMGSYCPSCWYPCFPTDLVTPVKSFLSILDSLGIRCPVKECDEEILHGKYGQHLSSH---KEIKDR--------ELYSHINRGGRPRQHLLSLTRRAQKHRLRELKGQVKAFAEKEEGGDIKAVCMTLFLLALRAKNEHRQADELEAIMQGRGSGLHPAVCLAIRVNTFLSCSQYHKMYRTVKAVTGRQIFQPLHALRTAEKALLPGYHPFEWKPPLKNVSTNTEVGIIDGLSGLPLSIDD?PVDTIAKRFRYDAALVCALKDMEEEILEGMRTKNLDDYL--NGPFTVVVKESCDGMGDVSEKHGSGPAVPEKAVRFSFTVMNIAIAC--GNTSKRIFEEVKPNSELCCKPLCLMLADESDHETL??IL?PLIAEREAIKNSELLLEMGGILRTFKFIFRGTGYDEKLVREVEGLEASGSTYICTLCDATRLEASQNLVFHSITRSHAENLERYEIWRSNPYHESVDELRDRVKGVSAKPFIETVPSIDALHCDIGNATEFYRIFQMEIGEVYKNPD-VSKEERKRWQLTLDKHLRKKMNLKPMMRMSGNFARKLMSKETVEAVCELVKSEERHEALKELMDLYLKMKPVWRSTCPAKECPELLCQYSYNSQRFAELLSTKFKYRYEGKITNYFHKTLAHVPEIIERDGSIGAWASEGNESGNKLFRRFRKMNARQSKCYEMEDVL??????????????????????????????????????????????????????????????????????????????????????????????????????????????????
>Av_AY228771_Burhinus_vermiculatus
EKMDLM-----DNRK-ALEKDVNDMKTQDNKAHQNNLKQLCRICGVSFKTDCYKRTHPVHGPVDDETLWLLRKKEKKATSWPDLIAKVFKIDVRGDVDTIHPTQFCHNCWSIIHRKFSNTPCEVYFPRNSTMEWQPHSPNCDVCHNTSR-GVKRKSQ--PPGVQHGKRMKTIA----------------DHARINRGVKN----QAQINN-KN-LMKEIVNCKNIHLSTKLLAVDYPVDFIKSISCQICEHILADPVETTCRHLFCRTCILKCIKVMGSYCPSCWYPCFPTDLVTPVKSFLNILDSLGIRCPVKECDEEILHGKYGQHLSSH---KEMKDR--------ELYS?INKGGRPRQHLLSLTKRAQKHRLRELKRQVKAFAEKEEGGDIKAVCMTLFL?ALRAKNEHRQADELEAIMQGRGSGLHPAV?LAIRVNTFLSCSQYHKMYRTVKAVTGRQIFQPLHALRAAEKALLPGYHPFEWKPPLKNVSTNTEVGIIDGLSGLPLSIDEYPVDTIAKRFRYDAALVCALKDMEEDILEGMKAKNLDDYL--NGPFTVVVKESCDGMGDVSEKHGSGPAVPEKAVRFSFTVMNIAIAC--GNESKRIFEEIKPNSELCCKPLCLMLADESDHETLTAILSPLIAEREAMKNSELLLEMGGILRTFKFIFRGTGYDEKLVREVEGLEASGSTYICTLCDATRLEASQNLVFHSITRSHAENLERYEIWRSNPYHESVDELRDRVKGVSAKPFIETVPSIDALHCDIGNATEFYRIFQMEIGEVYKNPD-VSKEERKRWQLTLDKHLRKKMNLKPMMRMSGNFARKLMSKETVEAVCELIKCEERHEALKELMDLYLKMKPVWRSSCPAKECPELLCQYSYNSQRFAELLSTKFKYRYEGKITNYFHKTLAHVPEIIERDGSIGAWASEGNESGNKLFRRFRKMNARQSKCYEMEDVL??????????????????????????????????????????????????????????????????????????????????????????????????????????????????
>Av_AY228777_Calidris_canutus
EEMDLT-----GNRQ-ALEKDVSDMKTQDNKAHQNNLKQLCRICGVSFKADCYKRTHPVHGPVDDETLWLLRKKEKKATSWPDLISKIFKIDVRGDVDTIHPTRFCHNCWSIIHRKFSNTPCEVYFPRNSTMEWQPH?PDCDVCHTTSR-GVKRKSQ--PASVPHGKRVKSIA----------------ERARVNRGAKN----QAQINN-KN-LMKEIVNCK?MHLSTKLLAVDYPVDFVKSISCQICEHILADPVETTCRHLFCRTCILKCIKVMGSYCPSCWYPCFPTDLVTPVKSFLSILDSLGIRCPVKECDEEVLHGKYGQHLSSH---KEMKDR--------ELYSHINRGGRPRQHLLSLTRRAQKHRLRELKRQVKAFAEKEE?GDIKAVCMTLFLLALRAKNEHRQADELEAIMRGKGSGLHPAVCLAIRVNTFLSCSQYHKMYRTVKAVTGRQIFQPLHALRTAE?ALLPGYHPFEWKPPLKNVSTNTEVGIIDGLSGLPLSIDDYPVDTIAKRFRYDAALVCALKDMEEEILEGMKAKNLDDYL--NGPFTVVVKESCDGMGDVSEKHGSGPAVPEKAVRFSFTVMNIAIAC--GNESKRIFEEVKPNSELCCKPLCLMLADESDHETLTAILSPLIAEREAMKNSELLLEMGGILRTFKFIFRGTGYDEKLVREVEGLEASGSTYICTLCDATRLEASQNLVFHSITRSHAENLERYEIWRSNPYHESVDELRDRVKGVSAKPFIETVPSIDALHCDIGNATEFYRIFQMEIGEVYKNPD-VSKEERKRWQLTLDKHLRKKMNLKPMMRMSGNFARKLMTKETVEAVCELIKCEERHEALRELMDLYLKMKPVWRSSCPAKECPELLCQYSYNSQRFAELLSTKFKYRYEGKITNYFHKTLAHVPEIIER?GSIGAWASEGNESGNKLFRRFRKMNARQSKCYEMEDVL??????????????????????????????????????????????????????????????????????????????????????????????????????????????????
>Av_AY228783_Catharacta_skua
EKMNLM-----GNRE-ALEKDVNDMKTQDNKDHQNNLKQLCRICGVSFKTDCYKRTHPVHGPVDDETLWLLRKKEKKATSWPDLISKAFKIDVRGDVDTIHPTRFCHNCWTIIHRKFSNTPCEVYFPRNSTMEWHPHSPNCDVCHTTSR-GVKRKSQ--PPSVQHGKRVKTIA----------------ERARMNRGVKN----QALINN-KN-LMKEIVNCKNIHLSTKLLAVDYPVDFIKSISCQICEHILADPVETTCRHLFCRTCILKCIKVMGSYCPSCWYPCFPTDLVTPVKSFLSILDSLGIRCPVKECDEEILHGKYGQHLSSH---KEMKDR--------ELYSHINKGGRPRQHLLSLTRRAQKHRLRELKRQVKAFAEKEEGGDIKAVCMTLFLLALRAKNEHRQADELEAIMQGRGSGLHPAVCLAIRVNTFLSCSQYHKMYRTVKAVTGRQIFQPLHALRTAEKALLPGYHPFEWKPPLKNVSTNTEVGIIDGLSGLTLSIDDYPVDTIAKRFRYDAALVCALKDMEEEILEGLKAKNLDDYL--NGPFTVVVKESCDGMGDVSEKHGSGPAVPEKAVRFSFTVMNIAIAC--GNESKRIFEEVKPNSELCCKPLCLMLADESDHETLTAILSPLIAEREAMKNSELLLEMGGILRTFKFIFRGTGYDEKLVREVEGLEASGSTYICTLCDATRLEASQNLVFHSITRSHAENLERYEIWRSNPYHESVDELRDRVKGVSAKPFIETVPSIDALHCDIGNATEFYRIFQMEIGEVYKNPD-VSKEERKRWQLTLDKHLRKKMNLKPMMRMSGNFARKLMSKETVEAVCELIKCEERHEALKELMDLYLKMKPVWRSSCPAKECPELLCQYSYNSQRFAELLSTKFKYRYEGKITNYFHKTLAHVPEIIERDGSIGAWASEGNESGNKLFRRFRKMNARQSKCYEMEDVL??????????????????????????????????????????????????????????????????????????????????????????????????????????????????
>Av_AF143736_Charadrius_vociferus
EKMDLM-----GNRQ-ALEKDVNDMKTQDNKAHQNNLKQLCRICGVSFKTDCYKRTHPVHGPVDDETLWLLRKKEKKATSWPDLIAKVFKIDVRGDVDTIHPTRFCHNCWSIIHRKFSNAPCEVYFPRNSTMEWQPHSPNCDVCHTTSR-GIKRKSQ--PPSVQHGKRVKTIA----------------ERARINKGVKN----QAQINN-KN-LMKEIVNCKNIHLSTKLLVVDYPIDFIKSISCQICEHILADPVETTCRHLFCRTCILKCIKVMGSYCPSCWYPCFPTDLVTPVKSFLNILDSLGIRCPVKECDEEILHGKYGQHLSSH---KEMKDR--------ELYSHINKGGRPRQHLLSLTRRAQKHRLRELKRQVKAFAEKEE?GDIKAVCMTLFLLALRAKNEHRQADELEAIMQGRGSGLHPAVCLAIRVNTFLSCSQYHKMYRTVKAVTGRQIFQPLHALRTAEKALLPGYHPFEWKPPLKNVSTNTEVGIIDGLSGLPLSIDEYPVDTIAKRFRYDAALVSALKDMEEEILEGMKAKNLEDYL--SGPFTVVVKESCDGMGDVSEKHGSGPAVPEKAVRFSFTVMNIAIAC--GNESKRIFEEVKPNSELCCKPLCLMLADESDHETLTAILSPLIAEREAMKTSELLLEMGGILRTFKFIFRGTGYDEKLVREVEGLEASGSTYICTLCDATRLEASQNLVFHSITRSHAENLERYEIWRSNPYHESVDELRDRVKGVSAKPFIETVPSIDALHCDIGNATEFYRIFQMEIGEVYKNPD-VSKEERKRWQLTLDKHLRKKMNLKPMMRMSGNFARKLMSKETVEAVCELIKCEERHEALKELMDLYLKMKPVWRSSCPARECPELLCQYSYNSQRFAELLSTKFKYRYEGKITNYFHKTLAHVPEIIERDGSIGAWASEGNESGNKLFRRFRKMNARQSKCYEMEDVL??????????????????????????????????????????????????????????????????????????????????????????????????????????????????
>Av_AF143728_Chauna_torquata
EKLILTQSDLTGN?Q-ALEKDANDMKIQDNTAHQNNLKQLCRICGVSFKTDCYKRTHPVHGPVDDETLWLLRKKEKKATSWPDLIAKVFKIDVRGDVDTIHPTRFCHNCWSIIHRKFSNTPCEVYFPRNSTMEWQPHSTNCVVCHTTSR-GVKRKSQ--PPSVQHGKRVRTIA----------------ERARVNRGVKN----QAQINN-KN-VMKEITKCKNTHLSTKLLAVDYPGDFIKSISCQICEHILADPVETTCRHLFCRTCILKCIKVMGSYCPSCWYPCFPTDLVTPVKSFLNILDSLSIRCPVKECDEEISHGKYGQHLSSH---KEMKDR--------ELYSYINKGGRPRQHLLSLTRRAQKHRLRELK?QVKAFAEKEEGGDIKAVCMTLFLLALRAKNEHRQADELEAIMQGRGSGLHPAVCLAIRVNTFLSCSQYHKMYRTVKAVSGRQIFQPLHALRTAEKALLPGYHPFEWKPPLQSVSTNTEVGIIDGLSGLPLSIDDYPVDTIAKRFRYDTALVSALKDMEEEILEGMKAKKLDDYL--SGPFTVVVKESCDGMGDVSEKHGSGPAVPEKAVRFSFTVMNIAINH--GNERIRIFEELKPNSELCCKPLCLMLADESDHETLTAILSPLIAEREAMKNSELLLEIGGILRTFKFIFRGTGYDEKLVREVEGLEASGSTYICTLCDATRLEASQNLVFHSITRSHAENLERYEIWRSNPYHESVDELRDRVKGVSAKPFIETVPSIDALHCDIGNATEFYRIFQMEIGEVYKNPD-ASKEERKRWQLTLDKHLRKKMNLKPMMRMSGNFARKLMSKETVEAVCELIRCKERHEALKELMDLYLKMKPVWRSSCPAKECPELLCQYSYNSQRFAELL?TKFKYRYEGKITNYFHKTLAHVPEIIERDGSIGAWASEGNESGNKLFRRFRKMNARQSKVYEMEDVL??????????????????????????????????????????????????????????????????????????????????????????????????????????????????
>Av_AF143737_Coracias_caudata
ENIDLM-----SNRQ-ALEKDASGMKTQD?QAHQNNLKQLCRICGVSFKTDCYKRTHPVHGPVDDETLLLLRKKEKKATSWPELIAKVFKIDVRGDIDTIHPTRFCQNCWSIIHRKFSNTLCEVYF?RNSTMKWQPHSPNCDVCHTTSR-GVKRKGQ--PP?VQHGKRVKTIA----------------ECARIKRGVKD----QAQIKN-KN-LMKEIVNCKNIHLSTKLLAVDYPVDFIKSISCQVCEHILADPVETTCRHLFCRTCILKCIKVMGSYCPSCWYPCFPTDLVTPVKSFLNILDNLGIR?PVKECDDEILHRKYGQHLSSH---KEIKDR--------ELYSHINKGGRPRQHLLSLTRRAQKHRLRELKRQVKAFAEKEEGGDIKAVCMTLFLLALRAKNEHKQADELEAIMQGRGSGLHPAVCLAIRVNTFLSCSQYHKMYRTVKAVTGKQIFQPLHALRTAEKSLLPGYHPFEWKPPLKNVSTNTEVGIIDGLSGLPLSIDDYPVDTIAKRFRYDAALVCALKDMEDEILEGMKAKNLDDYL--NGPFTVVVKESCDGMGEVSEKHGSGPAVPEKAVRFSFTIMNIAIAH--GNESKRIFEEVKPNSELCCKPLCLMLADESDHETLTAILSPLIAEREAMKNSELLLEMGGILRTFKFIFRGTGYDEKLVREVEGLEASGSTYICTLCDATRLEASQNLVFHSITRSHAENLERYEIW?SNPYHESVDELRDRVKGVSAKPFIETVPSIDALHCDIGNATEFYKIFQMEIGEVYKNPD-VSKEERKRWQLTLDKHLRKKMNLKPMMRMSGNFARKLMSKETVEAVCELIKCEERHEALKELMDLYLKMKPVWRSSC?AKECPELMCQYSYNSQRFAELLSTKFKYRYEGKITNYFHKTLAHVPEIIERDGSIGAW?SEGNESGNKLFRRFRKMNARQSKCYEMEDVL??????????????????????????????????????????????????????????????????????????????????????????????????????????????????
>Av_AY625250_Euptilotis_neoxenus
EKMDLM-----GRRQ-ALEKDA?DMKAQDNEAHQNNLKQLCRICGVSFKTDCYKRTHPVHGPVDEETLWLLRKKEKTATSWPDLIAKVFKIDVRGDIDTIHPTRFCHNCWSIIHRKFDNTLCEVYFPRNSTMEWQPHSPNCDVCHTSGR-AVKRKSQ--PPSVQHGKRTKTVA----------------ECARINRGLKN----QAQTNN-KN-LMKEVVSCKNIHLSTKLLAVDYPVDFVKSISCQICEHILADPVETTCRHLFCRTCILKCLKVMGSYCPCCWYPCFPTDLVTPVKSFLNILDSLGIRCPVKECDEEVSYGKYGQHLSSH---KDMKDR--------ECYSYINKGGRPRQHLLSLTRRAQKHRLRELKRQVKAFAEKEEGGDIKAVCMTLFLLALRAKNEHRQADELEAVMQGRGS?LHPAVCLAIRINTFLSCSQYHKMYRTVKAVTGKQIFQPLHALRTAEKALLPGYHPFEWKPPLKNVSTNTEVGIIDGLSGLPLSVDDYPVDTIAKRFRYDAALVCALKDMEEEILEGLKAKNLDDYL--NGPFTVVIKESCDGMGDVSEKHGSGPAVPEKAVRFSFTVMNIAVAH--GNESKRIFEEVKPNSELCCKPLCLMLADESDHETLTAILSPLIAEREAMKNSELLLDVGGILRTFKFIFRGTGYDEKLVREVEGLEASGSTYICTLCDATRLEASQNLVFHSITRSHAENLERYEIWRSNPYHESVDELRDRVKGVSAKPFIETVPSIDALHCDIGNATEFYRIFQMEIGEVYKNPD-ASKEERKRWQLTLDKHLRKKINLKPMMRMSGNFARKLMCKETVEAVCELIKCEERHEALKELMDLYLKMKPVWRSSCPAKECPELLCQYSYNSQRFAELLSTKFKYRYEGKITNYFHKTLAHVPEIIERDGSIGAWASEGNESGNKLFRRFRKMNARQSKCYEMEDVL??????????????????????????????????????????????????????????????????????????????????????????????????????????????????
>Av_AY228775_Gallinago_gallinago
EKMDLM-----G?RQ-A?EKDVSDLKTPDNKTHQNNLKQLCRICGVSFKADCSKRTHPVHGPVDDETLWLLRKKEKKATSWPDLISKVFKIDVRGDVDTIHPTRFCHNCWSIIHRKFSNTPCEVYFPR?STMEWQPHSPDCDVCHTTSR-GVKRKSQ--PPSV??GKRVKSIA----------------E--RVNRGAKN----QAQINN-KN-LMKEIVNCKNIHLSTKLLAVDYPVDFIKSISCQICEHILADPVETTCRHLFCRTCILKCIKVMGSYCPSCWYPCFPTDLVTPVKSFLSILDSLGVRCPVKECDEEILHGKYSQHLSSH---KEMKDR--------ELYSHINRGGRPRQHLLSLTRRAQKHRLRELKRQVKAFAEKEE?GDIKAVCMTLFLLALR?KNEHRQADELEAIMRGKGSGLPPAVCLA?RVNTFLSCSQYHKMYRTVKAVTGRQIFQPLH?LRTAEKALLPGYHPFEWKPPLKNVSTNTEVGIIDGLSGLPLSIDDYPVDTIAK?FRYDAALVCALKDMEEEILEGMKAKNLDDYL--NGPFTVVVKESCDGMGDVSEKHGSGPAVPEKAVRFSFTVMNIAIAC--GNESKRIFEEVKPNSELCCKPLCLMLADESDHETLTAILSPLIAEREAMKNSELLLEMGGILRTFKFIFRGTGYDEKLVREVEGLEASGSTYICTLCDATRLEASQNLVLHSITRSHAENLERYEIWRTNPYHESVDELRDRVKGVSAKPFIETVPSID?LHCDIGNATEFYRIFQMEIGEVYKNPD-VSKEERKRWQLALDKHLRKKMNLKPMMRMSGNFARKLMTKETVEAVCEL?KCEERHEALKELMDLYLKMKPVWRSSCPAKECPELLC?YSY?SQRFAELLSTKFKYRYEGKITNYFHKTLAHVPEIIERDGSI?AWASEGNESGNKLFRRFRKMNARQSKCYEMEDVL??????????????????????????????????????????????????????????????????????????????????????????????????????????????????
>Av_M58530_Gallus_gallus
EKLILTQKDFMGNTQ-ALEKDVNDMKIQDNTAHQNNLKQLCRICGVSFKTDCYKRTHPVHGPVDDETLWLLRKKEKKATSWPDLIAKVFKIDVRGDVDTIHPTRFCHNCWSIIHRKFSNTPCEVYFPRNSTMEWQPHSANCEVCHTPSR-GVKRKSQ--PPNVQHGKRVKIIA----------------ERARVNRGIKN----Q-VIKN-KN-VMKEITNCKNRHLSTKLLAVDYPADFIKSISCQICEHILADPVETTCRHLFCRTCILSCIRVMGCYCPSCWYPCFPTDLVTPVKSFLNILDSLSIRCPVPECDEEILHGKYGQHFSNH---KEMKDK--------ELYNPINKGGRPRQHLLSLTRRAQKHRLRELKRQVKAFAEKEEGGDIKAVCMTLFLLALRAKNEHKQADELEAIMQGRGSGLHPAVCLAIRINTFLSCSQYHKMYRTVKAVTGRQIFQPLHALRTAEKALLPGYHPFEWKPPLKNVSTNTEVGIIDGLSGLPLSIDDYPIDTIAKRFRYDTALVSALKDMEEEILEGMKAKNLDDYL--NGPFTVVVKECCDGMGDVSEKHGSGPAVPEKAVRFSFTVMNIAIDH--ENERIRIFEEVKPNSELCCKPLCLMLADESDHETLTAILSPLIAEREAMKNSELLLEIGGILRTFKFIFRGTGYDEKLVREVEGLEASGSTYICTLCDATRLEASQNLVFHSITRSHAENLERYEIWRSNPYHESVDELRDRVKGVSAKPFIETVPSIDALHCDIGNATEFYRIFQMEIGEVYKNPD-ATKEERKRWQLTLDKHLRKKMKLKPMMRMSGNFARKLMSKETVEAVCELIKCEERHEALKELMDLYLKMKPVWRSSCPAKECPELLCQYSYNSQRFAELLSTKFKYRYEGKITNYFHKTLAHVPEIIERDGSIGAWASEGNESGNKLFRRFRKMNARQSKFYEMEDVLKHHWLYTSKYLQKFMNAHKTLRSQGFAIDPDDGLGDSLPPEISLESNDSVEL??????????????????????????????????????????????????????????????
>Av_AF143732_Grus_canadensis
EKMDLM-----GNRQ-ALEKDANDMKIQDNKAHQNNLKQLCRICGVSFKTDCYKRTHPVHGPVDDETLCLLRKKEKKATSWPDLITKVFKIDVRGDVDTIHPTRFCHNCWSIIHRKFSNTPCEVYFPRNSTMEWQPHSPNCDVCHTISR-GVKRKSH--PPSVQHGKRVKTIA----------------EHARINRGVKN----QAQINN-KK-LMKEIVNCKNIHLSTKLLAVDYPVDFIKSISCQICEHILADPVETTCRHLFCRTCILKCIKVMGSYCPSCWYPCFPTDLVTPVKSFLNILDSLGIRCPVKECDEEILHAKYGHHLSSH---KEMKGR--------ELYSHINKGGRPRQHLLSLTRRAQKHRLRELKRQVKAFAEKEEGGDIKAVCMTLFLLALRAKNEHRQADELEAIMQGRGSGLHPAVCLAIRVNTFLSCSQYHKMYRTVKAVTGRQIFQPLHALRTAEKALLPGYHPFEWKPPLKNVSTNTEVGIIDGLSGLPLSIDDYPVDTIAKRFRYDAALVCALKDMEEEVLEGMKAKNLDDYL--SGPFTVVIKESCDGMGDVSEKHGNGPAVPEKAVRFSFTVMNIYIAH--GNESKRIFEEVKPNSELCCKPLCLMLADESDHETLTAILSPLIAEREAMKNSELLLEMGGILRTFKFIFRGTGYDEKLVREVEGLEASGSTYICTLCDATRLEASQNLVFHSITRSHAENLERYEIWRSNPYHESVDELRDRVKGVSAKPFIETVPSIDALHCDIGNATEFYRIFQMEIGEVYKNPD-ASKEERKRWQLTLDKHL?KKMNLKPMMRMSGNFARKLMSKETVEAVCELIKCEERHEALKELMDLYLKMKPVWRSSCPAKECPELLCQYSYNSQRFAELLSTKFKYRYEGKITNYFHKTLAHVPEIIERDGSIGAWASEGNESGNKLFRRFRKMNARQSKCYEMEDVL??????????????????????????????????????????????????????????????????????????????????????????????????????????????????
>Av_AY625242_Harpactes_erythrocephalus
EKMDVM-----GDRQ-ALEKDASDMRAQDNEAHQNNLKQLCRICGVSFKTDCYKRTHPVHGPVDEETLRLLRKKEKTATSWPDLIAKVFKIDVRGDVDTIHPTRFCHNCWSIIHRKFNNTPCEVYFPRNSTMEWQPHSPNCDVCHTTGR-AVKRKSQ--PPGVQHGKRVKNVA----------------ECARINRGLKN----QAQI??-KN-LMKEVVSCKNIHLSTKLLSVDYPVDFIKSISCQICEHILADPVETTCRHLFCRTCILKCLKVMGSYCPCCWYPCFPTDLVTPVKSFLNILDSLGIRCPVKECDEEVSYGKYGQHLSSH---KEMKDR--------ECYSPINKGGRPRQHLLSLTRRAQKHRLRELKRQVKAFAEKEEGGDIKAVCMTLFLLALRAKNEHRQADELEAIMQGRGSGLHPAVCLAIRVNTFLSCSQYHKMYRTVKAVTGKQIFQPLHALRTAEKALLPGYHPFEWKPPLKNLSTNTEVGIIDGLSGLPLSIDDYPVDTIAKRFRYDAALVCALKDMEEEILEGLKAKNLDDYL--NGPFTVVIKESCDGMGDVSEKHGSGPAVPEKAVRFSFTVMNIAVAH--GNESKRIFEEVKPNSELCCKPLCLMLADESDHETLTAILSPLIAEREAMKNSELLLDVGGILRTFKFIFRGTGYDEKLVREVEGLEASGSTYICTLCDATRLEASQNLVFHSITRSHAENLERYEIWRSNPYHESVDELRDRVKGVSAKPFIETVPSIDALHCDIGNATEFYRIFQMEIGEVYKNPD-ASKEERKRWQLTLDKHLRKKINLKPMMRMSGNFARKLMSKETVEAVCELIKCEERHEALKELMDLYLKMKPVWRSSCPAKECPELLCQYSYNSQRFAELLSTKFKYRYEGKITNYFHKTLAHVPEIIERDGSIGAWASEGNESGNKLFRRFRKMNARQSKCYEMEDVL??????????????????????????????????????????????????????????????????????????????????????????????????????????????????
>Av_AY443290_Hirundo_rustica
EKM?LT-----GNRH-GLEEDVHAMKTQDNRAHQNNLKQLCRICGVSFKTDGHKRTYPVHGPVDDETLRLLRKKEKTATSWPDLIGKVFKIDV?GDVDTIHPTRFCHNCWSIIHRKFSNTLCEVYFPRNSTMEWQPHSPNCDVCHTTRR-GVKRKRQ--PP?VQHGKRVKTTG----------------ERTRLNRGVKN----QAQINN-KN-LIKEIVNCKDIHLSTKLLAIDYPVDFIKSISCQICDHILADPVETTCRHLFCRTCILKCIRVMGSYCPSCWYPCFPTDLVTPVKSFQNILDNL?IRCPVKECDEEILHGKYGQHLSSH---REMKDR--------ELYSYINKGGRPRQHLLSLTRRAQKHRLRELKRQVKTFAEKEEGGDIKAVCMTLFLLALRAKNEHKQADELEAIMQGRGSGLHPAVCLAIRINTFLSCSQYHKMYRTVKAVSGRQIFQPLHALR?AEKALLPGYHPFEWKPPLKNVSTNTEVGIIDGLSGLPLSI?DYPVDTIAKRFRYDAALVCALKDMEEEILEGMKAKNLDDYL--NGPFTVVVKESCDGMGDVSEKHGSGPTVPEKAVRFSFTVMNISIAQ--GNESKRIFEEVKPNSELCCKPLCLMLADESDHETLTAILSPLIAEREAMKNSELLLEMGGILRTFRFVFRGTGYDEKLVREVEGLEASGSTYICTLCDATRLEASQNLVFHSITRSHAENLERYEIWRSNPYHESVDELRDRVKGVSAKPFIETVPSIDALHCDIGNATEFYRIFQMEIGELYKNPD-VSKEERKRWQLALDKHLRKKMNLKPMLKMSGNFARKLMSKETVEAVCELIKCEERHEALKELMDLYLKMKPVWRSSCPAKECPELLCQYSYNSQRFAELLSTKFKYRYEGKITNYFHKTLAHVPEIIERDGSIGAWASEGNESGNKLFRRFRKMNARQSKVYEMEDVL??????????????????????????????????????????????????????????????????????????????????????????????????????????????????
>Av_AY056997_Hirundo_pyrrhonota
EKMELT-----GNRH-GLEEDVHAMKTQDNRAHQNNLKQLCRICGVSFKTDGHKRTYPVHGPVDDETLRLLRKKEKTATSWPDLIAKVFKIDVRGDVDTIHPTRFCHNCWSIIHRKFSNTLCEVYFPRNSTMEWQPHSPNCDVCHTTRR-GVKRKRQ--PPSVQHGKRVKTTG----------------ERTRLNRGVKN----QAQINN-KN-LIKEIVNCKDIHLSTKLLAIDYPADFIKSISCQICDHILADPVETTCRHLFCRTCILKCIRVMGSYCPSCWYPCFPTDLVTPVKSFQNILDNLSIRCPVKECDEEILHGKYGQHLSSH---KEMKDR--------ELYSYINKGGRPRQHLLSLTRRAQKHRLRELKRQVKAFAEKEEGGDIKAVCMTLFLLALRAKNEHKQADELEAIMQGRGSGLHPAVCLAIRINTFLSCSQYHKM?RTVKAVSGRQIFQPLHALRTAEKALLPGYHPFEWKP?LKNVSTNTEVGIIDGLSGLPLSI?DYPVDTIAKRFRYDAALVCALKDMEEEILEGMKAKNLDDYL--NGPFTVVVKESCDGMGDVSEKHGSGPTVPEKAVRFSFTVMNISIAQ--GNESKRIFEEVKPNSELCCKPLCLMLADESDHETLTAILSPLIAEREAMKNSELLLEMGGILRTFRFVFRGTGYDEK?VREVEGLEASGSTYICTLCDATRLEASQNLVFHSITRSHAENLER?EIWRSNPYHES?DELRDRVKGVSAKPFIETVPSIDALHCDIGNATEFYRIFQMEIGELYKNPD-VSKEERKRWQLALDKHLRKKMNLKPMLKMSGNFARKLMSKETVEAVCELIKCEERHEALKELMDLYLKMKPVWRSSCPAKECPELLCQYSYNSQRFAELLSTKFKYRYEGKITNYFHKTLAHVPEIIERDGSIGAWASEGNESGNKLFRRFRKMNARQSKVYEMEDVL??????????????????????????????????????????????????????????????????????????????????????????????????????????????????
>Av_AY228776_Jacana_jacana
EKMDLT-----GNRQ-ALEKDVSDMKTQDNKAHQNNLKQLCRICGVLFKSDCYKRTHPVHGPVDDETLWLLRKKEKKATSWPDLISKVFRIDVRGDVDTIHPTRFCHNCWSIIHRKFSNTPCEVYFPRNSTMEWQPHSPNCDVCHITSR-GVKRKSQ--PLSVQHSKRVKSIA----------------ERARIKRGVKS----QTQINN-KN-LMKEIVNCKNIHLSTKLLAVDYPVDFIKSISCQICEHILADPVETTCRHLFCRTCILKCIKVMGSYCPSCW?PCFPTDLVTPVKSFLSILDNLGIRCTVKECDEEILHGKYGQHLSSH---KEIKDR--------ELYSHINRGGRPRQHLLSLTRRAQKHRLRELKRQVKAFAEKEEGGDIKAVCMTLFLLALRAKNEHRQADELEAIMQGKGSGLHPAVCLAIRVNTFLSCSQYHKMYRTVKAVTGRQIFQPLHALRTAEKALLPGYHPFEWKPPLKNVSTNTEVGIIDGLSGLPLSIDDYPVDTIAKRFRYDAALVCALKDMEEEILEGMKAKNLDDYL--NGPFTVVVKESCDGMGDVSEKHGSGPAVPEKAVRFSFTVMNIAIAC--GNESKRIFEEVKPNSELCCKPLCLMLADESDHETLTAILSPLIAEREAIKNSDLLLEMGGILRTFRFIFRGTGYDEKLVREVEGLEASGSTYICTLCDATRLEASQNLVFHSITRSHAENLERYEIWRSNPYHESVDELRDRVKGVSAKPFIETVPSIDALHCDIGNAAEFYRIFQMEIGEVYKNPD-VSKEERKRWQLTLDKHLRKKMNLKPMMRMSGNFARKLMSKETVEAVCELIKCEERHEALKELMDLYLKMKPVWRSSCPAKECPELLCQYSYNSQRFAELLCTKFKYRYEGKITNYFHKTLAHVPEIIERDGSIGAWASEGNESGNKLFRRFRKMNARQSKCYEMEDVL??????????????????????????????????????????????????????????????????????????????????????????????????????????????????
>Av_AY228773_Limosa_haemastica
EKMDLM-----GNRQ-ALEKDVSD?KTQDNK?HQNNLKQLCRICGVSFKADCYKRTHPVHGPVDDETLWLLRKKEKKATSWPDLISKVFKIDVRGDVDTIHPTRFCHNCWSIIHRKFSNTPCEVYFPRNSAMEWQPHSPDCDVCHTSSR-GVKRKSQ--SPSVPHGKRVKSVA----------------EQARVNRGVKN----QAQINN-KN-LMKEIVNCKNIHLSTKLLAVDYPVDFIKSISCQICEHILADPVETTCRHLFCRTCILKCIKVMGSYCPSCWYPCFPTDLVTPVKSFLSILDSLGIRCPVKECDEEILHGKYGQHLSSH---KEMKDR--------ELYSHINRGGRPRQHLLSLTRRAQKHRLRELKRQVKAFAEKEEGGDIKAVCMTLFLLALRAKNEHRQADELEAIMRGKGSGLHPAVCLAIRVNTFLSCSQYHKMYRTVKAVTGRQIFQPLHALRTAEKALLPGYHPFEWKPPLKNVSTNTEVGIIDGLSGLPLSIDDYPVDTIAKRFRYDAALVCALKDMEEEILEGMKAKN?DD?L--SGPFTVVVKESCDGMGDVSEKHGSGPAVPEKAVRFSFTVMNIAIAC--GNESKRIFEEVKPNSELCCKPLCLMLADESDHETLTAILSPLIAEREAMKNSELLLEMGGILRTFKFIFRGTGYDEKLVREVEGLEASGSTYICTLCDATRLEASQNLVFHSITRSHAENLERYEIWRSNPYHESVDELRDRVKGVSAKPFIETVPSID?LHCDIGNATEFYRIFQME?GEVYKNPD-VSKEERKRWQLTLDKHLRKKMNLKPMMRMSGNFARKLMTKETVEAVCELIKCEERHEALKELMDLYLKMKPVWRSSCPAKECPELLCQYSYNSQRFAELLSTKFKYRYEGKITNYFHKTLAHVPEIIERDGSIGAWASEGNESGNKLFRRFRKMNARQSKCYEMEDVL??????????????????????????????????????????????????????????????????????????????????????????????????????????????????
>Av_AF143731_Megapodius_freycinet
EELILTQVDLTDNRQ-ALEKDVNDRKIQDNATHQNNLKHLCRICGVSFKTDCCKRTHPVHGPVDDETLWLLRKKEKKATSWPDLIAKVFKIDVRGDVDTIHPTRFCHNCWSIIHRKFSNTLCEVYFPRNSTMEWQPHSANCDVCHAPSR-GLKRKSQ--PPSVQHGKRVKMTA----------------ERARVNRGIKN----QAQINN-KN-VMKEIINCKNKHLSTKLLAVDYPVDFIKSISCQICEHILADPVETTCRHLFCRTCILKCIKVMGSYCPSCWYPCFPTDLVTPVKSFLTILDSLSIRCPVKECDEEILHAKYGQHLSNH---KEMNER--------ELYSPINKGGRPRQHLLSLTRRAQKHRLRELKRQVKAFAEKEEGGDIKAVCMTLFLLALRAKNEHKQADELEAIMQGRGSGLHPAVCLAIRINTFLSCSQYHKMYRTVKAVTGRQIFQPLHALRTAEKALLPGYHPFEWKPPLKNVSTNTEVGII?GLSGLPLSVDDYPVDTIAKRFRYDTALVSALKDMEEEILEGMKAKNLDDYL--NGPFTVVVKECCDGMGDVSEKHGSGPAVPEKAVRFSFTVMNIAI?H--GNEKIRIFEEAKPNSELCCKPLCLMLADESDHETLTAILSPLIAEREAMKNSELLLEMGGILRTFKFIFRGTGYDEKLVREVEGLEASGSTYICTLCDATRLEASQNLVFHSITRSHAENLERYEIWRSNPYHESIDELRDRVKGVSAKPFIETVPSIDALHCDIGNATEFYRIFQMEIGEVYKNPH-ASKEERKRWQSTLDKHLRKKMKLKPMMRMSGNFARKLMSKETVEAVCELIKCEE?HEALKELMDLYLKMKPVWRSSCPAKECPELLCQYSYNSQRFAELLSTKFKYRYEGKITNYFHKTLAHVPEIIERDGSIGAWASEGNESGNKLFRRFRKMNARQSKFYEMEDVL??????????????????????????????????????????????????????????????????????????????????????????????????????????????????
>Av_AF143738_Passer_montanus
EEMELT-----DNRQ-GLEEDAHAMKTQDNRAHQNNLKELCRICGVSFKTDCSKRTYPVHGPVDDETLWLLRKKEKTATSWPDLIAKVFKIDVRGDVDTIHPTRFCHNCWSIIHRKFSNTLCEVYFPRNSTMEWQPHSPNCDVCHTTRG-GVKRKSQ--PPHVQRGKRVKTTG----------------KHAQLNRGVKNQQLKQAQINN-KN-LMKEIVNCKDIHLSTKLLAVDYPVDFIKSISCQICDHILADPVETTCRHLFCRTCILKCIRVMGSYCPSCWYPCFPTDLVTPVKSFLNILDNLSIRCPVKECDEEISHGKYGQHLSG?---KEMKEG--------ELYSYINKGGRPRQHLLSLTRRAQKHRLRELKRQVKAFAEKEEGGDIKAVCMTLFLLALRAKNEHKQADELEAIMQGRGSGLHPAVCLAIRINTFLSCSQYHKMYRTVKAVTGRQVFQPLHALRTAEKALLPGYHPFEWKPPLKNVSTNTEVGIIDGLSGLPLSIDDYPVDTIAKRFRYDAALVCALKDMEEEILEGMKEKNLDDYL--NGPFTVVVKESCDGMGDVSEKHGSGPAVPEKAVRFSFTVMNISIAH--GNESKRIFEEVKPNSELCCKPLCLMLADESDHETLTAILSPLIAEREAMKNSELLLEMGGILRTFRFVFRGTGYDEKLLREVEGLEASGSTYICTLCDATRLEASQNLVFHSITRS?AENLERYEIWRSNPYHESVDELRDRVKGVSAKPFIETVPSIDALHCDIGNATEFYRIFQMEIGELYKNPD-VSKEERKRWQLTLDKHLRKKMNLKPMLKMSGNFARKLMSKETVEAVCELIKCEERHEALKELMDLYLKMKPVWRSSCPA?ECPELLCQYSYNSQRFAELLSTKFKYRY?GKITNYFHKTLAHVPEIIERDGSIGAWASEGNESGNKLFRRFRKMNARQSKVYEMEDVL??????????????????????????????????????????????????????????????????????????????????????????????????????????????????
>Av_AY228778_Phalaropus_tricolor
EKMDLT-----GNRQ-ALEKDVSDMKTQDNKTHQNNLKQLCRICGVSFKVDCYKRTHPVHGPVDDETLCLLRKKEKKATSWPDLISKVFKIDVRGDVDTIHPTRFCHNCWSIIHRKFSNAPCEVYFPRNSTMEWQPHSPDC?VCHTTSR-GVKRKSQ--PPSVPHGKRVKSVA----------------ERARVNRGAKN----QAQIKN-KN-LMKEIV?CKNIHLSTKLLAVDYPVDFIKSISCQIC?HILADPVETTCRHLFCRTCILKCIKVMGSYCPSCWYPCFPTDLVTPVKSFLSILDSLGIRC?VKECDEEILHGKYGQHLSSH---KEMKDR--------EPYNHINRGGRPRQHLLSLTRRAQKHRLRELKRQVKAFAEKEEGGDIKAVCMTLF?LALRAKNEHRQADELEAIMRGKGSGLHPAVCLAIRVNTFLSCSQYHKMYRTVKAVTGRQIFQPLHALRTAEKALLPGYHPFEWKPPLKNVSTNTEVGIIDGLSGLPLSIDDYPVDTIAKRFRYDAALVCALKDMEEEILEGMKEKNLDDNL--NGPFTVVVKESCDGMGDVSEKHGSGPAVPEKAVRFSFTVMNIAISC--GNESKRIFEEVKPNSELCCKPLCLMLADESDHETLTAILSPLIAEREAMKNSELLLEVGGILRTFKFIFRGTGYDEKLVREVEGLEASGSTYICTLCDATRLEASQNLVFHSITRSHAENLERYEIWRSNPYHESVDELRDRVKGVSAKPFIETVPSIDALHCDIGNATEFYRIFQMEIGEVYKNPD-VSKEERKRWQLTLDKHLRKKMNLKPMMRMSGNFARKLMTKETVEAVCELIKCEERHEALKELMDLYLKMKPVWRSSCPAKECPELLCQYSYNSQRFAELLSTKFKYRYEGKITNYFHKTLAHVPEIIERDGSIGAWASEGNESGNKLFRRFRKMNARQSKCYEMEDVL??????????????????????????????????????????????????????????????????????????????????????????????????????????????????
>Av_AY625249_Pharomachrus_pavoninus
EKMDLM-----GNRQ-ALEKDASDMKAQDNEAHQNNLKQLCRICGVSFKTDCYKRTHPVHGPVDEETLRLLRKKEKTATSWPDLIAKVFKIDVRGDIDTIHPTRFCHNCWSIIHRKFDNTPCEVYFPRNSTMEWQPHSPNCDVCHTSGR-AVKRKS?--PPSVQHGKRAKTVA----------------ECARINRGLKN----QAQINN-KN-LMKEVVSCKNIHLSTNLLAVDYPVDFVKSISCQICEHILADPVETTCRHLFCRTCILKCLKVMGSYCPCCWYPCFPTDLVSPVKSFLNILDSLGIRCPVKECDEEVSYGKYGQHLSSH---KDMKDR--------ECYSYINKGGRPRQHLLSLTRRAQKHRLRELKRQVKAFAEKEEGGDIKAVCMTLFLLALRAKNEHRQADELEAVMQGRGSGLHPAVCLAIRINTFLSCSQYHKMYRTVKAVTGKQIFQPLHALRTAEKALLPGYHPFEWKPPLKNVSTNTEVGIIDGLSGLPLSVDDYPVDTIAKRFRYDAALVCALKDMEEEILEGLKAKNLDDYL--NGPFTVVIKESCDGMGDVSEKHGSGPAVPEKAVRFSFTVMNIAVAY--GNESKRIFEEVKPNSELCCKPLCLMLADESDHETLTAILSPLIAEREAMKNSELLLDVGGILRTFKFIFRGTGYDEKLVREVEGLEASGSTYICTLCDATRLEASQNLVFHSITRSHAENLERYEIWRSNPYHESVDKLRDRVKGVSAKPFIETVPSIDALHCDIGNATEFYRIFQMEIGEVYKNPD-ASKEERKRWQLTLEKHLRKKINLKPMMRMSGNFARKLMCKETVEAVCELIKCEERHEALKELMDLYLKMKPVWRSSCPAKECPELLCQYSYNSQRFAELLSTKFKYRYEGKITNYFHKTLAHVPEIIERDGSIGAWASEGNESGNKLFRRFRKMNARQSKCYEMEDVL??????????????????????????????????????????????????????????????????????????????????????????????????????????????????
>Av_AY228781_Phegornis_mitchelli
EKMDLM-----GNRQ-ALEKDVNDMKTQDNKAHQNNLKQLCRICGVSFKTDCYKRTHPVHGPVDDETLWLLRKKEKKATSWPDLIAKVFKIDVRGDVDTIHPTRFCHNCWSIIHRKFSNAPCEVYFPRNS?MEWQPHSPNCDVCHTTSR-GVKRKIQ--PPSVQHGKRVKTIA----------------ERARLNRGVKN----QAQINN-KN-LMKEIVNCKNIHLSTKLLAVDYPVDFIKSISCQICEHILADPVETTCRHLFCRTCILKCIKVMGSYCPSCWYPCFPTDLVTPVKSFLNILDSLGIRCPVKECDEEILHGKYGQHLSSH---KEMKDR--------ELYSHINKGGRPRQHLLSLTRRAQKHRLRELKRQVKAFAEKEEGGDIKAVCMTLFLLALRAKNEHRQADELEAIMQGRGSGLHPAVCLAIRVNTFLSCSQYHKMYRTVKAVTGRQIFQPLHALRTAEKALLPGYHPFEWKPPLKNVSTNTEVGIIDGLSGLPLSIDDYPVDTIAKRFRYDAALVSALKDMEEEILEGMKAKNLEDYL--SGPFTVIVKESCDGMGDVSEKHGSGPAVPEKAVRFSFTIMNIAIAC--GNESKRIFEEVKPNSELCCKPLCLMLA?ESDHETLTAILGPLIAEREAMKTSELLLEMGGIMRTFKFIFRGTGYDEKLVREVEGLEASGSTYICTLCDATRLEASQNLVFHSITRSHAENLERYEIWRSNPYHESIDELRDRVKGVSAKPFIETVPSIDALHCDIGNATEFYRIFQMEIGEVYKNPD-VSKEERKRWQLTLDKHLRKKMNLKPMMRMSGNFARKLMSKETVEAVCELIKCEERHEALKELMDLYLKMKPVWRSSCPAKECPELLCQYSYNSQRFAELLSTKFKYRYEGKITNYFHKTLAHVPEIIERDGSIGAWASEGNESGNKLFRRFRKMNARQSKCYEMEDVL??????????????????????????????????????????????????????????????????????????????????????????????????????????????????
>Av_AY228793_Pluvianellus_socialis
EKMDLM-----INRQ-ALEKDVNDMKTQDTKAHQNNLKQLCRICGVSFKTDCYKRTHPVHGPVDDETLWLLRKKEKKATSWPDLIAKVFKIDVRGDVDTIHPTQFCHNCWSIIHRKFSNTPCEVYFPRNSTMEWQPHSQNCDVCHNTSR-GVKRKTQ--PPNVQHGKRMKPIA----------------ERPRINRGVKN----QAQINN-KN-LMKEIVNCKNIHLSTKLLAVDYPVDFIKSISCQICEHILADPVETTCRHLFCRTCILKCIKVMGSYCPSCWYPCFPTDLVTPVKSFLNILDSLGIRCPVKECDEEILHGKYGQHLSSH---KEMKDR--------ELYSHINKGGRPRQHLLSLTRRAQKHRLRELKRQVKAFAEKEEGGDIKAVCMTLFLLALRAKNEHRQADELEAIMQGRGSGLHPAVCLAIRVNTFLSCSQYHKMYRTVKAVTGRQIFQPLHALRAAEKALLPGYHPFEWKPPLKNVSTNTEMGIIDGLSGLPLSIDDYPVDTIAKRFRYDAALVCALKDMEEEILEGMKAKNLDDYL--NGPFTVVVKESCDGMGDVSEKHGSGPAVPEKAVRFSFTIMNIAIAC--GNESKRIFEEVKPNSELCCKPLCLMLADESDHETLTAILSPLIAEREAMKNSELLLEMGGILRTFKFIFRGTGYDEKLVREVEGLEASGSTYICTLCDATRLEASQNLVFHSITRSHAENLERYEIWRSNPYHESVDELRDRVKGVSAKPFIETVPSIDALHCDIGNATEFYRIFQMEIGEVYKKPN-VSKEERKRWQLTLDKHLRKKMNLKPMMRMSGNFARKLMSKETVEAVCELIKCEERHEALKELMDLYLKMKPVWRSSCPAKECPELLCQYSYNSQRFAELLSTKFKYRYEGKITNYFHKTLAHVPEIIERDGSIGAWASEGNESGNKLFRRFRKMNARQSKCYEMEDVL??????????????????????????????????????????????????????????????????????????????????????????????????????????????????
>Av_AY625246_Priotelus_rosiegaster
EKMDLM-----GNRQ-ALEKDASDMRAQENEAHQNNLKQLCRICGVSFKTDCYKRTHPVHGPVDEETLWLLRKKEKTATSWPDLIAKVFKIDVRGDIDTIHPTRFCHNCWSIIHRKFNNTPCEVYFPRNSTMEWQPHSPNCNVCHTTGR-TVKRKSQ--PPSVQHGKRVKTVA----------------ECTRINRGLKN----QAQTNN-KN-LMKEVVSCKNIHLSTKLLAVDYPVDFVKSISCQICEHILADPVETTCRHLFCRTCILKCLKVMGSYCPCCWYPCFPTDLVTPVKSFLNILDSLGIRCPVKECDEQVSYGKYGQHLSSH---KEMKDR--------ECYSHINKGGRPRQHLLSLTRRAQKHRLRELKRQVKAFAEKEEGGDIKAVCMTLFLLALRAKNEHRQADELEAIMQGRGSGLH?AVCLAIRVNTFLSCSQYHKMYRTVKAVTGKQIFQPLHALRTAEKALLPGYHP?EWKPPLKNVSTNTEVGIIDGLSGLPLSIDDYPVDTIAKRFRYDAALVCALKDMEEEILEGLKAKNLDDYL--NGPFTVVIKESCDGMGDVSEKHGSGPAVPEKAVRFSFTVMNIAVAH--GNESKRIFEEVKPNSELCCKPLCLMLADESDHETLTAILSPLIAEREAMKNSELLLDVGGILRTFKFIFRGTGYDEKLVREVEGLEASGSTYICTLCDATRLEASQNLVFHSITRSHAENLERYEIWRSNPYHESVDELRDRVKGVSAKPFIETVPSIDALHCDIGNATEFYRIFQMEIGEVYKNPD-ASKEERKRWQLTLDKHLRKKINLKPMMRMSGNFARKLMSKETVEAVCELIKCEERHEALKELMDLYLKMKPVWRSSCPAKECPELLCQYSYNSQRFAELLSTKFKYRYEGKITNYFHKTLAHVPEIIERDGSIGAWASEGNESGNKLFRRFRKMNA?QSKCYEMEDVL??????????????????????????????????????????????????????????????????????????????????????????????????????????????????
>Av_AY228767_Pterocles_orientalis
AKMDLM-----GNRQ-ALEKDANDMKAQDNKAHQNNLKQLCRICGVSFKMYCYKRTHPVHGPVDDETLWLLRKKEKKATSWPDLIAKVFKIDVRGDVDTIHPTRFCHKCWSIIHRKFSNTPCEVYFPRNSMMEWQPHSPNCDVCHTTSR-GVKRKSQ--PPSIQHGKRVKIIA----------------ERARINRSVKN----QAQINN-KN-LMKEIVNCKNIHLSTKLLAVDYPVDFIKSISCQICEHILADAVETTCRHLFCRTCILKCIKVMGSYCPSCWYPCFPTDLVTPVKSFLNILDSLSIRCPVKE?DEDILHGKYGQHLSSH---KEMKDR--------EFYSHINKGGRPRQHLLSLTRRAQKHRLRELKRQVKAFAEKEEGGDI?AVCMTLFLLALRAKNEHRQADELEAIMKGRGSGLHPAVCLAIRVNTF?SCSQYHKMYRTVKAVTGRQIFQPLHALRTAEKTLLPGYHPFEWKPPLKNVSTNTEVGIIDGLSGLPVSIDDYPVDTIAKRFRYDAALVCALKDMEEEILEGMKAKKLDDYL--NGPFTVVVKESCDGMGDVSEKHGSGPAVPEKAVRFSFTVMNIAVAH--GNETKRIFEEVKPNSELCCKPLCLMLA?ESDHETLTAILSPLIAEREAMKNSELLLEMGGILRTFKFIFRGTGYDEKLVREVEGLEASGSTYICTLCDATRLEASQNLVFHSITRSHAENLERYEIWRSNPYHESVDELRDRVKGVSAKPFIETVPSIDALHCDIGNATEFYRIFQMEIGEVYKNPD-VSKEERKRWQLTLDKHLRKKMNLKPMMRMSGNFARKLMSKETVDAVCELIKSEERHEALKELMDLYLKMKPVWRSSCPAKECPELLCQYSYNSQRFAELLSTKFKYRYEGKITNYFHKTLAHVPEIIERDGSIGAWASEGNESGNKLFRRFRKMNARQSKCYEMEDVL??????????????????????????????????????????????????????????????????????????????????????????????????????????????????
>Av_AY228802_Scolopax_rusticola
EKMDLM-----G?RQ-A?EKDVSDMKTQDNKAHQNNLKQLCRICGVSFKADCSKRTHPVHGPVDDETLWLLRKKEKKATSWPDLISKVFKIDVRGDVDTIHPTRFCHNCWSIIHRKFSNTPCEVYFPRNSTMEWQPHSPDCDVCHTTSR-GVKRKSQ--?PSVPHGKRAKSIA----------------EQAQANRGAKN----QAQINN-KN-LIKEIVNCKNIHLSTKLLAVDYPVDFVKSISCQICEHILADPVETT?RHLFCRTCILKCIKVMGSYCPSCWYPCFPTDLVTPVKSFLSILDSLGVRCPVKECD?EILHGKYSQHLSSH---KE?KDR--------ELYSHINRGGRPRQHLLTLTRRAQKHRLRELKRQVKAFAEKEEGGDIKAVCMTLFLLALRAKNEHRQADELEAIMRGKGSGLPPAVCLAIRVNTFLSCSQYHKMYRTVKAVTGRQIFQPLHALRTAEKALLPGYHPFEWKPPLKNVSTNTEVGIVDGLSGMPLSIDDYPVDTIAKRFRYDAALVCALKDMEEEILEGMKAKNLDDYL--NGPFTVVVKESCDGMGDVSEKHGSGPAVPEKAVRFSFTVMNIAIAC--GNESKRIFEEVKPNSELCCKPLCLMLADESDHETLTAILSPLIAEREAMKNSELLLEMGGILRTFKFVFRGTGYDEKLVREVEGLEASGSTYICTLCDATRLEASQNLVLHSITRSHAENLERYEIWRSNPYHESVDELRDRVKGVSAKPFIETVPSIDALHCDIGNATEFYRIFQMEIGEVYKNPD-VSKEERKRWQLTLDKHLRKKMNLKPMMRMSGNFARKLMSKETVEAVCELIKCEERHEALKELMNLYLKMKPVWRSSCPAKECPELLCQYSYNSQRFAELLSTKFKYRYEGKITNYFHKTLAHVPEIIERDGSIGAWASEGNESGNKLFRRFRKMNARQSKCYEMEDVL??????????????????????????????????????????????????????????????????????????????????????????????????????????????????
>Av_AY228803_Thinocorus_orbignyanus
EKMDLT-----GNSQ-ALEKGVNDMKTQDNEAHQNNLKQLCRICGVSFKADCLKRTHPVHGPVDDETLWLLRKKEKNATSWPDLISKVFKID?RGDVDTIHPTRFCHNCWG?IHRKFSNTPCEVYFPRNSTMEWKPHSPNCDVCHITSR-GVKRKSQ--PPSVQHGKRAKNIA----------------ERARKKRGVKN----QAQINN-KN-LMKEIVNCKNIHLSTKLLAVDYPVDFIKSISCQICEHILADPVETTCRHLFCRTCILKCIKVLGSYCPSCWYPCFPTDLVTPVKSFLSILDSLGIRCPIKECDEEILHGKYGQHLSSH---KEIKDR--------ELYSHINRGGRPRQHLLSLTRRAQKHRLRELKRQVKAFAEKEEGGDIKAVCMTLFLLALRAKNEHRQADELEAIMQGRGSGLHPAVCLAIRVNTFLSCSQYHKMYRTVKAVTGRQIFQPLHALRTAEKALLPGYHPFEWKPPLKNVSTNTEVGILDGLSGLPLSIDDYPVDTIAKRFRYDAALVCALKDMEEEILEGMRTKNLDDYL--NGPFTVVVKESCDGMGDVSEKHGSGPAVPEKAVRFSFTVMNVAIAC--GNKSQRIFEEVKPNSELCCKPLCLMLADESDHETLTAILSPLIAEREAIKNSELLLEMGGILRTFKFIFRGTGYDEKLVREVEGLEASGSTYICTLCDATRLEASQNLVFHSITRSHAENLERYEIWRSNPYHESVDELRDRVKGVSAKPFIETVPSIDALHCDIGNATEFYRIFQME?GEVYKNPD-VSKEERKRWQLTLDKHLRKKMNLKPMMRMSGNFARKLMSKETVEAVCELLKSEERHEALKELMDLYLKMKPVWRSTCPAKECPELLCQYSYNSQRFAELLSTKFKYRYEGKITNYFHKTLAHVPEIIERDGSIGAWASEGNESGNKLFRRFRKMNARQSKCYEMEDVL??????????????????????????????????????????????????????????????????????????????????????????????????????????????????
>Av_AY228785_Rissa_tridactyla
EKMDLM-----GNRE-ALEKDVNDVKTQDNKAHQHNLKQLCRICGVSFKTDCYKRTHPVHGPVDDETLWLLRKKEKKATSWPDLISKVFKIDVRGDVDTIHPTRFCHNCWSIIHRKFSNTPCEVYFPRNSTMEWQPHSPNCDVCHTTSR-GVKRKSQ--PPSVQHGKRVKTIA----------------ERARINRGVKN----QAQINN-KN-LMKEIVNCKNIHLSTKLLAVDYPVDFIKSISCQICEHILADPVETTCRHLFCRTCILKCIKVMGSYCPSCWYPCFPTDLVTPVKSFLSILDSLGIRCPVKECDEEILYGKYGQHLSSH---KEMKDR--------?LYSHINKGGRPRQHLLSLTRRAQKHRLRELKRQVKAFAEKEEGGDIKAVCMTLFLLALRAKNEHRQADELEAIMQGRGSGLHPAVCLAIRVNTFLSCSQYHKMYRTVKAVTGRQIFQPLHALRTAEKALLPGYHPFEWKPPLKNVSTNTEVGIIDGLSGLTLSIDDYPVDTIAKRFRYDAALVCALKDMEEEILEGL?AKNLDDYL--NGPFTVVVKESCDGMGDVSEKHGSGPAVPEKAVRFSFTVMNIAIAC--GNESKRIFEEVKPNSELCCKPLCLMLADESDHETLTAILSPLIAERESMKNSELLLEMGGILRTFKFIFRGTGYDEKLVREVEGLEASGSTYICTLCDATRL?ASQNLVFHSITRSHAENLERYEIWRSNPYHESVDELRDRVKGVSAKPFIETVPSIDALHCDIGNATEFYRIFQMEIGEVYKNPD-VSKEERKRWQLTLDKHLRKKMNLKPMMRMSGNFARKLMSKETVEAVCELIKCEERHEALKELMDLYLKMKPVWRSSCPAKECPELLCQYSYNSQRFAELLSTKFKYRYEGKITNYFHKTLAHVPEIIERDGSIGAWASEGNESGNKLFRRFRKMNARQSKCYEMEDVL??????????????????????????????????????????????????????????????????????????????????????????????????????????????????
>Av_AY228784_Rynchops_niger
EKMDLM-----GNRE-ALQKDVNDMKTQDNKAHQNNLEQLCRICGVSFKTDCYKRTHPVHGPVDDETLWLLRKKEKKATSWPDLISKVFKIDVRGDVDTIHPTRFCHNCWSIIHRKFSNTPCEVYFPRNSTMEWQPHSPNCDVCRTTSR-AVKRKSQ--PPSVQHGKRVKTIA----------------ERARINRGVKN----QAQINN-KN-LMKEIANCKNIHLSTKLLAVDYPVDFIKSISCQICEHILADPVETTCRHLFCRTCILKCIKVMGSYCPSCWYPCFPTDLVTPVKSFLNILDGLGIRCPVKECDEEILHGKYGQHLSSH---KEMKDR--------ELYSHINKGGRPRQHLLSLTRRAQKHRLRELKRQVKAFAEKEEGGDIKAVCMTLFLLALRAKNEHRQADELEAIMQGRGSGLHPAVCLAIRVNTFLSCSQYHKMYRTVKAVTGRQIFQPLHALRTAEKALLPGYHPFEWKPPLKNVSTNTEVGIIDGLSGLTLTIDDYPVDTIAKRFRYDAALVCALKDMEEEILEGLKAKHLDDYL--NGPFTVVVKESCDGMGDVSEKHGSGPAVPEKAVRFSFTVMNIAIAC--GNESKRIFEEVKPNSELCCKPLCLMLADESDHETLTAILSPLIAEREAMKNSELLLEMGGILRTFKFIFRGTGYDEKLVREVEGLEASGSTYICTLCDATRLEASQNLVFHSITRSHAENLERYEIWRSNPYHESVDELRDRVKGVSAKPFIETVPSIDALHCDIGNATEFYRIFQMEIGEVYKNPD-VSKEERKRWQLTLDKHLRKKMKLKPMMRMSGNFARKLMSKETVEAVCELIKCEERHEALKELMDLYLKMKPVWRSSCPAKECPELLCQYSYNSQRFAELLSTKFKYRYEGKITNYFHKTLAHVPEIIERDGSIGAWASEGNESGNKLFRRFRKMNARQSKCYEMEDVL??????????????????????????????????????????????????????????????????????????????????????????????????????????????????
>Av_AY228786_Sterna_eurygnatha
EKMDLM-----GNRE-ALEKDVNDMKTQDNKAHQNNLKQLCRICGVSFKTDCYKRTHPVHGPVDDETLWLLRKKEKKATSWPDLISKVFKIDVRGDVDTIHPTRFCHNCWSIIHRKFSNTPCEVYFPRNSTMEWQPHSPNCDVCHTTSR-GVKRKSQ--PPSVQHGKRVKTIA----------------ERARINRGVKN----QAQINN-KN-LMKEIVNCKNIHLSTKLLAVDYPVDFIKSISCQICDHILADPVETTCRHLFCRTCILKCLKVMGSYCPSCWYPCFPTDLVTPVKSFLSILDSLGIRCPVKECDEEILHGKYGQHLSSH---KEMKDR--------EPYSHINKGGRPRQHLLSLTRRAQKHRLRELKRQVKAFAEKEEGGDIKAVCMTLFLLALRAKNEHRQADELEAIMQGRGSGLHPAVCLAIRVNTFLSCSQYHKMYRTVKAVTGRQIFQPLHALRTAEKALLPGYHPFEWKPPLKNVSTNTEVGIIDGLSGLTLSIDDYPVDTIAKRFRYDAALVCALKDMEEEILEGLKAKNLDDYL--NGPFTVVVKESCDGMGDVSEKHGSGPAVPEKAVRFSFTVMNIAIAC--GNGSKRIFEEVKPNSELCCKPLCLMLADESDHETLTAILSPLIAEREAMKNSELLLEMGGILRTFKFIFRGTGYDEKLVREVEGLEASGSTYICTLCDATRLEASQNLVFHSITRSHAENLERYEIWRSNPYHESVDELRDRVKGVSAKPFIETVPSIDALHCDIGNATEFYRIFQMEIGEVYKNPD-VSKEERKRWQLTLDKHLRKKMNLKPMMRMSGNFARKLMSKETVEAVCELIKCEERHEALKELMDLYLKMKPVWRSSCPAKECPELLCQYSYNSQRFAELLSTKFKYRYEGKITNYFHKTLAHVPEIIERDGSIGAWASEGNESGNKLFRRFRKMNARQSKCYEMEDVL??????????????????????????????????????????????????????????????????????????????????????????????????????????????????
>Av_AY228772_Vanellus_chilensis
EKMDLM-----GNRQ-ALEKDVNDMKTQDNKVHQDNLKQLCRICGVSFKTDCYKR?HPVHGPVDDETLWLLRKKEKKATSWPDLIAKVFKIDVRGDVDTIHPTRFCHNCWSIIHRKFSNAPCEVYFPRNSTMEWQPHSPNCDVCHTTSR-GVKRKSQ--PPSVQHGKRVKSIA----------------ERARINRGVKN----QAQINN-KN-LMKEIVNCKNIHLSTKLLAVDYPVDFIKSISCQICEHILADPVETTCRHLFCRMCILKCIKVMGSYCPSCWYPCFPTDLATPVKSFLNILDSLGIRCPVKECDEEILHGKYGQHLSSH---KEMKDR--------EPYSHINKGGRPRQHLLSLTRRAQKHRLRELKRQVKAFAEKEEGGDIKAVCMTLFLLALRAKNEHRQADELEAIMQGRGSGLHPAVCLAIRVNTFLSCSQYHKMYRTVKAVTGRQIFQPLHALRTAEKALLPGYHPFEWKPPLKNVSTNTEVGIIDGLSGLPLSIDDYPVDTIAKRFRYDAALVSALKDMEEEILEGMKAKSLDDYL--SGPFTVVVKESCDGMGDVSEKHGSGPAVPEKAVRFSFTVMNIAIAC--GNESKRIFEEVKPNSELCCKPLCLMLADESDHETLTAILSPLIAEREAMKTSELLLEMGGILRTFKFIFRGTGYDEKLVREVEGLEASGSTYICTLCDATRLEASQNLVFHSITRSHAENLERYEIWRSNPYHESVDELRDRVKGVSAKPFIETVPSIDALHCDIGNATEFYRIFQMEIGEVYKNPD-VSKEERKRWQLTLDKHLRKKMNLKPMMRMSGNFARKLMSKETVEAVCELIKCEERHEALKELMDLYLKMKPVWRSSCPAKECPELLCQYSYNSQRFAELLSTKFKYRYEGKITNYFHKTLAHVPEIIERD?SIGAWASEGNESGNKLFRRFRKMNARQSKCYEMEDVL??????????????????????????????????????????????????????????????????????????????????????????????????????????????????
>Av_AF143739_Tyrannus_tyrannus
EKMDLM-----GNRQ-ALEKDAHDMKTRDNRAHQNNLKQLCRICGVSFKTDCHKRTHPVHGPVDDETLCLLRKKEKKATSWPDL?AKVFKIDVRGDVDTVHPTRFCHNCWSIIHRKYSNTLCEVYFPRNSTMEWQPHSPNC?VCHTTSR-GVKRKSQ--TPSVQHGKRVKTTV----------------ERARLNRGVKN----QAKINN-KN-LMKEIVNCKNIHLSTKLLAVDYPVDFIKSISCQICEHILADPVETTCRHLFCRTCILKCIKVMGSYCPSCWYPCFPTDLVTPVKSFLNILDSLGIRCPVKECDEEILHGKYGQHLSNH---KEMKDR--------ELYSYVNKGGRPRQHLLSLTRRAQKHRLRELKRQVKAFAEKEEGGDIKAVCMTLFLLALRAKNEHRQADELEAIMQGRGSGLHPAVCLAIRVNTFLSCSQYHKMYRTVKAVTGRQIFQPLHALRTAEKALLPGYHPFEWKPPLKNVSTNTEVGIIDGLSGLPLSVDDYPVDTIAKRFRYDAALVCALKDMEEEILEGMKAKNLDDYL--NGPFTVVIKESCDGMGDVSEKHGSGPAVPEKAVRFSF?IMNIAIAH--GNESKRIFEEIKPNSELCCKPLCLMLADESDHETLTAILSPLIAEREAMKNSELLLEMGGILRTFRFVFRGTGYDEKLVREVEGLEASGSTYICTLCDATRLEASQNLVFHSITRSH?ENLERYEIWRSNPYHESVDELRDRVKGVSAKPFIETVPSIDALHCDIGNATEFYRIFQMEIGELYKNPD-VSKEERKRWQLTLDKHLRKKMNLKPMMKMSGNFARKLMSKEAVEAVCELIKCEERHEALKELMDLYLKMKPVWRSSCPAKECPELLCQYSYNSQRFAELLSTKFKYRYEGKITNYFHKTLAHVPEIIERDGSIGAWASEGNESGNKLFRRFRKMNARQSKFYEMEDVL??????????????????????????????????????????????????????????????????????????????????????????????????????????????????
>Av_AY320006_Yuhina_nigrimenta
EKMELE-----GNRQ-GLEEDAHTKKTQDNRAHQNNLEQLCRICGVSFKTDCYKRTYPVHGPVDDETLLLLRKKEKTATSWPDLIAKVFKIDVRGDVDTIHPTRFCHNCWSIIHRKFSNTPCEVYFPRNNPIVWQPHSPNCDVCHTTRR-GVKRKKQ--PPSVQSGKRVKTTG----------------QRARLNRGVKN----QVQINN-KN-LIKEIVNCKDIHLSIKLLAIDYPVDFIKSISCQICDHILADPVETTCRHLFCRTCILKCIRVMGSYCPSCWYPCFPTDLVTPVKSFLNILD?LSIRCPVKECDEEILHGKYSQHLSGH---KETKDG--------ELYSYINKGGRPRQHLLSLTRRAQKHRLRELKRQVKAFAEKEEGGDIKAVCMTLFLLALRAKNEHKQADELEAIMQGRGSGLHPAVCLAIRINTFLSCSQYHKMYRTVKAVSGRQIFQPLHALRTAEKALLPGYHPFEWKPPLKNVSTNTEVGIIDGLSGLPLSIDDYPVDTIAKRFRYDAALVCALKDMEEEILEGMKAKNLDDYL--SGPFTVVVKESCDGMGDVSEKHGSGPAVPEKAVRFSFTVMNISVAH--GNESKRIFEEVKPNSELCCKPLCLMLADESDHETLTAILSPLIAEREAMKNSELLLEMGGILRTFRFVFRGTGYDEKLVREVEGLEASGSTYICTLCDATRLEASQNLVFHSITRSHAENLERYEIWRSNPFHESVDELRDRVKGVSAKPFIETVPSIDALHCDIGNATEFYRIFQMEIGELYKNPD-ASKEERKRWQLALDKHLRKKMNLKPMLKMSGNFARKLMSKETVEAVCELIKCEERHEALKELMDLYLKMKPVWRSSCPAKECPELLCQYSYNSQRFAELLSTKFKYRYEGKITNYFHKTLAHVPEIIERDGSIGAWASEGNESGNKLFRRFRKMNARQSKVYEMEDVL??????????????????????????????????????????????????????????????????????????????????????????????????????????????????
>Av_AY319994_Paradoxornis_gularis
EKMELL-----GNRQ-GLEEDAHAMKTQDKIVHQNNLEQLCRICGVSFKTDGYKRTYPVHGPVDDETLLLLRKKEKTATSWPDLIAKVFKIDVRGDVDTIHPTRFCHNCWSIIHRKFSNTPCEVYFPRNSTMEWQPHSPNCDVCHTSRR-GVKRKKQ--PPNVQRGKRVKTTG----------------ERARLNRGVKN----QAQINN-KN-LIKEIVNCKDIHLSTKLLAIDYPVDFIKSISCQICDHILADPVETTCRHLFCRTCILKCIRVMGSYCPSCWYPCFPTDLVTPVKSFLNILDNLSIRCPVKECDEEILHGKY?QHLSGH---KEMKDG--------ELYSYINKGGRPRQHLLSLTRRAQKHRLRELKRQVKAFAEKEEGGDIKAVCMTLFLLALRAKNEHKQADELEAIMQGRGSGLHPAVCLAIRINTFLSCSQYHKMYRTVKAVSGRQIFQPLHALRTAEKALLPGYHPFEWKPPLKNVSTNTEVGIIDGLSGLPLSIDDYPVDTI?KRFRYDAALVCALKDMEDEILE?MKAKNLDDYL--NGPFTVVVKESCDGMGDVSEKHGSGPAVPEKAV?FSFTVMNISIAH--GNESKRIFEEVKPNSELCCKPLCLMLADESDHETLTAILSPLIAEREAMKNSELLLEMGGILRTFRFVFRGTGYDEK?VREVEGLEASGSTYICTLCDATRLEASQNLVFHSITRSHAENLERYEIWRSNPYHESVDELRDRVKGVSAKPFIETVPSIDALHCDIGNATEFYRIFQMEIGELYKNPD-VSKEERKRWQLALDKHLRKKMNLKPMLKMSGNFARKLMSKETVEAVCELIKSEERHEALKELMDLYLKMKPVWRSSCPAKECPELLCQYSYNSQRFAELLSTKFKYRYEGKITNYFHKTLAHVPEIIERDGSIGAWASEGNESGNKLFRRFRKMN?RQSKVYEMEDVL??????????????????????????????????????????????????????????????????????????????????????????????????????????????????
>Av_AY056996_Garrulax_milleti
EKMELT-----GNRQ-GLEEDAHAMKTQDNRAHQSNLNQLCRICGVSFKTDGCKRIYPVHGPVDEETLLLLRKKEKTATSWPDLIAKVFKIDVRGDVDTIHPTRFCHNCWSIIHRKFSNTPCEVYFPRNSAMQWQPHSPNCDVCHTTRQ-GVKRKKQ--LPSVQSGKRVKTTG----------------QRARLNRGVKN----QAQINN-KN-LIKEIVDCKDIHLSTKLLAIDYPVDFIKSISCQICDHILADPVETTCRHLFCRTCILKCIRVMGSYCPTCWYPCFPTDLVTPVKSFLNILDNLSIRCPVKECDEEILHGKYGQHLSGH---KEMKDG--------ELYSYINKGGRPRQHLLSLTRRAQKHRLRELKRQVKAFAEKEEGGDIKAVCMTLFLLALRAKNEHKQADELEAIMQGRGSGLHPAVCLAIRINTFLSCSQYHKMYRTVKAVSGRQIFQPLHALRTAEKALLPGYHPFEWKPPLKNVSTNTEVGIIDGLSGLPLSIDDYPVDTIAKRFRYDAALVCALKDMEEEILEGMKAKNLDDYL--SGPFTVVVKESCDGMGDVSEKHGSGPAVPEKAVRFSFTVMNISIAH--GNESKRIFEEVKPNSELCCKPLCLMLADESDHETLTAILSPLIAEREAMKNSELLLEMGGILRTFRFVFRGTGYDEKLVREVEGLEASGSTYICTLCDATRLEASQNLVFHSITRSHAENLERYEIWRSNPYHESVDELRDRVKGVSAKPFIETVPSIDALHCDIGNATEFYRIFQMEIGELYKNPD-VSKVERKRWQLALDKHLRKKMNLKPMLKMSGNFARKLMSKETVEAVCELIKCEERHEALKELMDLYLKMKPVWRSSCPAKECPELLCQYSYNSQRFAELLSTKFKYRYEGKITNYFHKTLAHVPEIIERDGSIGAWASEGNESGNKLFRRFRKMNARQSKVYEMEDVL??????????????????????????????????????????????????????????????????????????????????????????????????????????????????
>Av_AY319986_Macronous_striaticeps
E?MELT-----GNRQ-GLEEDAHAMETQDNRAHQNNLNQLCRICGVLFKTDGYKRTYPVHGPVDDETLLLLRKKEKTATSWPDLIAKVFKIDVRGDVDTIHPTRFCHNCWSIIHRKFSNTPCEVYFPRNSTMEWQPHSPNCDVCHTTRR-GVKRKKQ--PPSIQRGKRVKTTG----------------ERARLNRGVKN----QAQINN-KN-LIKEIVNCKDIHLSTKLLAIDYPVDFIKSISCQICDHILADPVETTCRHLFCRTCILKCIRVMGSYCPSCWYPCFPTDLVTPVKSFLNILDNLTIRCPVKECDEEILHGKYGHHLSSH---KEMKDG--------EL??YINKGGRPRQHLLSLTRRAQKHRLRELKRQVKAFAEKEEGGDIKAVCMTLFLLALRAKNEHKQADELEAIMQGRGSGLHPAVCLAIRINTFLSCSQYHKMYRTVKAVSGRQIFQPLHALRTAEKALLPGYHPFEWKPPLKNVSTNTEVGIIDGLSGLPLSIDDYPVDTIAKRFRYDAALVCALKDMEEEILEGMKAKNLDDYL--SGPFTVVVKESCDGMGDVSEKHGSGPAVPEKAVRFSFTVMNISIAH--GNESKRIFEEVKPNSELCCKPLCLMLADESDHETLTAILSPLIAEREAMKNSELLLEMGGILRTFRFVFRGTGYDEKLVREVEGLEASGSTYICTLCDATRLEASQNLVFHSITRSHAENLERYEIWRSNPYHESVDELRDRVKGVSAKPFIETVPSIDALHCDIGNATEFYRIFQMEIGELYKNPD-ASKEERKRWQLALDKHLRKKMNLKPMLKMSGNFARKLMSKETVEAVCELIKCEERHEALKELMDLYLKMKPVWRSSCPAKECPELLCQYSYNSQRFAELLSTKFK?RYEGKITNYFHKTLAHVPEIIERDGSIGAWASEGNESGNKLFRRFRKMNARQSKVYEMEDVL??????????????????????????????????????????????????????????????????????????????????????????????????????????????????
>Av_AY057027_Pycnonotus_barbatus
EKMELT-----GNRQ-ELEEDAHAMKTQDNRAHQNNLKELCRICGVSFKTDCNKRTYPVHGPVDDETLSLLRKKEKTATSWPD?IAKVFKIDLRGDVDTIHPT?FCHNCWSIIHRKFSNTPCEVYFPRNSTMEWQPHSPNCDVCHTTRR-GVKRKNQ--PPSVQRGKRVKTTG----------------ERARLNRGVKN----QAQINN-KN-LIKEIVSCKDIHLSTKLLAIDYPLDFIKSISCQICDHILADPVETTCRHLFCRTCILKCIRVMGSYCPSCWYPCFPTDLVTPVKSFLNILDNLSIKCPVKECDEEILHGKYGQHLSSH---KEMKDR--------ELYSYINKGGRPRQHLLSLTRRAQKHRLRELKRQVKTFAEKEEGGDIKAVCMTLFLLALRAKNEHKQADELEAIMQGRGSGLHPAVCLAIRINTFLSCSQYHKMYRTVKAVSGRQIFQPLHALRTAEKALLPGYHPFEWKPPLKNVSANTEVGIIDGLSGLPLSIDDYPVDTIAKRFRYDAALVCALKDMEEEILEGMKAKNLDDYL--NGPFTVVVKESCDGMGDVSEKHGSGPAVPEKAVRFSFTVMNISIAC--GNESKRIFEEVKPNSELCCKPLCLMLADESDHETLTAILSPLIAEREAMKNSELLLEMRGILRTF?FVFRGTGYDEKLVREVEGLEASGSTYICTLCDATRLEASQNLVFHSITRSHAENLERYEIWRSNPYHESVDELRDRVKGVSAKPFIETVPSIDALHCDIGNATEFYRIFQMEIGELYKNPD-VSKEERKRWQLALDKHLRKKMNLKPMLKMSGNFARKLMSKETVEAVCELIKCEERHEALKELMDLYLKMKPVWRSSCPAKECPELLCQYSYNSQRFAELLSTKFKYRYEGKITNYFHKTLAHVPEIIERDGSIGAWASEGNESGNKLFRRFRKMNARQSKVYEMEDVL??????????????????????????????????????????????????????????????????????????????????????????????????????????????????
>Av_AY056986_Cisticola_anonymus
EKVKLT-----GSRQ-GLEEDAHAIKIQDNRDHRKNLEQLCRICGVSFKTDCYKRTYPVHGPVDDETLWLLRKKEKTATSWPDLIAKVFKIDVRGDVDTIHPTRFCHNCWSIMHRKFSNTPCEVYFPRNSTMEWQPHSPNCDVCHTTRR-GIKRKKQ--SPSVQRGKRVKTTG----------------ERARLNRGVKN----QAQINN-KN-LMKEIVNCKDIHLSTKLLAIDYPVDFIKSISCQICDHILADPVETTCRHLFCRTCILKCIRVMGSYCPSCWYPCFPTDLVTPVKSFLSILDNLSIRCPVKECDEEILHGKYGQHLSGH---KEMKDR--------ELYSYINKGGRPRQHLLSLTRRAQKHRLRELKRQVKAFAEKEEGGDIKAVCMTLFLLALRAKNEHKQADELEAIMQGRGSGLHPAVCLAIRINTFLSCSQYHKMYRTVKAVSGRQIFQPLHALRTAEKALLPGYHPFEWKPPLKNVSTNTEVGIIDGLSGLPLSIDDYPVDTIAKRFRYDAALVCALKDMEEEILEGMKAKNLDDYL--NGPFTVVVKESCDGMGDVSEKHGSGPAVPEKAVRFSFTIMNISIAH--GNETKRIFEEIKPNSELCCKPLCLMLADESDHETLTAILSPLIAEREAMKNSELLLEMGGILRTFRFVFRGTGYDEKLVREVEGLEASGSTYICTLCDATRLEASQNLVFHSITRSHAENLERYEIWRSNPYHESVDELRDRVKGVSAKPFIETVPSIDALHCDIGNATEFYRIFQMEIGELYKNPD-VSKEEKKRWQLALDKHLRKKMNLKPMLKMSGNFARKLMSKETVEAVCELIKCEERHEALKELMDLYLKMKPVWRSSCPAKECPELLCQYSYNSQRFAELLSTKFKYRYEGKITNYFHKTLAHVPEIIERDGSIGAWASEGNESGNKLFRRFRKMNARQSKVYEMEDVL??????????????????????????????????????????????????????????????????????????????????????????????????????????????????
>Av_AY319998_Prinia_bairdii
EKMELM-----GNRQ-GLEEDAHAMKIQDNRDHRKNLEQLCRICGVSFKTDCYKRTYPVHGPVDDETLWLLRKKEKTATSWPDLIAKVFKIDVRGDVDTIHPTRFCHNCWSIMHRKFSNTPCEVYFPRNSTMEWQPHSPNCDVCHTTRR-GVKRKKQ--PPSVQRGKRVKTTG----------------ERARLNRGVKN----QAQINN-KN-LMKEILNCKDIHLSTKLLVIDYPVDFIKSISCQICDHILADPVETTCRHLFCRTCILKCIKVMGSYCPSCWYPCFPTDLVTPVKSFLSILDNLSIRCPVKECDEEILHGKYGQHLSGH---KEMKDR--------ELYSYINKGGRPRQHLLSLTRRAQKHRLRELKRQVKAFAEKEEGGDIKAVCMTLFLLALRAKNEHKQADELEAIMQGRGSGLHPAVCLAIRINTFLSCSQYHKMYRTVKAVSGRQIFQPLHALRTAEKALLPGYHPFEWKPPLKNVSTNTEVGIIDGLSGLPLSIDDYPVDTIAKRFRYDAALVCALKDMEEEILEGMKAKNLDDYL--NGPFTVVVKESCDGMGDVSEKHGSGPAVPEKAVRFSFTIMNISVAH--GNETKRIFEEVKPNSELCCKPLCLMLADESDHETLTAILSPLIAEREAMKNSELLLEMGGILRTFRFVFRGTGYDEKLVREVEGLEASGSTYICTLCDATRLEASQNLVFHSITRSHAENLERYEIWRSNPYHESVDELRDRVKGVSAKPFIETVPSIDALHCDIGNATEFYRIFQMEIGELYKNPD-VSKEERKRWQLALDKHLRKKMNLKPMLKMSGNFARKLMSKETVEAVCELIKCEERHEALKELMDLYLKMKPVWRSSCPAKECPELLCQYSYNSQRFAELLSTKFKYRYEGKITNYFHKTLAHVPEIIERDGSIGAWASEGNESGNKLFRRFRKMNARQSKVYEMEDVL??????????????????????????????????????????????????????????????????????????????????????????????????????????????????
>Av_AY319992_Orthotomus_sutorius
EKVELT-----GNRQ-GLEEGAHAMKIQDNRDHQNNLKQLCRICG?SFKTDCYKRTYPVHGPVDDETLWLLRKKEKTATSWPDLIAKVFKIDVRGDVDTIHPTRFCHNCWSIIHRKFSNTPCEVYFPRNSTMEWQPHSPNCDVCHTTR?-GVKRK?Q--PPSIQLGKRVKTTG----------------ERARLNRGVKN----QAQINN-KN-LMKEIVNCKDIHLSTKLLAIDYPVDFVKSISCQICDHILADPVETTCRHLFCRTCILKCIKVMGSYCPSCWYPCFPTDLVTPVKSFLNILDNLSIRCPVKECDEEILHGKYGQHLSSH---KEMKDR--------ELYSYINKGGRPRQHLLSLTRRAQKHRLRELKRQVKAFAEKEEGGDIKAVCMTLFLLALRAKNEHKQADELEAIMQGR?TGLHPAVCLAIRINTFLSCSQYHKMYRTVKAVSGRQIFQPLHALRAA?KALLPGYHPFEWKPPLKNVSTNTEVGIIDGLSGLPLSIDDYPVDTIAKRFRYDAALVCALKDMEDE?LEGMKAKNLDDYL--NGPFTVVVKESCDGMGDVSEKHGSGPAVP?KAVRFSFTVMNISIAH--GNESKRIFEEVKPNSELCCKPLCLMLADESDHETLTAILSPLIAEREAMKNSELLLEMGGILRTFRFVFRGTGYDEKLVREVEGLEASGSTYICTLCDATRLEASQNLVFHSITRSHAENLERYEIWRSNPYHESVDELRDRVKGVSAKPFIETVPSIDALHCDIGNATEFYRIFQMEIGELYKNPD-VSKEERKRWQLALDKHLRKKMNLKPMLKMSGNFARKLMSKETVEAVCELIKCEERHEALKELMDLYLKMKPVWR?SCPAKECPELLCQYSYNSQRFAELLSTKFKYRYEGKITNYFHKTLAHVPEIIERDGSIGAWASEGNESGNKLFRRFRKMNARQSKVYEMEDVL??????????????????????????????????????????????????????????????????????????????????????????????????????????????????
>Av_AY319972_Acrocephalus_newtoni
EKMELT-----GNRQ-GLEEDAHAM?TQDNRAHQNNLKQLCRICGVSFKTDCYKKTYPVHGPVDDETLCLLRKKEKTA?SWPDLIAKVFKIDVRGDVDTIHPTRFCHNCWSIIHRKFSNTLCEVYFPRNSTMQWQPHSPNCDVCHTTRR-GVKRKKQ--PPSVQRGKRVKTTG----------------ERAWLNRGVKN----QAQINN-KN-LIKEIVNCKDIHLSTKLLAIDYPVDFIKSISCQICDHILADPVETTCRHLFCRTCILKCIRVMGSYCPSCWYPCFPTDLVTPVKSFLNILDNLSIKCPVKECDEEILHGKYGQHLSSH---KEMKDG--------ELYSYINKGGRPRQHLLSLTRRAQKHRLRELKRQVKAFAEKEEGGDIKAVCMTLFLLALRAKNEHKQADELEAIMQGKGSGLHPAVCLAIRINTFLSCSQYHKMYRTVKAVTGRQIFQPLHSLRTAEKALLPGYHPFEWKPPLKNVSTNTEVGIIDGLSGLPLSIDDYPVDTIAKRFRYDAALVCALKDMEEEILEGMKEKNLDDYL--NGPFTVVVKESCDGMGDVSEKHGSGPAVPEKAVRFSFTVMNISIAH--GNESKRIFEEVKPNSELCCKPLCLMLADESDHETLTAILSPLIAEREAMKNSELLLEMGGILRTFRFVFRGTGYDEKLVREVEGLEASGSTYICT?CDATRLEASQNLVFHSITRSHAENLERYEIWRSNPYHESVDELRDRVKGVSAKPFIETVPSIDALHCDIGNATEFYRIFQMEIGELYKNPD-VSKEERKRWQLALDKHLRKKMNLKPMLKMSGNFARKLMSKETVEAVCELIKCEERHEALKELMDLYLKMKPVWRSSCPAKECPELLCQYSYNSQRFAELLSTKFKYRYEGKITNYFHKTLAHVPEIIERDGSIGAWASEGNESGNKLFRRFRKMNARQSKVYEMEDVL??????????????????????????????????????????????????????????????????????????????????????????????????????????????????
>Av_AY319984_Hylia_prasina
EKMELT-----SNRQ-GLEEDAHAMKTQDNRAHQNNLKQLCRICGVSFKTDCYRRTYPVHGPVDDETLWLLRKKEKTATSWPDLIAKVFKIDVRGDVDTIHPTRFCHNCWSIIHRKFSNTLCEVYFPRNSTMEWQPHSPNCEVCHTTTR-GVKRKKQ--TPSVQHGKRVKTTG----------------ERAWLNRGAKN----QAQINN-KN-FIKEIINCKDIHLSTKLLAIDYPVDFIKSISCQICDHILADPVETTCRHLFCRTCILKCI?VMGSYCPSCWYPCFPTDLVTPVKSFQNILGNLSIRCPVKECDEEILHGKYGQHLSVH---KEMKDR--------ELYSYINKGGRPRQHLLSLTRR?QKHRLRELKRQVKAFAEKEEGGDIKAVCMTLFLLALRAKNEHKQADELEAIMQGRGSGLHPAVCLAIRINTFLSCSQYHKMYRTVKAVTGRQIFQPLHALRTAEK?LLPGY?PFEWKPPLKNVSTNTEVGIIDGLSGLPPSIDDYPVDTIAKRFRYDAALACALKDMEEEILEGMKAENLDDYL--NGPFTVVVKESCDGMGDVSEKHGSGPAVPEKAVRFSFTVMNISIAH--G?ESKRIFEEVKPNSELCCK?VCLMLADESDHETLTAILSPLIAEREAMKNSELLLEMGG?LRTFRFVFRGTGYDEKLVREVEGLEASGST?ICTLCDATRLEASQNLVFHSITRSHAENLERYEIWRSNPYHESVDELRDRVKGVSAKPFIETVPSIDALHCDIGNATEFYRIFQMEIGELYKNPD-ASKEERKRWQLALDKHLRKKMNLKPMLKMSGNFARKLMSKETVEAVCELIKCEERHE?LKELMDLYLKMKPVWRSSCPAKECPELLCQYSYNSQRFAELLSTKFKYRYE?KITNYFHKTLAHVPEIIERDGSIGAWASEGNESGNKLFRRFRKMNARQSKVYEMEDVL??????????????????????????????????????????????????????????????????????????????????????????????????????????????????
>Av_AY319977_Cettia_brunnifrons
ERMELT-----GNRQ-GLEEDAHAMKTQDNTAHQNNLKQLCRICGVSF?TDCYKRTYPVHGPVDDETLWLLRKKEKTATSWPDLIAKVFKIDVRGDVDTIHPTRFCHNCWSIIHRKFSNTLCEVYFPRNSTMEWQPHSPNCDVCHT--R-GVKRKKQ--PPSVQCGKRVKTTG----------------ERAWLKRSVKN----QAQINN-KN-LMKEIVNCKDIHLSTNLLAIDYPVDFIKSISCQICDHILADP?ETMCRHLFCRTCILKCIRVMGSYCPSCWYPCFPTDLVTPVKSFQNILDNLSIRCPVKECDEEILHGKYGQHLSGH---KEMKDR--------ELYSYINKGGRPRQHLLSLTRRAQKHRLRELKR?VKAFAEKEEGGDIKAVCMTLFLLALRAKNEHKQADELEAIMQGRGSGLHPAVCLAIRINTFLSCSQYHKMYRTVKAVSGRQIFQPLHALRTAEKALLPGYHPFEWKPPLKNVSTNTEVGIIDGLSGLPLSIDDYPVDTIAKRFRYDAALVCALKDMEEEILEGMKAEHLDDYL--NGPFTVVVKESCDGMGDVSEKHGSGPAVPEKAVRFSFTVMNISIAH--GNESKRIFEEVKPNSELCCKPLCLMLADES?HETLTAILSPLIAEREAMKNSELLLEMGGILRTFRFVFRGTGYDEKLVREVEGLEASGSTYICTLCDATRVEASQNLVFHSITRSHAENLERYEIWRSNPYHESVDELRDRVKGVSAKPFIETVPSIDALHCDIGNATEFYRIFQMEIGELYKNPD-VSKEERKRWQLALDKHLRKKMNLKPMLKMSGNFARKLMSKETVEAVCELIKCEERHEALKELMDLYLKMKPVWRSSCPAKECPELLCQYSYNSQRFAELLSTKFKYRYEGKITNYFHKTLAHVPEIIERDGSIGAWASEGNESGNKLFRRFRKMNARQSKVYEMEDVL??????????????????????????????????????????????????????????????????????????????????????????????????????????????????
>Av_AY319997_Phylloscopus_collybita
EKMEL?-----GNRQ-RLEEDAHAMK?QDNRAHQNNLKQLCRICGVSFKTDCYKRTYPV?GPVDDETLWLLRKKEKTATSWPDLIAKVFKIDVRGDVDTIHPTRFCHNCWSIIQRKFSNTPCEVYFPRNSTMEWQPHSPNCDVCHTTRR-GVKRKKQ--PPSVQRGKRVKTTG----------------ERARLNRGVKN----QAQINN-KN-LIKEIVSCKDIHLSTKLLAIDYPVDFIKSISCQICDHILADPVETTCRHLFCRTCILKCIRVMGSYCPSCWYPCFPTDLVTPVKSFQNILDNLRIRCPVKECGEEILHGKYGQHLSGH---KEMKDR--------ELHSYINKGGRPRQHLLSLTRRAQKHRLRELKRQVKAFAEKEEGGDIKAVCMTLFLLALRAKNEHKQADELEAIMQGRGSGLHPAVCLAIRINTFLSCSQYHKMYRTVKAVTGR?IFQPLHSLRTAEKALLPGYHPFEWRPPLKNVSTNTEVGIIDGLSGLPLSIDDYPVDTIAKRFRYDAALVCALKDMEEEILEGMKEKNLDDYL--NGPFTVVVKESCDGMGDVSEKHGSGPAVPEKAVRFSFTVMNISIAH--GNESKRIFEEVKPNSELCCKPLCLMLADESDHETLTAILSPLIAEREAMKNSELLLEMGGILRTFRFVFRGTGYDEKLVREVEGLEASGSTYICTLCDATRLEASQNLVFHSITRSHAENLERYEIWRSNPYHESVDELRDRVKGVSAKPFIETVPSIDALHCDIGNATEFYRIFQMEIGELYKNPD-VSKEERKRWQLALDKHLRKKMNLKPMLKMSGNFARKLMSKETVEAVCELIKCEERHEALKELMDLYLKMKPVWRSSCP?KECPELLCQYSYNSQRFAELLSTKFKYRYEGKITNYFHKTLAHVPEIIERDGS?GAWASEGNESGNKLFRRFRKMNARQSKVYEMEDVL??????????????????????????????????????????????????????????????????????????????????????????????????????????????????
>Av_AY799821_Schoenicola_brevirostris
EKMELM-----GNRQ-GLEEDAHAMKTQDNRAHQNNLKQLCRICGVSFKTDCYKKTYPVHGPVDDETLWLLRKKEKTATSWPDLIAKVFKIDVRG??DTVHPTRFCHNCWSIIHRKFSNTLCEVYFPR?STMEWQPHSPNCDVCHTTRR-GVKRKKQ--PPSVQRGKRVKTT?----------------ERARLNRGVKN----QAQINN-K?-LMKEIVNCKDIHLSTKLLAIDYPVDFIKSISCQICDHILADPVETT?RHLFCRTCIL?CIRVMGSYCPSCWYPCFPTDLVTPVKSFLNILDNLSIRCPVKECDEETLHGRYGQHL?GH---KEMKDR--------ELHSYINKGGRPRQHLLSLTRRAQKHRLRELKRQVKAFAEKEEGGDIKAVCMTLFLLALRAKNEHKQADELEAIMQGRGSGLHPAVCLAIRINTFLSCSQYHKMYRTVKAVTGRQIFQPLHALRT?EKALLPGYHPFEWKPPLKNVSTNTEVGIIDGLSGLPLSIDDYPVDTIAKRFRYDAALVCALKDMEEEILEGMKAKNLDDYL--NGPFTVVVKESCDGMGDVSEKHGSGPAVPEKAVRFSFTVMNISIAH--ENESKRIFEEVKPNSELCCKPLCLMLADESDHETLTAILSPLIAEREAMKNSEL?LEMGGILRTFRFVFRGTGYDEKLVREVEGLEASGSTYICTLCDATRQEASQNLVFHSI?RSHAENLERYEIWRSNPYHESVDELRHRVKGVSAKPFIETVPSIDALHCDIGNATEFYRIFQMEIGELYKNPD-ASKEERKRW?LALDKHLRKKMNLKPMLKMSGNFARKLMSKETVEAVCELIKCEERHEALKELMDLYLKMKPVWRSSCP?KECPELLCQYSY?SQRFAELLSTKFKYRYEGKITNYFHKTLAHVPEIIERDGSIGAWASEGNESGNKLFRRFRKMNARQSKVYEMEDVL??????????????????????????????????????????????????????????????????????????????????????????????????????????????????
>Av_AY319988_Megalurus_palustris
EKMELM-----GNRQ-VLEEDSHAMKTQDNRAHQNNLKQLCRICGVSFKTDCYKKTYPVHGPVDDETLWLLRKKEKTATSWPDLIAKVFKIDVRGDVDTVHPTRFCHNCWSIIHRKFSNTLCEVYFPRNSTMEWQPHSPNCDVCHNTRR-GVKRKKQ--PLSVQRGKRVKTTG----------------ERARLNRGVKN----QAQINN-KN-LMKEIVNCKDIHLSTKLLAIDYPVDFIKSISCQICDHILADPVETTCRHLFCRTCILKCIRVMGSYCPSCWYPCFPTDLVTPVKSFLNILDNLSIRCPVKECDEETLHGRYGQHLSGH---KEMKDR--------ELYSYINKGGRPRQHLLSLTRRAQKHRLRELKRQVKAFAEKEEGGDIKAVCMTLFLLALRAKNEHKQADELEAIMQGRGSGLHPAVCLAIRINTFLSCSQYHKMYRTVKAVTGRQIFQPLHALRTAEKALLPGYHPFEWKPPLKNVSTNTEVGIIDGLSGLPLSIDDYPVDTIAKRFRYDAALVCALKDMEEEILEGMKTKNLDDYL--NGPFTVVVKESCDGMGDVSEKHGSGPAVP?KAVRFSFTVMNISIAH--ENESKRIFEEVKPNSELCCKPLCLMLADESDHETLTAILSPLIAEREAMKNSELLLEMGGILRTFRFVFRGTGYDEKLVREVEGLEASGSTYICTLCDATRQEASQNLVFHSITRSHAENLERYEIWRSNPYHESVDELRHRVKGVSAKPFIETVPSIDALHCDIGNATEFYRIFQMEIGELYKNPD-ASKEERKRWQLALDKHLRKKMNLKPMLKMSGNFARKLMSKETVEAVCELIKCEERHEALKELMDLYLKMKPVWRSSCPAKECPELLCQYSYNSQRFAELLSTKFKYRYEGKITNYFHKTLAHVPEIIERDGSIGAWASEGNESGNKLFRRFRKMNARQSKVYEMEDVL??????????????????????????????????????????????????????????????????????????????????????????????????????????????????
>Av_AY319978_Cincloramphus_mathewsi
EKMELM-----GNRQ-GLEEDAHAMKTQDNRAHQNNLKQLCRICGVSFKTDCYKKTYPVHGPVDDETLWLLRKKEKTATSWPDLIAKVFKIDVRGDVDTVHPTRFCHNCWSIIHRKFSNTPCEVYFPRNSTMEWQPHSPNCDVCHTTRR-GVKRKKQ--PLSVQRGKRVKTTG----------------ERARLNRGVKN----QAQINN-KN-LMKELVNCKDIHLSTKLLAVDYPVDFIKSISCQICDHILADPVETTCRHLFCRTCILKCIRVMGSYCPSCWYPCFPTDLVTPVKSFLNILDNLSIRCPVKECDEETLHGRYGQHLSGH---KEMKDR--------ELYSYINKGGRPRQHLLSL?RRAQKHRLRELKRQVKAFAEKEEGGDIKAVCMT?FLL?LRAKNEHKQADELEAIMQGRGSGLHPAVCLAIRIN?FLSCSQYHKMYRTVKAVTGRQIFQPLHALRTAEKALLPGYHPFEWKPPLKNVSTNTEVGIIDGLSGLPLSIDDYPVETIAK?FRYDAALVCALKDMEEEILEGMKAKNLDDYL--NGPFTVVVKESC?GMG?VSEKHGSGPAVP?KAVRFSFTVMNISIAH--ENESKRIFEEVKPNSELCCKPLCLMLADESDHETLTAILSPLIAEREAMKNSELLLEMGGILRTFRFVFRGTGYDEKLVREVEGLEASGSTYICTLCDATRQEASQNLVFHSITRSHAENLE?YEIWRSNPYHESVDELRHRVKGVSAKPFIETVP?IDALH?DIGNA?EFYRIFQMEIGELYKNP?-AS?EERK?WQLALDKHLRKKMNLKPM?KMSGNFARKLMSKETVEAVCELIKCEE?HEALKELMDLYLKMKPVWRSSCPAKECPELLCQYSYNSQRFAELLSTKFKYRYEGKITNYFHKTLAHVPEIIER?GSIGAWASEGNESGNKLFRRFRKMNARQSKVYEMEDVL??????????????????????????????????????????????????????????????????????????????????????????????????????????????????
>Av_AY320004_Thamnornis_chloropetoides
EKMELM-----VNR?-GLEEDAHAMKTQDNRAHENNLKQLCRICGVSFKTDCYKRTYPVHGPVDNETLGLLRKKEKTATSWPDLISKVFRIDVRGDVDTIHPTRFCHNCWSIIHRKFSNTLCEVYFPRNSTMEWQPHSSNCDVCHTTRR-GVKRKKQ--PPSVQRGKRVKTTG----------------EHARLNRGAKN----QAQINN-KN-LMKEIVNCKDIHLSTKLLAIDYPIDFIKSISCQVCDHILADPVETTCRHLFCRTCILKCIRVMGSYCPSCWYPCFPTDLVTPVKSFLNILDNLSIRCPVKECDEETLHGKYGQHLSGH---KEMK?G--------ELYSYINKGGRPRQHLLSLTRRAQKHRLRELKRQVKAFAEKEEGGDIKAVCMTLFLLALRAKNEHKQADELEAIMQGRGSGLHPAVCLAIRINTFLSCSQYHKMYRTVKAVSGRQIFQPLHALRTAEKALLPGYHPFEWKPPLKNVSTNTEVGIIDGLSGLPLSIDDYPVDTIAKRFRYDAALVCALKDMEEEILEGMKAKNLDDYL--TGPFTVVVKESCDGMGDVSEKHGSGPAVPEKAVRFSFTVMNISIAH--GNESKRIFEEVKPNSELCCKPLCLMLADES?HETLTAILSPLIAEREAMKNSELLLEMGGILRTFRFIFRGTGYDEKLVREVEGLEASGSTYICTLCDATRQEASQNLVFHSITRSHAENLERYEIWRSNPYHESVDELRDRVKGVSAKPFIETVPSIDALHCDIGNATEFYRIFQMEIGELYKNPD-VSKEERKRWQLALDKHLRKKMNLKPMLKMSGNFARKLMSKETVEAVCELIKCEERHEALRELMDLYLKMKPVWRSSCPAKECPELLCQYSYNSQRFAELLSTKFKYRYEGKITNYFHKTLAHVPEIIERDGSIGAWASEGNESGNKLFRRFRKMNARQSKVYEMEDVL??????????????????????????????????????????????????????????????????????????????????????????????????????????????????
>Av_AY319993_Panurus_biarmicus
EKTELM-----DNRQ-GLEEESHALKTQDNSTHQNNLKQLCRICGVSFKTDCYKRTYPVHGPVDDETLWLLRKKEKTATSWPDLIAKVFKIDVRGDVDTIHPTQFCHNCWSIIHRKFSNTPCEVYFPRNSTMEWQPHSQNCDVCHTTSR-GVKRKSQ--PPSVQRGKRVKITG----------------ERARLNRDVKN----QAKINN-KN-LMKEIVNCKDTHLSTKLLAIDYPVDFIKSISCQICDHILADPVETTCRHLFCRTCILKCIRVMGSYCPSCWYPCFPTDLVTPVKSFLSILDNLSIRCPVKECDEEILHGKYGQHLSGH---KEMKDR--------ELYSYINKGGRPRQHLLSLTRRAQKHRLRELKRQVKAFAEKEEGGDIKAVCMTLFLLALRAKNEHKQADELEAIMQGRGSGLHPAVCLAIRINTFLSCSQYHKMYRTVKAVSGRQIFQPLHALRTAEKALLPGYHPFEWKPPLKNVSTNTEVGIIDGLSGLPLSIDDYPVETIA?RFRYDAALVCALKDMEEDILEGMKAKNLDDYL--NGPFTVVVKESCDGMGDVSEKHGSGPAVPEKAVRFSFTVMNISIAH--GNESKRIFEEVKPNSELCCKPLCLMLADESDHETLTAILSPLIAEREAMKNSELLLEMGGILRTFRFVFRGTGYDEKLVREVEGLEASGSTYICTLCDATRLEASQNLVFHSITRSHAENLERYEIWRSNPYHESVDELRDRVKGVSAKPFIETVPSIDALHCDIGNATEFYRIFQMEIGELYKNPD-VSKEERKRWQLALDKHLRKKMNLKPMLKMSGNFARKLMSKETVEAVCELIKCEERHEALKELMDLYLKMKPVWR?SCPAKECPELLCQYSYNSQRFAELLSTKFKYRYEGKITNYFHKTLAHVPEIIERDGSIGAWASEGNESGNKLFRRFRKMNARQSKVYEM?DVL??????????????????????????????????????????????????????????????????????????????????????????????????????????????????
>Av_AY057035_Thraupis_cyanocephala
EKMQLM-----GNRQ-GLEEDAHAMKTQDNRVHQNNLKQLCRICGVSFKTDCSKRTYPVHGPVDDETLWLLRKKEKTATSWPDLIAKVFKIDVRGDVDTIHPTQFCHNCWSIIHRKFSNTLCEVYFPRNSTMEWQPHSPNCDVCHTTRR-GVKRKSQ--PPSLQRGKRVKTTG----------------ERAQLNRGVK?QHLKQAQINN-KN-LMKEIVNCKDIHLSTKLLVVDYPVDFIKSISCQICDHILADPVETTCRHLFCRTCILKCIRVMGSYCPSCWYPCFPTDLVTPVKTFLNILDNLNIRCPVKECDEEISHGKYGQHLSGH---REMKEG--------ELYSYINKGGRPRQHLLSLTRR?QKHRLRELKRQVKAFAEKEEGGDIKAVCMTLFLLALRAKNEHKQADELEAIMQGRGSGLHPAVCLAIRINTFLSCSQYHKMYRTVKAVTGRQIFQPLHALRT?EKALLPGYHPFEWKPPLKNVSTNTEVGIIDGLSGLPLSIDDYPVDTIAKRFRYDAALVCALKDMEEEILEGMKAKNLDDYL--NGPFTVVVKESCDGMGDVSEKHGSGPAVPEKAVRFSFTVMNISIAH--GNESKRIFEEVKPNSELCCKPLCLMLADESDHETLTAILSPLIAEREAMKNSELLLEMGGILRTFRFVFRGTGYDEKLLREVEGLEASGSTYICTLCDATRQEASQNLVFHSITRSHAENLERYEIWRSNPYHESVDELRDRVKGVSAKPFIETVPSIDALHCDIGNATEFYRIFQMEIGELYKNPD-VSKEERKRWQLTLDKHLRKKMNLKPMLKMSGNFARKLMSKETVEAVCELIKCEERHEALKELMDLYLKMKPVWRSSCPAKECPELLCQYSFNSQRFAELLSTKFKYRYEGKITNYFHKTLAHVPEIIERDGSIGAWASEGNESGNKLFRRFRKMNARQSKVYEMEDVL??????????????????????????????????????????????????????????????????????????????????????????????????????????????????
>Av_AY057016_Parula_americana
EKMELT-----GNRQ-GLEEDAHAMKTQDNRVHQNNLKQLCRICGVSFKTDCSKRTYPVHGPVDDETLWLLRKKEKTATSWPDLIAKVFKIDVRGDVDTIHPTRFCHNCWSIIHRKFSNTLCEVYFPRNSTMEWQPHSPNCDVCHTTRR-GVKRKSQ--PPSVQRGKRVKTTG----------------ERAQLNKGVKNQHLKQAQIKN-KN-LMKEIVNCKDIHLSTKLLVVDYPVDFIKSISCQICDHILADPVETTCRHLFCRTCILKCIRVMGSYCPSCWYPCFPTDLVTPVKSFLNILDNLSIRCPVKECDEEISHGKYGQHLSGH---KEMKEG--------EVYSYINKGGRPRQHLLSLTRRAQKHRLRELKRQVKTFAEKEEGGDIKAVCMTLFLLALRAKNEHKQADELEAIMQGRGSGLHPAVCLAIRINTFLSCSQYHKMYRTVKAVTGRQIFQPLHALRTAEKALLPGYHPFEWKPPLKNVSTNTEVRIIDGLSGLPLSIDDYPVDTIAKRFRYDAALVCALKDMEEEILEGMKTKNLDDYL--NGPFTVVVKESCDGMGDVSEKHGSGPAVPEKAVRFSFTVMNISIAH--GNESKRIFEEVKPNSELCCKPLCLMLADESDHETLTAILSPLIAEREAMKNSELLLEMGGILRTFRFVFRGTGYDEKLLREVEGLEASGSTYICTLCDATRLEASQNLVFHSITRSHAENLERYEIWRSNPYHESVDELRDRVKGVSAKPFIETVPSIDALHCDIGNATEFYRIFQMEIGELY?NPD-VSKEERKRWQLTLDKHLRKKMNLKPMLKMSGNFARKLMSKETVEAVCELIKCEERHEALKELMDLYLKMKPVWRSSCPAKECPELLCQYSFNSQRFAELLSTKFKYRYEGKITNYFHKTLAHVPEIIERDGSIGAWASEGNESGNKLFRRFRKMNARQSKVYEMEDVL??????????????????????????????????????????????????????????????????????????????????????????????????????????????????
>Av_AY056998_Icterus_parisorum
EKMELT-----GNRQ-GLEEDAHAMKIQDNRVHQNNLKQLCRICGVSFKTDCSKRTYPVHGPVDDETLWLLRKKEKTATSWPDLIAKVFKIDVRGDVD?IHPTRFCHNCWSIIHRKFSNTLCEVYFPRNSTMEWQPHSPNCDVCHTTRR-GVKRKSQ--PPSVQHGKRVKKTG----------------ERAQLNRGVKNQHIKQAQINN-KN-LMKEIVNCKDIHLSIKLLVVDYPVDFIKSISCQICDHILADPVETTCRHLFCRTCILKCIRVMGSYCPSCWYPCFPTDLVTPVKSFLNILDN?SIRCPVKECDEEISHGKYGQHLSGH---KEMKEG--------ELYSYINKGGRPRQHLLSLTRRAQKHRLRELKRQVKAFAEKEEGGDIKAVCMTLFLLALRAKNEHKQADELEAIMQGRGSGLHPAVCLAIRINTFLSCSQYHKMYRTVKAVTGRQIFQPLHALRTAEKALLPGYHPFEWKPPLKNVSTNTEVGIIDGLSGLPLSIDDYPVDTIAKRFRYDAALVCALKDMEEEILEGMKAKNLDDYL--NGPFTVVVKESCDGMGDVSEKHGSGPAVPEKAVRFSFTVMNISIAH--GNESKRIFEEVKPNSELCCKPLCLMLADESDHETLTAILSPLIAEREAIKNSELLLEMGGILRTFRFIFRGTGYDEKLLREVEGLEASGSTYICTLCDATRLEASQNLVFHSITRSHAENLERYEIWRSNPYHESVDELRDRVKGVSAKPFIETVPSIDALHCDIGNATEFYRIFQMEIGELYKNPD-VSKEERKRWQLTLDKHLRKKMNLKPMLKMSGNFARKLMSKETVEAVCELIKCEERHEALKELMDLYLKMKPVWRSSCPAKECPELLCQYSFNSQRFAELLSTKFKYRYEGKITNYFHKTLAHVPEIIERDGSIGAWASEGNESGNKLFRRFRKMNARQSKVYEMEDVL??????????????????????????????????????????????????????????????????????????????????????????????????????????????????
>Av_AY057022_Ploceus_cucullatus
EKMELT-----GNRQ-GLEEDAHAMKTQDSRAHQNNLKQFCRICGVSFKTDCSKRTYPVHGPVDDETLWLLRKKEKTATSWPDLIAKVFKIDVRGDVDTIHPTRFCHNCWSIIHRKFSNTLCEVYFPRNSTMEWQPHSP?CDVCHTTRR-GVKRKSQ--PQSVQRGKRVK?TG----------------ERVQLNRGVKNQQLKQAQINN-KN-LMKEIVNCKDIHLSTKLLAVDYPVDFIKSISCQICDHILADPVETTCRHLFCRTCILKCIRVMGSYCPSCWYPCFPTDLVTPVKSFLNILDNLHIRCPVKECDEEISHGKYGQHLSGH---KEMKEG--------ELYSYINKGGRPRQHLLSLTRRAQKHRLRELKRQVKAFAEKEEGGDIKAVCMTLFLLALRAKNEHKQADELEAIMQGRGSGLHPAVCLAIRINTFLSCSQY?KMYRTVKAVTGRQIFQPLHALRTAEKALLPGYHPFEWKPPLKNVSTNTEVGIIDGLSGLPLSIDDYPVDTIAKRFRYDAALVCALKDMEEEILEGMKAKNVDD?L--NGPFTVVVKESCDGM?DVSEKHGSGPAVPEKAVRFSFTVMNISIAH--GNESKRIFEEVKPNSELCCKPLCLMLADESDHETLTAILSPLIAEREAMKNSELLLEMGGILRTFRFIFRGTGYDEKLLREVEGLEASGSTYICTLCDATRLEASQNLVFH?ITRSHAENLERYEIWRSNPY?ESVDELRDRVKGVSAKPFIETVPSIDALHCDIGNATEFYRIFQMEIGELYKNPD-VSKEERKRWQLTLDKHLRKKMNLKPMLKMSGNFARKLMSKETVEAVCELIKCEERHEALKELMDLYLKMKPVWRSSCPAKECPELLCQYSYNSQRFAELLSTKFKYRYEGKITNYFHKTLAHVPEIIERDGSIGAWASEGNESGNKLFRRFRKMNARQSKVYEMEDVL??????????????????????????????????????????????????????????????????????????????????????????????????????????????????
>Av_AY319983_Estrilda_astrild
EKTELM-----DIGQ-GLEEDAHAMKT?DNRAHQNHLKQLCRICGASFKTECSKRTYPVHGPVDDETLCLLRKKEKTATSWPDLIAKVFKTDVRGDVDTIHPTRFCHNCWSIIHRKFSNTLCEVYFPRNSTMEWQPHSPNCDVCHTARR-GVKRKSQ--HPSVQHGKRVKTTG----------------DNAQLNRGIKNQQLKQAQINN-KN-LMKEIVNCKDIHLSTKLLAVDYPVDFIKSISCQICDHILADPVATTCRHLFCRTCILKCIKVMGSYCPTCWYPCFPTDLVTPVKSFLNILDNLKIRCPVKECDEEISHGKYGQHLSSH---KEMKEG--------ELYSYINKGGRPRQHLLSLTRRAQKHRLRELKRQVKAFAEKEEGGDIKAVCMTLFLLALRAKNEHKQADELEAIMQGRGSGLHPAVCLAIRINTFLSCSQYHKMYRTVKAVTGRQIFQPLHALRTAEKALLPGYYPFEWKPPLKNVSTNTEVGIIDGLSGLPLSIDDYPVDTIAKRFRYDAALVCALKDMEEEILEGMKAKNLDDYL--NGPFTVVVKESCDGMGDVSEKHGSGPAVPEKAVRFSFTVMNISIVN--GNESKRIFEEVKPNSELCCKPLCLMLADESDHETLTAILSPLIAEREAMKNSELLLEMGGILRTFRFIFRGTGYDEKLLREVEGLEASGSTYICTLCDATRLEASQNLVFHSITRSHAENLERYEIWRSNPYHESVDELRDRVKGVSAKPFIETVPSIDALHCDIGNATEFYRIFQMEIGELYKNPD-VSKEERKRWQLTLDKHLRKKMNLKPMLKMSGNFARKLMSKETVEAVCELIKCEERHEALKELMDLYLKMKPVWRSSCPAKECPELLCQYSYNSQRFAELLSTKFKYRYEGKITNYFHKTLAHVPEIIERDGSIGAWASEGNESGNKLFRRFRKMNARQSKVYEMEDVL??????????????????????????????????????????????????????????????????????????????????????????????????????????????????
>Av_AY057007_Motacilla_cinerea
EKMELT-----GNMQ-GLEEDA--VKTQDNRAHQNNLKQLCRICGVSFKTDCSKRTYPVHGPVDDETLWLLRKKEKTATSWPDLIAKVFKIDVRGDVDTIHPTHFCHNCWSIIHRKFSNTLCEVYFPRNSTMEWQPHSPNCDVCHTTKR-GVKRKSQ--PPSVQRGKRVKATG----------------E?AQLNRGIKNQQLKQAQINN-KN-LMKEIVNCKDIHLSTKLLVVDYPVDFIKSISCQVCDHILADPVETTCRHLF?RTCILKCIRVMGSYCPSCWYPCFPTDLVTPVKSFLNILDNLSIRCPVKECD?EILHGKYGQHLSGH---KEMKEG--------ELYSYINKGGRPRQHLLSLTRRAQKHRLRELKRQVKAFAEKEEGGDIKAVCMTLFLLALRAKNEHKQADELEAIMQGRGSGLHPAVCLAIRINTFLSCSQYHKMYRTVKAVTGRQIFQPLHALRTAEKALLPGYHPFEWKPPLKNVSTNTEVGIIDGLSGLPLSIDDYPVDTIAKRFRYDAALVCALKDMEEEILEGMKAKNLDDYL--NGPFTVVVKESCDGMGDVSEKHGSGPAVPEKAVRFSFTVMNISIAH--GNESKRIFEEVKPNSELCCKPLCLM?ADESDHETLTAILSPLIAEREAMKNSELLLEMGGILRTFRFIFRGTGYDEKL?REVEGLEASGSTYICTLCDATRLEASQNLVFHSITRSHAENLERYEIWRSNPYHESVDELRDRVKGVSAKPFIETVPSIDALHCDIGNATEFYRIFQMEIGELYKNPD-V?KEERKRWQLTLDKHLRKKMNLKPMLKMSGNFARKLMSKETVEAVCELIRCEERHEA?KELMDLYLKMKPVWRS?CPAKECPELLCQYSYNSQRFAELLSTKFKYRYEGKITNYFHKTLAHVPEIIERDGSIGAWASEGNESGNKLFRRFRKMNARQSKVYEMEDVL??????????????????????????????????????????????????????????????????????????????????????????????????????????????????
>Av_AY057024_Prunella_collaris
EKMELT-----GNRQ-GLEEDAHAMKTQDNRAHQNNLKQLCRICGVSFKANCSKRTYPVHGPVDDETLCLLRKKEKTATSWPDLIAKVFKIDVRGDVDTIHPTQFCHNCWSIIHRKFSNTL?EVYFPRNSTMEWQPHSPNCDVCHTTRR-GVKRKSQ--PPSVQHGKRVKTTG----------------ERAHLNRGIKNQQHKQAQINN-KN-LMKEIVNCKDIHLSTKLLVVDYPVDFIKSISCQICDHILADPVETTCRHLFCRTCILKCIRVMGSYCPSCWYPCFPTDLVTPVKSFLNILDNLSIKCPVKECDEEISHGKYGQHLSGH---KEMKEG--------ELYSYINKGGRPRQHLLSLTRRAQKHRLRELKRQVKAFAEKEEGGDIKAVCMTLFLLALRAKNEHKQADELEAIMQGRGSGLHPAVCLAIRINTFLS?SQYHKMYRTVKAVTGRQIFQPLHALRTAEKALLPGYHPFEWKPPLKNVSTNTEVGIIDGLSGLPLSIDDYPVDTIAKRFRYDAALVCA?KDMEEEILEGMKAKNLDDYL--NGPFTVVVKESCDGMGDVSEKHGSGPAVPEKAVRFSFTIMNISIAH--GNESKRIFEEVK?NSELCCKPLCLMLADESDHETLTAILSPLIAEREAMKNSELLLEMGGILRTFRFIFRGTGYDEKLLREVEGLEASGSTYICTLCDATRLEASQNLVFHSITRSHAENLE?YEIWRSNPYHESVDELRDRVKGVSAKPFIETVPSIDALHCDIGNATEFYRIFQMEIGELYKNPD-VSKEERKRWQLTLDKHLRKKMNLKPMLKMSGNFARKLMSKETVEAVCELIKCEERHEALKELMDLYLKMKPVWRSSCPAKECPELLCQYSFNSQRFAELLSTKF?YRYEGKITNYFHKTLAHVPEIIERDGSIGAWASEGNESGNKLFRRFRKMNARQSKVYEMEDVL??????????????????????????????????????????????????????????????????????????????????????????????????????????????????
>Av_AY057028_Regulus_calendula
EKMELM-----GRRQ-GLEEDAHAMKTQDNRAHQNNLKQLCRICGVSFKTDCYKRTYPVHGPVDDETLWLLRKKEKTATSW?DLIAKVFKIDVRGDVDTIHPTRFCHNCWSIIHRKFSNTLCEVYFPRNSTMEWQPHSPSCDVCHTTR?-GVKRKSQ--P?RVLHGKRVKTTG----------------ERAQLNRGVKN----QAQINN-KN-LMKEIVNCKDRHLNTKLLAVDYPVDFIKSVSCQICDHILADPVETTCRHLFCRTCILKCIRIMGSYCPSCWYPCFPPDLVTPVKSFLNIL?NLI?RCPVKECDEEILHGKYGQHLSGH---KEMKDG--------ELYSYINKGGR?RQHLLSL?RRAQKHRLRELKRQVKAFAEKEEGGDIKAVCMTLFLLALRAKNEHKQADELEAIMQGRGSGLHPAVCLAIRINTFLSCSQYHKMYRTVKAVSGRQIFQPLHALRTAEKALLPGYHPFEWKPPLKNVSNNTEVGIIDGLSGLPLSIDDYPVDTIAKRFRYDAALVCALKDMEEEILEGMKAKSLDDYL--NGPFTVVVKESCDGMGDVSEKHGSGPAVPEKAVRFSFTVMNISIAH--GSESKRIFEEVKPNSELCCKPLCLMLADESDHETLTAILSPLIAEREAMKNSELLLEMGGILRTFRFVFRGTGYDEKLVREVEGLEASGSTYICTLCDATRLEASQNLVFHSITRSHAQNLERYEMWRSNPYHESVDELRDRVKGVSAKPFIETVPSIDALHCDIGNATEFYRIFQMEIGELYKNPD-ASKEERKRWQLTLDKHLRKKMNLKPMLKMSGNFARKLMSKETVEAVCELIKCEERHEALKELMDLYLNMKPVWRSSCPAKECPELLCQYSYNSQRFAELLSTKFKYRYDGKITNYFHKTLAHVPEIIERDGSIGAWASEGNESGNKLFRRFRKMNARQSKVYEMEDVL??????????????????????????????????????????????????????????????????????????????????????????????????????????????????
>Av_AY443265_Catharus_ustulatus
EKMELT-----GNRQ-ALEEDAHAMKTQDNRAHQNNLKQLCRICGVSFKTDCYKKTYPVHGPVDDETLRLLRKKEKTATSWPDLIAKVFRIDVRGDVDTIHPTHFCHNCWSIIHSKFSNTLCEVYFPRNSTMEWQPHSPNCDVCHTTRR-GIKRKSQ--PPSVQRGKRVKTTG----------------EHAQLNRGAKN----QVQINN-KN-LMKEILNCKDIHLSTKLLAVDYPPDFIKSMSCQICDHILADPVETTCRHLFCRMCILKCIRVMGSYCPSCWYPCFPTDL?TPVKSFLNILDNLSIRCPVKECDEEILHGKYGQHLSGH---KEMKDR--------ELHSYINKGG?PRQHLLSLTRRAQKHRLRELKRQVKAFAEKEEGGDIKAVCMTLFLLALRAKNEHKQADELEAIMQGRGSGLHPAVCLAIRINTFLSCSQYHKMYRTVKAVTGRQIFQPLHALRTAEKALLPGYHPFEWNPPLKNVSTNTEVGIIDGLSGLPLSIDDYPVDTIAKRFRYDAALVCALKDMEEEILEGMKAKNLDDYL--TGPFTVVIKESCDGMGDVSEKHGSGPAVPEKAVRFSF?VMNISIAH--GNENKRIFEELKPNSELCCKPLCLMLADESDHETLTAILSPLIAEREAMKNSE?LLEMGGILRTFRFVFRGTGYDEKLVREVEGLEASGSTYICTLCDATRLEASQNLVLHSITRSHAENL?RYEIWRSNPYHESVDELRDRVKGVSAKPFIETVPSIDALHCDIGNATEFYKIFQMEIGELYKNPD-VSKEERKRWQLTLDKHLRKKMNLKPMLKMSGNFARKLMSKETVEAVCELVTCEERHEALKELMDLYLKMKPVWRSSCPAKECPELLCQYSYNSQRFAELLSTKFKYRYEGKITNY?HKTLAHVPEIIERDGSIGAWASEGNESGNKLFRRFRKMNARQSKVYEMEDVL??????????????????????????????????????????????????????????????????????????????????????????????????????????????????
>Av_AY307215_Zoothera_dauma
EKMELT-----GNRQ-ALEEDAHAMKTQDNRAHQNNLKQLCRICGVSFKTDCYKKTYPVHGPVDDETLRLLRKKERTATSWPDLIAKVFRTDVRGDVDTIHPTHFCHNCWSIIHSKFSNTLCEVYFPRNSTMEWQPHSPNCDVCHTTRR-GVKRKSQ--PPSVQRGKRVKTTG----------------EHAQPNRGAKN----QAQINN-KN-LMKEIVNCKDIHLSIKLLAVDYPPDFIKSISCQICDHILADPVETTCRHLFCRTCILKCIRVMGSYCPSCWYPCFPTD?VTPVKSFLNILDNLSIRCPVKECDEEILHGKYGQHLSGH---KEMKDR--------ELHSYINKGGRPRQHLLSLTRRAQKHRLRELKRQVKAFAEKEEGGDIKAVCMTLFLLALRAKNEHKQADELEAIMRGRGSGLHPAVCLAIRINTFLSCSQYHKMYRTVKAVTGRQIFQPLHALRTAEKALLPGYHPFEWNPPLKNVSTNTEVGIIDGLSGLPLSIDDYPVDTIAKRFRYDAALVCALKDMEEEILEGMKAENLDDYL--TGPFTVVIKESCDGMGDVSEKHGSGPAVPEKAVRFSFTVMNISIAH--GNENKRIFEELKPNSELCCKPLCLMLADESDHETLTAILSPLIAEREAMKNSELLLEMGGILRTFRFIFRGTGYDEKLVREVEGLEASGSTYICTLCDATRLEASQNLVLHSITRSHAENLARYEIWRSNPYHESVDELRDRVKGVSAKPFIETVPSIDALHCDIGNATEFYRIFQMEIGELYKNPD-VSKEERKRWQLTLDKHLRKKMNLKPMLKMSGNFARKLMSKETVEAVCELITCEERHEALKELMDLYLKMKPVWRSSCPAKECPELLCQYSYNSQRFAELLSTKFKYRYEGKITNYFHKTLAHVPEIIERDGSIGAWASEGNESGNKLFRRFRKMNARQSKVYEMEDVL??????????????????????????????????????????????????????????????????????????????????????????????????????????????????
>Av_AY799820_Namibornis_herero
EKMELM-----GDRQ-ALEEDAHAMKTQDNRAHQNNLKQLCRICGVSFKTDCYNKTYPVHGPVDDETLRLLRKKEKTATSWPDLIAKVFKIDVRGDVDTIHPTQFCHNCWSIIHSKYSNTLCEVYFPRNSTMEWQPHSPNCDVCHTMRR-GVKRKSQ--PPSVQRGKRVKTTG----------------ERAQLNRGVKN----QAQINN-KN-LMKEIVNCKDIHLSTKLLAVDYPPDFIKSISCQVCDHILADPVETTCRHLFCRTCILKCIRVMGSYCPSCWYPCFPTDLVTPVKSFLNILNNLSIRCPVEECDEEIMHGKYGQHLSGH---KEMKDR--------ELHSYINKGGRPRQHLLSLTRRAQKHRLRELKRQVKAFAEKEEGGDIKAVCMTLFLLALRAKNEHKQADELEAIMQGRGSGLHPAVCLAIRINTFLSCSQYHKMYRTVKAVTGRQIFQPLHALRTAEKALLPGYHPFEWNPPLKNVSTNTEVGIIDGLSGLPLSIDDYPVDTIAKRFRYDAALVCALKDMEEEILEGMKAKNLDDYL--NGPFTVVIKESCDGMGDVSEKHGSGPAVPEKAVRFSFTVMNISIAH--GNESKRIFEEVKPNSELCCKPLCLMLADESDHETLTAILSPLIAEREAMKNSELLLEMGGILRTFRFVFRGTGYDEKLVREVEGLEASGSTYICTLCDATRLEASQNLVFHSITRSHAENLERYEIWRSNPYHESVDELRDRVKGVSAKPFIETVPSIDALHCDIGNATEFYRIFQMEIGELYKNPD-VSKEERKRWQLTLDKHLRKKMNLKPMLKMSGNFARKLMSKETVEAVCELITCEERHEALKELMDLYLKMKPVWRSSCPAKECPELLCQYSYNSQRFAELLSTKFKYRYEGKITNYFHKTLAHVPEIIERDGSIGAWASEGNESGNKLF?RFRKMNARQSKVYEMEDVL??????????????????????????????????????????????????????????????????????????????????????????????????????????????????
>Av_AY057008_Muscicapa_strophiata
EKMELM-----GNRQ-ALEEDAHAMKTQDDRAHQDNLRQLCRICGISFKTDCYKKTYPVHGPVDDETLRLLRKKEKTATSWPDLIAKVFKIDVRGDVDTIHPTQFCHNCWSIIHSKYSNTLCEVYFPRNSTMEWQPHSPNC?VCHTARR-GVKRKSQ--PPSVQRGKRVKT?G----------------ERAQLNRS?KN----QAQINN-KN-LMKEIV?CKDIHLSTKLLAVDYPPDFIKSISCQICDHILADPVETTCRHLFCRTCILKCIRVMGSYCPSCWYPCFPTDLVTPVKSFLNILDNLGIRCPVKECDEEITHGKYGQHLSGH---KEMKDR--------EIHSYINKGGRPRQHLLSLTRRAQKHRLRELKRQVKAFAEKEEGGDIKAVCMTLFLLALRAKNEHKQADELEAIMQGRGSGLHPAVCLAIRINTFLSCSQYHKMYRTVKAVSGRQIFQPLHALRTAEKALLPGYHPFEWNPPLKNVSTNTEVGIIDGLSGLPLSIDDYPVDTIAKRFRYDAALVCALKDMEEEILEGMKAKNLDDYL--NGPFTVVIKESCDGMGDVSEKHGSGPAVPEKAVRFSFTVMNISIAH--GNESKRIFEEVKPNSELCCKPLCLMLADESDHETLTAILSPLIAEREAMKNSELLLEMGGILRTFRFVFRGTGYDEKLVREVEGLEASGSTYICTLCDATRLEASQNLVFHSITRSHAENLERYEIWRSNPYHESVDELRDRVKGVSAKPFIETVPSIDALHCDIGNATEFYRIFQMEIGELYKNPD-VSKEERKRWQLTLDKHLRKKMNLKPMLKMSGNFARKLMSKETVEAVCELITCE?RHEALKELMDLYLKMKPVWRSSCPAKECPELLCQYSYNSQRFAELLSTKFKYRYEGKITNYFHKTLAHVPEIIERDGSIGAWASEGNESGNKLFRRFRKMNARQSKVYEMEDVL??????????????????????????????????????????????????????????????????????????????????????????????????????????????????
>Av_AY307196_Luscinia_cyane
EKIELT-----GNRQ-ALEEDAHAMKSQDDRAHQDNLKQLCRICGVSLKTDCYKKTYPVHGPVDDETLRLLRKKEKTATSWPDLIAKVFKIDVRGDVDTIHPTQFCHNCWSIIHSKYSNTLCEVYFPRNSTMEWQPHSPNCDVCHTTRR-GVKRKSQ--PPNVQRGKRVKTTG----------------ERAQLNRSVRN----QAQINN-KN-LMKEIVNCKDIHLSTKLLAVDYPPDFIKSISCQICDHILADPVETTCRHLFCRTCILKCIRVMGSYCPSCWYPCFPTDLVTPVKSFLNILDNLGIRCPVKECDEEIMHGKYGQHLSGH---KEMKDR--------ELHSYINKGGRPRQHLLSLTRRAQKHRLRELKRQVKAFAEK?EGGDIKAVCMTLFLLALRAKNEHKQADELEAIMQGRGSGLHPAVCLAIRINTFLSCSQYHKMYRTVKAVTGRQIFQPLHALRTAEKALLPGYHPFEWNPPLKNVSTNTEVGIIDGLSGLPLSIDDYPVDTIAKRFRYDAALVCALKDMEEEILEGMKAKNLDDYL--NGPFTVVIKESCDGMGDVSEKHGSGPAVPEKAVRFSFTVMNISIAH--GNESKRIFEEVKPNSELCCKPLCLMLADESDHETLTAILSPLIAEREAMKNSELLLEMGGILRTFRFIFRGTGYDEKLVREVEGLEASGSTYICTLCDATRLEASQNLVFHSITRSHAENLERYEIWRSNPYHESVDELRDRVKGVSAKPFIETVPSIDALHCDIGNATEFYRIFQMEIGELYKNPD-VSKEERKRWQLTLDKHLRKKMNLKPMLKMSGNFARKLMSKETVEAVCELITCEERHEALKELMDLYLKMKPVWRSSCPAKECPELLCQYSYNSQRFAELLSTKFKYRYEGKITNYFHKTLAHVPEIIERDGSIGAWASEGNESGNKLFRRFRKMNARQSKVYEMEDVL??????????????????????????????????????????????????????????????????????????????????????????????????????????????????
>Av_AY056985_Cinclus_cinclus
EKTELM-----GNRQ-ALEEDAHAMKSQDNISHQNNLKQLCRICGISFKTDCYKKTYPVHGPVDDETLSLLRKKEKTATSWPDLIAKVFKIDVRGDVDT?HPTRFCHNCWSIIHRKFSNTLCEVYFPRNSTMEWQPHSPNCDVCHTTRR-GVKRKSQ--TPSVQRGKRVKTTE----------------EHAQLKRGVKN----QAQINN-KN-LMKEIV?CKDIHLSTKLLAVDYPLDFIKSISCQICDHILADPVETTCRHLFCRTCIFKCIRVMGSYCPSCWYPCFPTDLVTPVKSFLNILDNLSIRCPVKECDEEILHGKYGQHLSGH---KEMKDR--------ELHSYINKGGRPRQHLLSLTRRAQKHRLRELKRQVKAFAEKEEGGDIKAVCMTLFLLALRAKNEHKQADELEAIMQGRGSGLHPAVCLAIRINTFLSCSQYHKMYRTVKAVSGRQIFQPLHALRTAEKALLPGYHPFEWNPPLKNVSTNTEVGII?GLSGLPLSIDDYPVDTIAKRFRYDAALVCALKDMEEEILEGMKAKNLDDYL--NGPFTVVIKESCDGMGDVSEKHGSGPAVPEKAVRFSFTVMNISVAH--GNESKRIFEEVKPNSELCCKPLCLMLADESDHETLTAILSPLIAEREAMKNSELLLEMGGILRTFRFVFRGTGYDEKLVREVEGLEASGSTYICTLCDATRWEASQNLVFHSITRSHAENLERYEIWRSNPYHESVDELRDRVKGVSAKPFIETVPSIDALHCDIGNATEFYRIFQMEIGELYKNP?-VSKEERKRWQLTLDKHLRKKMNLKPMLKMSGNFARKLMSKETVEAVCELITCEERHE?LKELMDLYLKMKPVWRSSCPAKECPELLCQYSYNSQRFAELLSTKFKYRYEGKITNYFHKTLAHVPEIIERDGSIGAWASEGNESGNKLFRRFRKMNARQSKVYEMEDVL??????????????????????????????????????????????????????????????????????????????????????????????????????????????????
>Av_AY307186_Cinclus_pallasii
EKTELM-----GNRQ-ALEEDAHAMKTQDNISHQNNLKQLCRICGISFKTDCYKKTYPVHGPVDDETLSLLRKKEKTATSWPDLIAKVFKIDVRGDVDTIHPTRFCHNCWSIIHRKFSNTLCEVYFPRNSTMEWQPHSPNCDVCHTTRR-GVKRKSQ--TPSVQRGKRVKTTE----------------EHAQLKRGVKN----QAQI?N-KN-LMKEIVNCKDIHLSTKLLAVDYPLDFIKSISCQICDHILADPVETTCRHLFCRTCIFKCIRVMGSYCPSCWYPCFPTDLVTPVKSFLNILDNLSIRCPVKECDEEILHGKYGQHLSGH---KEMKDR--------ELHSYINKGGRPRQHLLSLTRRAQKHRLRELKRQVKAFAEKEEGGDIKAVCMTLFLLALRAKNEHKQADELEAIMQGRGSGLHPAVCLAIRINTFLSCSQYHKMYRTVKAVTGRQIFQPLHALRTAEKALLPGYHPFEWNPPLKNVSTNTEVGIIDGLSGLPLSIDDYPVDTIAKRFRYDAALVCALKDMEEEILEGMKAKNLDDYL--NGPFTVVIKESCDGMGDVSEKHGSGPAVPEKAVRFSFTVMNISVAH--GNESKRIFEEVKPNSELCCKPLCLMLADESDHETLTAILSPLVAEREAMKNSELLLEMGGILRTFRFVFRGTGYDEKLVREVEGLEASGSTYICTLCDATRWEASQNLVFHSITRSHAENLERYEIWRSNPYHESVDELRDRVKGVSAKPFIETVPSIDALHCDIGNATEFYRIFQMEIGELYKNPD-VSKEERKRWQLTLDKHLRKKMNLKPMLKMSGNFARKLMSKETVEAVCELITCEERHEALKELMDLYLKMKPVWRSSCPAKECPELLCQYSYNSQRFAELLSTKFKYRYEGKITNYFHKTLAHVPEIIERDGSIGAWASEGNESGNKLFRRFRKMNARQSKVYEMEDVL??????????????????????????????????????????????????????????????????????????????????????????????????????????????????
>Av_AY307203_Oreoscoptes_montanus
EKMELM-----GNRQ-ALEEDAHAVKTQDNRAHQNNLK?LCRICGVSFKTDCYKKTYPVHGPVDDETLRLLRKKEKTATSWPDLIA?VFKIDVRGDVDTIHPTQFCHNCWSIIHSKFSNTLCEVYFPRNSTMEWQPHSPNCDVCHATRR-GVKRKSQ--PPSVPRGKRVKTTG----------------ERAQLNRGAKN----QAQINN-KN-LMKEIVNCKDIHLSTKLLAVDYPLDFIKSISCQICDHILADPVETTCRHLFCRTCILKCIRVMGSYCPSCWYPCFPTDLATPVKSFLNILDNLSIRCPVQECDEEILHGKYGQHLSGH---REMKDG--------ELHSYINKGGRPRQHLLSLTRRAQKHRLRELKRQVKAFAEKEEGGDIKAVCMTLFLLALRAKNEHKQADELEAIMQGRGSGLHPAVCLAIRINTFLSCSQYHKMYRTVKAVTGRQIFQPLHALRTAEKALLPGYHPFEWNPPLKNVSTNTEVGIIDGLSGLPLSIDDYPVDTIAKRFRYDA?LVCALKDMEEEILEGMKAKNLDDYL--NGPFTVVIKESCDGMGDVSEKHGSGPAVPEKAVRFSFTVMNISITQ--GNESKRIFEEVKPNSELCCKPLCLMLADESDHETLTAILSPLIAEREAMKNSELLLEMGGILRTFRFIFRGTGYDEKLVREVEGLEASGSTYICTLCDATRLEASQNLVFHSITRSHAENLERYEIWRSNPYHESVDELRHRVKGVSAKPFIETVPSIDALHCDIGNATEFYRIFQMEIGELYKNPD-VSKEERKRWQLTLDKHLRKKMNLKPMLKMSGNFARKLMSKETVEAVCELITCEERHEALKELMDLYLKMKPVWRSSCPAKECPELLCQYSYNSQRFAELLSTK?KYRYEGKITNYFHKTLAHVPEIIERDGSIGAWASEGNESGNKLFRRFRKMNARQSKVYEMEDVL??????????????????????????????????????????????????????????????????????????????????????????????????????????????????
>Av_AY307197_Margarops_fuscatus
EKMELT-----GNRQ-ALEEDAHAVKTQDNRAHQNNLKQLCRICGVSFKTDCYKKTYPVHGPVDDETLRLLRKKEKTATSWPDLIAKVFKIDVRGDVDTIHPTQFCHNCWSIIHSKFSNTLCEVYFPRNSTMEWQPHSPNCDVCHTTRR-GVKRKSQ--PPSVPRGKRVKTPG----------------ERAQLNRGVKN----QAQINN-KN-LMKEIVNCKDIHLSTKLLAVDYPLDFIKSISCQICDHILADPVETTCRHLFCRTCILKCIRVMGSYCPSCWYPCFPTDLVTPVKSFLNILDNLSIRCPVQECDEEILHGKYGQHLSGH---KEMKDG--------ELHSYINKGGRPRQHLLSLTRRAQKHRLRELKRQVKAFAEKEEGGDIKAVCMTLFLLALRAKNEHKQADELEAIMQGRGSGLHPAVCLAIRINTFLSCSQYHKMYRTVKAVTGRQIFQPLHALRTAEKALLPGYHPFEWNPPLKNVSTNTEVGIIDGLSGLPLSIDDYPVDTIAKRFRYDAALVCALKDMEEEILEGMKAKNLDDYL--NGPFTVVIKESCDGMGDVSEKHGSGPAVP?KAVRFSFTVMNISITQ--GNESKRIFEEVKPNSELCCKPLCLMLADESDHETLTAILSPLIAEREAMKNSELLLEMGGILRTFRFVFRGTGYDEKLVREVEGLEASGSTYICTLCDATRLEASQNLVFHSITRSHAENLERYEIWRSNPYHESVDELRHRV?GVSAKPFIETVPSIDALHCDIGNATEFYRIFQMEIGELYKNPD-VSKEERKRWQLTLDKHLRKKMNLKPMLKMSGNFARKLMSKETVEAVCELITCEERHEA?KELMDLYLKMKPVWRSSCPAKECPELLCQYSYNSQRFAELLSTKFKYRYEGKITNYFHKTLAHVPEIIERDGSIGAWASEGNESGNKLFRRFRKMNARQSKVYEMEDVL??????????????????????????????????????????????????????????????????????????????????????????????????????????????????
>Av_AY319981_Dumetella_carolinensi
EKMELT-----G?RQ-ALEEDAHAVKTQDNRAHQNNLKQLCRICGVSFKTDCYKKTYPVHGPVDDETLRLLRKKEKTATSWPDLIAKVFKIDVRGDVDTIHPTQFCHNCWSIIHSKFSNT?CEVYFPRNSTMEWQPHSPNCDVCHT?RR-GVKRKSQ--PPSVPRGKRVKTPG----------------ERAQLNRGVKN----QAQINN-KN-LMKEIVNCKDIHLSTKLLAVDYPLDFIKSISCQICDHILADPVETTCRHLFCRTCILKCIRVMGSYCPSCWYPCFPTDLVTPVKSFL?ILDNLSIRCPVQECDEEILHGKYGQHLSGH---KEMKDG--------ELHSYINKGGRPRQHLLSLTRRAQKHRLRELKRQVKAFAEKEEGGDIKAVCMTLFLLALRAKNEHKQADELEAIMQGRGSGLHPAVCLAIRINTFLSCSQYHKMYRTVKAVTGRQIFQPLHALRTAEKALLPGYHPFEWNPPLKNVSTNTEVGIIDGLSGLPLSIDDYPVDTIAKRFRYDAALVCALKDMEEEILEGMKAKNLDDYL--NGPFTVVIKESCDGMGDVSEKHGSGPAVPEKAVRFSFTVMNISITQ--GNESKRIFEE?KPNSELCCKPLCLMLADESDHETLTAILSPLIAEREAMKNSELLLEMGGILRT?RFVFRGTGYDEKLVREVEGLEASGSTYICTLCDATRLEASQNLVFHSITRSHAENLERYEIWRSNPYHESVDELRHRVKGVSAKPFIETVPSIDALHCDIGNATEFYRIFQMEIGELYKNPD-VSKEERKRWQLTLDKHLRKKMNLKPMLKMSGNFARKLMSKETVEAVCELITCEERHEALKELMDLYLKMKPVWRSSCPAKECPELLCQYSYNSQRFAELLSTKFKYRYEGKITNYFHKTLAHVPEIIERDGSIGAWASEGNESGNKLFRRFRKMNARQSKVYEMEDVL??????????????????????????????????????????????????????????????????????????????????????????????????????????????????
>Av_AY307200_Mino_anais
EKMELT-----GKRQ-ALEEDAHAVKIQDNRAHQNNLKQLCRICGVSFKTDCYKKTYPVHGPVDDETLRLLRKKEKTATSWPDLIAKVFKIDVRGDVDTIHPTQFCHNCWSIIHSKFSNTLCEVYFPRNSTMEWQPHSPNCDVCHTTKR-GVKRKSQ--PPSVQRGKRAKTTR----------------ERAQLNRGVKN----QAQINN-KN-LMKEIVNCKDIHLSTKLLAVDYPPDFIKSISCQVCDHILADPVETTCRHLFCRTCILKCIRVMGSYCPSCWYPCFPTDLVTPVKSFLNILDNLSIKCPVKECDEEILHGKYGQHLSGH---KEMKDG--------ELHSYINKGGRPRQHLLSLTRRAQKHRLRELKRQVKAFAEKEEGGDIKAVCM?LFLLALRARNEHKQADELEAIMQGRGSGLHPAVCLAIRINTFLSCSQYHKMYRTVKAVTGRQIFQPLHALRTAEKALLPGYHPFEWNPPLKNVSTNTEVGIIDGLSGLPLSIDDYPVDTIAKRFRYDAALVCALKDMEEEILEGMKAKNLDDYL--NGPFTVVIKESCDGMGDVSEKHGSGPAVPEKAVRFSFTVMNISIEH--ENESKRIFEEVKPNSELCCKPLCLMLADESDHETLTAILSPLIAEREAMKNSELLLEMGGILRTFRFVFRGTGYDEKLVREVEGLEASGSTYICTLCDATRLEASQNLVFHSITRSHAENLERYEVWRSNPYHESVDELRHRVKGVSAKPFIETVPSIDALHCDIGNATEFYRIFQMEIGELYKNPD-VSKEERKRWQLTLDKHLRKKMNLKPMLKMSGNFARKLMSKETVEAVCELITCEERHEALKELMDLYLKMKPVWRSSCPAKECPELLCQYSYNSQRFAELLSTKFKYRYEGKITNYFHKTLAHVPEIIERDGSIGAWASEGNESGNKLFRRFRKMNARQSKVYEMEDVL??????????????????????????????????????????????????????????????????????????????????????????????????????????????????
>Av_AY307193_Gracula_religiosa
EKMELT-----GKRQ-ALEEDSHAVKTQDNRAHQNNLKQLCRICGVSFKTDCYKKTYPVHGPVDDETLRLLRKKEKTATSWPDLIAKVFKIDVRGDVDTIHPTQFCHNCWSIIHSKFSNTLCEVYFPRNSTMEWQPHSSNCDVCHTTRR-GVKRKSQ--PPSVQRGKCAKTTR----------------ERAQLNRGVKN----QAQINN-KN-LMKEIVNCKDIHLSTKLLAVDYPPDFIKSISCQVCDHILADPVETTCRHLFCRTCILKCIRVMGSYCPSCWYPCFPTDLVTPVKSFLNILDNLSIKCPVKECDEEILHGKYGQHLSGH---KEMKDG--------ELHSYINKGGRPRQHLLSLTRRAQKHRLRELKRQVKAFAEKEEGGDIKAVCMTLFLLALRAKNEHKQADELEAIMQGRGSGLHPAVCLAIRINTFLSCSQYHKMYRTVKAVTGRQIFQPLHALRTAEKALLPGYHPFEWNPPLKNVSTNTEVGIIDGLSGLPLSIDDYPVDTIAKRFRYDAALVCALKDMEEEILEGMKAKNLDDYL--NGPFTVVIKESCDGMGDVSEKHGSGPAVPEKAVRFSFTVMNISIEH--ENESKRIFEEVKPNSELCCKPLCLMLADESDHETLTAILSPLIAEREAMKNSELLLEMGGILRTFRFVFRGTGYDEKLVREVEGLEASGSTYICTLCDATRLEASQNLVFHSITRSHAENLERYEVWRSNPYHESVDELRHRVKGVSAKPFIETVPSIDALHCDIGNATEFYRIFQMEIGELYKNPD-VSKEERKRWQLTLDKHLRKKMNLKPMLKMSGNFARKLMSKETVEAVCELITCEERHEALKELMDLYLKMKPVWRSSCPAKECPELLCQYSYNSQRFAELLSTKFKYRYEGKITNYFHKTLAHVPEIIERDGSIGAWASEGNESGNKLFRRFRKMNARQSKVYEMEDVL??????????????????????????????????????????????????????????????????????????????????????????????????????????????????
>Av_AY320000_Rhabdornis_inornatus
EKMELT-----GNRQ-ALEEEAHAVKTQDNRAHQNNLKQLCRICGVSFKTDCYKKTYPVHGPVDDETLRLLRKKEKTATSWPDLIAKVFKIDVRGDVDTIHPTQFCHNCWSIIHSKFSNTLCEVYFPRNSTMEWQPHSPNCDVCHTTRR-GVKRKSQ--PPSVQRGKRVKTTG----------------ERAQLNRGVKN----QAQINN-KN-LMKEIVNCKDIHLSTKLLAVDYPLDFIKSISCQICDHILADPVETTCRHLFCRTCILKCIRVMGSYCPSCWYPCFPTDLVTPVKSFLNILDNLSIRCPVKECDEEISHGKYGQHLSSH---KEMKDG--------ELHSYINKGGRPRQHLLSLTRRAQKHRLRELKRQVKAFAEKEEGGDIKAVCMTLFLLALRAKNEHKQADELEAIMQGRGSGLHPAVCLAIRINTFLSCSQYHKMYRTVKAVTGRQIFQPLHALRTAEKALLPGYHPFEWNPPLKNVSTNTEVGIIDGLSGLPLSIDDYPVDTIAKRFRYDAALVCALKDMEEEILEGMKAKNLDDYL--NGPFTVVIKESCDGMGDVSEKHGSGPAVPEKAVRFSFTVMNISITH--GNESKRIFEEVKPNSELCCKPLCLMLADESDHETLTAILSPLIAEREAMKNSELLLEMGGILRTFRFVFRGTGYDEKLVREVEGLEASGSTYICTLCDATRLEASQNLVFHSITRSHAENLERYEIWRSNPYHESVDELRHRVKGVSAKPFIETVPSIDALHCDIGNATEFYRIFQMEIGELYKNPD-VSKEERKRWQLTLDKHLRKKMNLKPMLKMSGNFARKLMSKETVEAVCELITCEERHEALKELMDLYLKMKPVWRSSCPAKECPELLCQYSYNSQRFAELLSTKFKYRYEGKITNYFHKTLAHVPEIIERDGSIGAWASEGNESGNKLFRRFRKMNARQSKVYEMEDVL??????????????????????????????????????????????????????????????????????????????????????????????????????????????????
>Av_AY319995_Phainopepla_nitens
EKMELM-----GNRQQGLEEDAHAMKTQDNRAHQNNLKQLCRICGVSFKTDCYKRTYPVHGPVDDETLWLLRKKEKTATSWPDLIAKVFKIDVRGDVDTIHPTRFCHNCWSIIHRRFSNTLCEVYFPRNSTMEWQPHSPNCDVCRTTRR-GVKRKSQ--SPSVQRGKRVKTTG----------------PLAQLNRSVKN----QAQINN-KN-LMKELVSCKDKHLSTTLLAVDYPADFIKSISCQICDHILADPVETTCRHVFCRTCILKCIKVMGSYCPSCWYPCFPTDLVTPVKSFLNILDNLSIRCPVKECDEEILHGKYGQHLSGH---KEMKDG--------ELYSYINKGGRPRQHLLSLTRRAQKHRLRELKRQVKAFAEKEEGGDIKAVCMTLFLLALRAKNEHKQADELEAIMQGRGSGLHPAVCLAIRINTFLSCSQYHKMYRTVKAVTGRQIFQPLHALRTAEKALLPGYHPFEWKPPLKNVSTNTEVGIIDGLSGLPLSIDDYPVETIAKRFRYDAALVCALKDMEEEILEGMKAKNLDDYL--NGPFTVVVKESCDGMGDVSEKHGSGPAVPEKAVRFSFTVMNISIAH--GNESKRIFEEVKPNSELCCKPLCLMLADESDHETLTAILSPLIAEREAMKNSELLLEMGGILRTFRFIFRGTGYDEKLVREVEGLEASGSTYICTLCDATRLEASQNLVFHSITRSHAENLERYEIWRSNPYHESVDELRDRVKGVSAKPFIETVPSIDALHCDIGNATEFYRIFQMEIGELYKNPD-VSKEERKRWQLTLDKHLRKKMNLKPMLKMSGNFARKLTSKETVEAVCELIKCEERHEALKELMDLYLKMKPVWRSSCPARECPELLCQYSYNSQRFAELLSTKFKYRYEGKITNYFHKTLAHVPEIIERDGSIGAWASEGNESGNKLFRRFRKMNARQSKVYEMEDVL??????????????????????????????????????????????????????????????????????????????????????????????????????????????????
>Av_AY307204_Phainoptila_melanoxan
EKMELM-----GNRQQGLEEDAHAMKTQDNRAHQNNLKQLCRICGVSFKTDCYKRTYPVHGPVDDETLWLLRKKEKTATSWPDLIAKVFKIDVRGDVDTIHPTQFCHNCWSIIHRKFSNTLSEVYFPRNSTMEWQPHSPNCDVCHTTRR-GVKRKSQ--PPSVQHGKRVKTTG----------------ARAQLKRGVKN----QAQIN--KN-LMKDLVNCKDKHLSTKLLAVDYPVDFIKSISCQICDHILADPVETTCRHLFCRTCILKCIKVMGSYCPSCWYPCFPTDLVTPVKSFLNILDNLSIRCPVKECDEEILHGKYGQHLSGH---KETKDG--------ELYSYINKGGRPRQHLLSLTRRAQKHRLRELKRQVKAFAEKEEGGDIKAVCMTLFLLALRAKNEHKQADELEAIMQGRGSGLHPAVCLAIRINTFLSCSQYHKMYRTVKAVTGRQIFQPLHALRTAEKALLPGYHPFEWKPPLKNVST?TEVGIIDGLSGLPLSIDDYPVETIAKRFRYDAALVCALKDMEEEILEGMKAKNLDDYL--NGPFTVVVKESCDGMGDVSEKHGSGPAVPEKAVRFSFTVMNISIEQ--ENESKRIFEEVKPNSELCCKPLCLMLADESDHETLTAILSPLIAEREAMKNSELLLEMGGILRTFRFIFRGTGYDEKLVREVEGLEASGSTYICTLCDATRLEASQNLVFHSITRSHAENLERYEIWRSNPYHESVDELRDRVKGVSAKPFIETVPSIDALHCDIGNATEFYRIFQMEIGELYKNPD-VSKEERKRWQLTLDKHLRKKMNLKPMLKMSGNFARKLMSKETVEAVCELIKCEERHEALKELMDLYLKMKPVWRSSCPARECPELLCQYSYNSQRFAELLSTKFKYRYEGKITNYFHKTLAHVPEIIERDGSIGAWASEGNESGNKLFRRFRKMNARQSKVYEMEDVL??????????????????????????????????????????????????????????????????????????????????????????????????????????????????
>Av_AY319980_Dulus_dominicus
EKKELM-----?NRQQGLEEDAHAMKTQDNRAHQNNLKQLCRICGVSFKTDCYKRTYPVHGPVDDETLWLLRKKEKTATSWPDLIAKVFKVDVRGDVDTIHPTRFCHNCWSIIHRKFSNTLCE?YFPRNSTMEWQPHSPNCDVCHTTRR-GVKRKSQ--PPSVQRGKRIKTTG----------------ARAQLNRGVKN----QAQINN-KN-LMKELVNCKDKHLSTKLLAVDYPVDFIKSISCQICDHILADPVE?TCRHLFCRTCIL?CIRVMGSYCPSCWYPCFPTDLVTPVKSFLNILDNLSIRCPVKECDEEILHGKYGQHLSGH---KEMKDG--------ELYSYINKGGRPRQHLLSLTRRAQKHRLRELKRQVKAFAEKEEGGDIKAVCMTLFLLALRAKNEHKQADELEAIMQGRGSGLHPAVC?AIRINTFLSCSQYHKMYRTVKAVSGRQIFQPLHALRTAEKALLPGYHPFEWKPPLKNVSTNTEVGIIDGLSGLPLSIDDYPVETIAKRFRYDAALVCALKDMEEEILEGMKAKNLDDYL--NGPFTVVVKESCDGMGDVSEKHGSGPAVPEKAVRFSFTVMNVSVAH--GNESKRIFEEVKPNSELCCKPLCLMLADESDHETLTAILSPLIAEREAMKNSEL?LEMGGILRTFRFIFRGTGY?EKLVREVEGLEASGSTYICTLCDATRLEASQNLVFHSITRSHAENLERYEIWRSNPYHESVDELRDRVKGVSAKPFIETVPSIDALHCDIGNATEFYRIFQMEIGELYKNPD-VSKEERKRWQLTLDKHLRKKMNLKPMLKMSGNFARKLMSKETVEAVCELIKSEERH?ALKELMDLYLKMKPVWRS?CPARECPELLCQYSYNSQRFAELLSTKF?YRYEGKITNYFHKTLAHVPEIIERDGSIGAWASEGNESGNKLFRRFRKMNARQSKVYEMEDVL??????????????????????????????????????????????????????????????????????????????????????????????????????????????????
>Av_AY056981_Bombycilla_garrulus
EKMES?-----GNRQQG?EEDAHAMKTQDTRAHQNNLKQLCRICGVSFKSDCSKRTYPVHGPVDDETLWLLRKKEKTATSWPDLIAKVFKIDVRRDVDTIHPTQFCHNCWSIIHRKFSNTLCEVYFPRNSTMEWQPHSPNCDVCHTTRR-GVKRKSQ--PPSVQCGKRVKTTG----------------ARAQLNRGVKN----QAQINN-KN-LMKELVNCKDKHLSTKFLAVDYPVDFIKSISCQICDHILADPVETTCRHLFCRTCILKCIRVMGSYCPSCWYPCFPTDLVNPVKSFLNILDNLSIRCPVKECDEEILHGKYGQHLSGH---KEMKDG--------ELYSYINKGGRPRQHLLSLTRRAQKHRLRELKRQVKAFAEKEEGGDIKAVCMTLFLLALRAKNEHKQ?DELEAIMQGRGSGLHPAVCLAIRINTFLSCSQYHKMYRTVKAVTGRQIFQPLHALRTAEKALLPGYHPFEWKPPLKNVSTNTEVGIIDGLSGLP?SIDDYPVETIAKRFRYDAALVCALKDMEEEILEGMKAKNLDDYL--NGPFTVVVKESCDGMGDVSEKHGSGPAVPEKAVRFSFTVMNISIAH--GNESKRIFEEVKPNSELCCKPLCLMLADESDHETLTAILSPLITEREAMKNSELLLEMGGILRTFRFIFRGTGYDEKLVREVEGLEASGSTYICTLCDATRLEASQNLVFHSITRSHAENLERYEIWRSNPYHESVDELRDRVKGVSAKPFIETVPSIDALHCDIGNATEFYRIFQMEIGELYKNPD-VSKEERKRWQLTLDKHLRKKMNLKPMLKMSGNFARKLMSKETVEAVCELIKCEERHEALKELMDLYLKMKPVWRSSCPAKECPELLCQYSYNSQRFAELLSTKFKYRYEGKITNYFHKTLAHVPEIIERDGSIGAWASEGNESGNKLFRRFRKMNARQSKVYEMEDVL??????????????????????????????????????????????????????????????????????????????????????????????????????????????????
>Av_AY057030_Sitta_pygmaea
EKVEIS-----GNRQ-GLEEDAHAMKTQGNRAHQNNLKQLCRLCGASFQTDCHRRTYPVHGPVDDETLWLLRKKEKTATSWPDLIAKVFKIDVRGDVDTIHPTRFCHNCWSIIQRKFSNTPCEVYFPRNSTMEWQPH?PNCGVCHTTRQ-GVKRKSQ--PPRVQRGKRVKTTG----------------ERAQLNRGVKN----QAQINN-KN-LMKEIVSCKDVHLSTKLLAVDYPLDFIKSISCQICDHILADPVETTCRHLFCRTCIHKCIRVMGSYCPSCWYPCFPTDLVTPVKSFLNILDNLSIRCPVKECDEEVLHGKYGQHLSSH---KEMKDR--------ELCSYINKGGRPRQHLLSLTRRAQKHRLRELKRQVKAFAEKEEGGDIKAVCMTLFLLALRAKNEHKQADELEAIMQGRGSGLHPAVCLAIRINTFLSCSQYHKMYRTVKAVTGRQIFQPLHALRTAEKALLPGYHP?EWKPPLKNVSTNTEVGIIDGLSGLPLSIDDYPVDTIAKRFRYDAALVCALKDMEEEILEGMKAKNLDDYL--NGPFTVVVKESCDGMGDVSEKHGSGPAVPEKAVRFSFTVMNISVAH--GSESKRIFEEVKPNSELCCKPLCLMLADESDHETLTAILSPLVAEREAMKSSELLLEMGGILRTFRFIFRGTGYDEKLVREVEGLEASGSTYICTLCDATRSEASQNLVLHSITRSHAENLERYEIWRSNPFHESVDELRDRVKGVSAKPFMETVPSIDALHCDIGNATEFYRIFQMEIGELYKNPD-VSKEERKRWQLTLDKHLRKKMNLKPMLKMSGNFARKLMSQETVEAVCELIKSEERHEALKELMDLYLKMKPVWRSSCPAKECPELLCQYSYNSQRFAELLSTKFKYRYEGKITNYFHKTLAHVPEIIERDGSIGAWASEGNESGNKLFRRFRKMNARQSKVYEMEDVL??????????????????????????????????????????????????????????????????????????????????????????????????????????????????
>Av_AY443332_Sitta_carolinensis
EKVELA-----GNRQ-GLEEDAHAMKTQGNRAHLNNLKQLCRICGAAFKTDCHKRTYPVHGPVDDETLWLLRKKEKTATSWPDLIAKVFKIDVRGDVDTIHPTRFCHNCWSIIQRKFSNTLCEVYFPRNSTMEWQPHSPNCGVCHTTSQ-GVKRKSQ--LPGAHRGKRVKTTG----------------ERAQLNRGVKN----QAQINN-KN-LMKEIVSCKDVHLSTKLLAVDYPLDFITSISCQICDHILADPVETTCRHLFCRTCIHKCIRVMGSYCPSCWYPCFPTDLVTPVKSFLNILDNLSIRCPVKECDEEILHGKYGQHVSSH---KEMKDR--------ELCSYINKGGRPRQHLLSLTRRAQKHRLRELKRQVKAFAEKEEGGDIKAVCMTLFLLALRAKNEHKQADELEAIMQGRGSGLHPAVCLAIRINTFLSCSQYHKMYRTVKAVTGRQIFQPLHALRTAEKALLPGYHPFEWKPPLKNVSTNTEVGIIDGLSGLPLSIDDYPVDTIAKRFRYDAALVCALKDMEEEILEGMKAKNLEDYL--NGPFTVVVKESCDGMGDVSEKHGSGPAVPEKAVRFSFTVMNISVAH--GSESKRIFEEVKPNSELCCKPLCLMLADESDHETLTAILSPLIAEREAMKSSELLLEMGGILRTFRFVFRGTGYDEKLVREVEGLEASGSTYICTLCDATRSEASQNLVFHSITRSHAENLERYEIWRSNPYHESVDELRDRVKGVSAKPFIETVPSIDALHCDIGNATEFYRIFQMEIGELYKNPD-VSKEERKRWQLTLDKHLRKKMNLKPMLKMSGNFARKLMSKETVEAVCELIKCEERHEALKELMDLYLKMKPVWRSSCPAKECPELLCQYSYNSQRFAELLSTKFKYRYEGKITNYFHKTLAHVPEIIERDGSIGAWASEGNESGNKLFRRFRKMNARQSKVYEMEDVL??????????????????????????????????????????????????????????????????????????????????????????????????????????????????
>Av_AY056983_Certhia_familiaris
EKVELT-----GNRQ-G?EEVAHALKTQDKRAHQNNLKQLCRICGVSFKTDCHKRTYPVHGPVDDETLWLLRKKEKTATSWPDLIAKVFKIDVRGDVDTIHPTQFCHNCWSIIHRKFSNTLCEVYFPRNSAKEWQPHSSNCDVCHTIRR-GVKRKSQ--PPSVQRGKRVKTTG----------------ERAQLNRGVKN----QAQINN-KN-LMKEIVSCKDVHLSTKLLAVDYPLDFIKSISCQICDHILADPVETTCRHLFCRTCILKCIRVMGSYCPSCWYPCFPTDLVTPVKSFLNILDNLSIRCPVKECDEEILHGKYGQHLSSH---KEMKDR--------ELYSYINKGGRPRQHLLSLTRRAQKHRLRELKRQVKAFAEKEEGGDIKAVCMTLFLLALRAKNEHKQADELEAIMQGRGSGLHPAVCLAIRINTFLSCSQYHKMYRTVKAVTGRQIFQPLHALRTAEKALLPGY?PFEWKPPLKNVSTNTE?GIIDGLSGLPLSIDDYPVDTIAKRFRYDAALVCALKDMEEEILEGMKAKNLENYL--NGPFTVVVKESCDGMGDVSEKHGSGPAVPEKAVRFSFTIMNIAIAH--?NESKRIFEEVKPNSELCCKPLCLMLADESDHETLTAILSPLIAEREAMKNSELLLEMGGILRTFRFIFRGTGYDEKLMREVEGLEASGSTYICTLCDATRLEASQNLVFHSITRSHAENLERYEIWRSNPYHESVDELRDRVKGVSAKPFIETVPSIDALHCDIGNATEFYRIFQMEIGELYKNPD-ISKEERKRWQSTLDEHLRKKMNLKPMLKMSGNFARKLMSKETVEAVCELVKCEERHEALKELMDLYLKMKPVWRSSCPAKECPDLLCQYSYNSQRFAELLSTKFKYRYEGKITNYFHKTLAHVPEIIERDGSIGAWASEGNESGNKLFRRFRKMNARQ?KVYEMEDVL??????????????????????????????????????????????????????????????????????????????????????????????????????????????????
>Av_AY057038_Troglodytes_aedon
EK??LT-----GNRQ-GLEEDAHAMKTQDNRAHQDNLKQLCRICGVSFKTDCHKRTYPVHGPVDDETLWLLRKKEKTA?SWPDLIAKVFKIDVRGDVDTIHPTQFCHNCWSIIHSKFSNTLCEVYFPRNSTMEWQPHSPNCNVCHTTRR-GVKRKSQ--PA?VQRGKRVKTTV--------------------LNRGVKN----QAQIN?-K?-LMKEIVSCKDVHLSTKLLAVDYPLDFIKSISCQICDHILADPVETTCRHLFCRTCILKCIRVMGSYCPSCWYPCFPTDLVTPVKSFLNILDNLSIRCPVKECDEEILHGKYGQHLSGH---KE?KDG--------ELYSYINKGGRPRLHLLSLTRRAQKHRLRELKRQV?AFAEKEE?GDIKAVCMTLFLLALRAKNEHKQADELEAIMQGRGSGLHPAVCLAIRINTFLSCSQYHKM?RTVKAVTGRQIFQPLHALRTAEKALL?GYHPFEWKPPLKNVSTN?EVGIIDGLSGLPHSIDDYPVETIAKRFRYDAALVCALKDMEEEILEGMKAK?LDDYL--NGPFTVVVKESCDGMGDVSEKHGSGPAVPEKAVRFSFTVMNISIAH--GNESTRIFEEVKPNSELCCKPLCLMLADESDHETLTAILS?LIAEREAMKSSELLLEMGGILRTFRFVFRGTGYDEKLLREVEGLEAAGSTYICTLCDATRLEASQNLVFHSITRSHAENLERYEIWRSNPYHESVDELRDRVKGVSAKPFIETVPSIDALHCDIGNATEFYRIFQMEIGELYKNPD-VSKEERKRWQLTLDKHLRKKMNLKPMLKMSGNFARKLMSKETVEAVCELIKCEERHEALKELMDLYLKMKPVWRSSCPAKECPELLCQYSYNSQRFAELLSTKFKYRYEGKITNYFHKTLAHVPEIIERDGSIGAWASEGNESGNKLFRRFRKMNARQSKVYEMEDVL??????????????????????????????????????????????????????????????????????????????????????????????????????????????????
>Av_AY057017_Parus_inornatus
EKMELT-----CNRQ-GLEEDAHAMKT?DNRVHQTNLKQFCRICGVSFKTDCYKRTYPVHGPVDDETLCLLRKKEKTATSWPDLIAKVFKIDVRGDVDTIHPTQFCHNCWSIIHGKFSNTLCEVYFPRNSAMEWQPHSSNCDVCHTARR-GVKRKSQ--PPSVQRGKRVKTTG----------------ERARLNRGVKN----QAQINN-KN-LMKDIVNCKDIHLSTKLLSIDYPVDFIKSISCQICDHILADPLETTCRHLFCRTCILKCIRVMGSYCPSCWYPCFPTDLVTPVKSFLNILDNLTIRCPVKECDEEILHGKYGQHLSGH---KEMKDR--------ELCSYTNKGGRPRQHLLSLTRRAQKHRLRELKRQVKAFAEKEEGGDIKAVCMTLFLLALRAKNEHKQADELEAIMQGRGSGLHPAVCLAIRINTFLSCSQYHKMYRTVKAVTGRQIFQPLHALRTAEKALLPGYHPFEWKPPLKNVSTNTEVGIIDGLSGLPLSIDDYPVDTIAKRFRYDAALVCALKDMEEEILEGMKAKNLDDYL--NGPFTVVVKESCDGMGDVSEKHGSGPAVPEKAVRFSFTVMNISVAH--GNESKRIFEEVKPNSELCCKPLCLMLADESDHETLTAILSPLIAEREAMKNSELLLEMGGILRTFRFIFRGTGYDEKLVREVEGLEASGSTYICTLCDATRLEASQNLVFHSITRSHAENLERYEIWRSNPYHESVDELRDRVKGVSAKPFIETVPSIDALHCDIGNATEFYRIFQMEIGELYKNPD-VSKEERKRWQLTLDKHLRKKMNLKPMLKMSGNFARKLMSKETVEAVCELIKCEERHEALKELMDLYLKMKPVWRSSCPAKECPELLCQYSYNSQRFAELLSTKFKYRYEGKITNYFHKTLAHVPEIIERDGSIGAWASEGNESGNKLFRRFRKMNARQSKVYEMEDVL??????????????????????????????????????????????????????????????????????????????????????????????????????????????????
>Av_AY057009_Nectarinia_olivacea
EKMELT-----GNRQ-GLEEDAHAMKTQDNRAHQNNLKQLCRICGVSFKTDCCKTTYPVHGPVDDETLWLLRKKER?ATSWPELIAKVFKIDVRGDVDTIHPTRFCHNCWSIIHRKFSNTLCEVYFPRNSTMEWQPHSPNCDVCHTSRR-GIKRKSQ--PPSVKRGKRVKTT--------------------QLNRGVKN----QAQINN-KN-LMKEIVNCKDIHLSTKLLAVDFPVDFIKSISCQICDHILADPVETTCRHLFCRTCI?KCIRVMGSYCPSCWYPCFPTDLVTPVKSFLSILDNLSIRCPVKECNEEISHGKYGQHLSGH---KEMKDR--------ELCSYINKGGRPRQHLLSLTRRAQKHRLRELKRQVRAFAEKEEGGDIKAVCMTLFLLALRAKNEHKQADELEAIMQGRGSGLHPAVCLAIRINTFLSCSQYHKMYRTVKAVSGRQIFQPLHA?RTAEKALLPGYHPFEWKPPLKNVSTNTEVGIIDGLSGLPLSIDDYPVDTIAKRFRYDAALVCALKDMEEEILEGMKAKNLDDYL--NGPFTVVVKESCDGMGDVSEKHGSGPAVPEKAVRFSFTVMNISIAH--ENESKRIFEEVKPNSELCCKPLCLMLADESDHETLTAILSPLIAEREAMKNSELLLEMGGILRTFRFVFRGTGYDEKLVREVEGLEASGSTYICTLCDATRLEASQNLVFHSITRSHAENLERYEIWRSNPYHESVDELRDRVKGVSAKPFIETVPSIDALHCDIGNATEFYKIFQMEIGELYKNPD-VSKEERKRWQLTLDKHLRKKMNLKPMLKMSGNFARKLMSKETVEAVCELIKCEERHEALKELMDLYLKMKPVWRSSCPAKECPELLCQYSYNSQRFAELLSTKFKYRYEGKITNYFHKTLAHVPEIIERDGSIGAWASEGNESGNKLFRRFRKMNARQSKVYEMEDVL??????????????????????????????????????????????????????????????????????????????????????????????????????????????????
>Av_AY443261_Arcanator_orostruthus
EKMELT-----DNRQ-GLEEDAHAMKTQDNRAHQNNLKQLCRICGVPFKIDCYKRTYPVHGPVDDETLCLLRKKEKTATSWPDLIAKVFKIDVRGDVDTIHPTRFCHNCWSIIHRKFSNTLCEVYFPRNSTMEWQPHSPNCDVCHTTRR-GVKRKSQ--?PSVQRGKRVKTTG----------------ERAQLNRGVKK----QAQINN-KN-LMKEIVNCKDIHLSTKLLAVDYPVDFIKSISCQICDHILADPVETTCRHLFCRPCILKCIRVMGSYCPSCWYPCFPTDLVTPVKSFLNILDNLSIRCPVKECDEEILHGKYGQHLSGH---KEMKDR--------EL?SYINKGGRPRQHLLSLTRRAQKHRLRELKRQVKAFAEKEEGGDIKAVCMTLFLLALRAKNEHKQADELEAIMQGRGSGLHPAVCLAIRVNTFLSCSQYHKMYRTVKAVSGRQIFQPLHALRTAEKALLPGYHPFEWKPPLKNVSTNTEVGIIDGLSGLPLSIDDYPVDTIAKRFRYDAALVCALKDMEEEILEGMKAKNLDDYL--NGPFTVVVKESCDGMGDVSEKHGSGPAV?EKAVRFSFTVMNISIAH--GNESKRIFEEVKPNSELCCKPLCLMLADESDHETLTAILSPLIAEREAMKNSELLLEMGGILRTFRFIFRGTGYDEKLVREVEGLEASGSTYICTLCDATRLEASQNLVFHSITRSHAENLERYEIWRSNP?HESVDELRDRVKGVSAKPFIETVPSIDALHCDIGNATEFYRIFQMEIGELYKNPD-VSKEERKRWQLTLDKHLRKKMNLKPMLKMSGNFARKLMSKETVEAVCELIKCEERHEALKELMDLYLKMKPVWRSSCPAKECPELLCQYSYNSQRFAELLSTKFKYRYEGKITNYFHKTLAHVPEIIERDGSIGAWASEGNESGNKLFRRFRKMNARQSKIYEMEDVL??????????????????????????????????????????????????????????????????????????????????????????????????????????????????
>Av_AY443301_Microeca_papuana
EKMELM-----GSRQ-GLEEDAHAMKTQDNRVHQNNLKQLCRICGVSFKTDCHKRTYPVHGPVDDETLWLLRKKEKTATSWPDHIAKVFKIDVRGDVDTIHPTRFCHNCWSIIHRKFSNTLCEVYFPRNSTMEWQPHSPNCDVCHTTRQ-GVKRKSQ--PPSVQRSKRVKTTG----------------ECARLNRGVKN----QAQINN-KN-LMKEI?NCKDIHLSTKLLAFDYPADFIKSISCQICDHILADPVETTCRHLFCRTCILKCIRVMGSYC?SCWYPCFPTDLVTPVKSFLNILDNLTIRCPVKECDEEILHGKYGQHLSSH---KDMKDG--------EVYSYINKGGRPRLHLLSLTRRAQKHRLRELKRQVKAFAEKEEGGDIKAVCMTLFLLALRAKNEHKQADELEAIMQGKGSGLHPAVCLAIRINTFLSCSQYHKMYRTVKAVSGRQIFQPLQALRTAEKALLPGYHPFEWKPPLKNVSTNTEVGIIDGLSGLPLSVDDYPVDTIAKRFRYDAALVCALKDMEEEILEGMKAKNLDDYL--NGPFTVVVKESCDGMGDVSEKHGSGPAVPEKAVRFSFTVMNISIAH--GNESKRIFEEVKPNSELCCKPLCLMLADESDHETLTAILSPLIAEREAMKNSELLLELGGILRTFRFVFRGTGYDEKL?REVEGLE?SGSTYICTLCDATRLEASQNLVFHSITRSHAENLERYEIWRSNPYHESVDELRDRVKGVSAKPFIETVPSIDALHCDIGNATEFYKIFQMEIGELYKNPD-VSKEERKRWQLTLDKHLRKKMNLKPMLKMSGNFARKLMSKETVEAVCELIKCEERHEALKELMDLYLKMKPVWRSSCPAKECPELLCQYSYNSQRFAELLSTKFKYRYEGKITNYFHKTLAHVPEIIERDGSIGAWASEGNESGNKLFRRFRKMNARQSKVYEMEDVL??????????????????????????????????????????????????????????????????????????????????????????????????????????????????
>Av_AY443286_Eugerygone_rubra
EKMEL--------RQ-GLEENAHAMKTQDNRAHQNNLKQLCRICGVSFKTDCYKRTYPVHGPVDDKTLCLLRKKEKTATSWPDLIAKVFKIDVRGDVDTIHPTRFCHNCWSIIHRKFSNTLCEVYFPRNSTMEWQPHSPNCDVCHTT??-GVKRKSQ--PPSAQQGKRVKTTG----------------ERARLNRGVKN----QAQINN-KN-LMKEIVNCKDMHLSTKLLVVDYPVDFIKSISCQICDHILADPVETTCRHLFCRTCILKCIRVMGSYCPSCWYPCFPTDLVTPVKSFLNILDNLTIRCPVKECDEEILHGKYGQHLSSH---KEMKDG--------EVYSYINKGG?PRQHLLSLTRRAQKHRLRELKRQVKAFAEKEEGGDIKAVCMTLFLLALRAKNEHKQADELEAIMQGKGSGLHPAVCLAIRINTFLSCSQYHKMYRTVKAVSGRQIFQPLHALRAAEKALLPGYHPFEWKPPLKNVSTNTEVGIIDGLSGLPLSIDDYPVDTIAKRFRYDAALVCALKDMEEEILEGMKAKNLDDYL--NGPFTVIVKESCDGMGDVSEKHGSGPAVPEKAVRFSFTIM?ISIAH--GNESKRIFEEVKPNSELCCKPLCLMLADESDHETLTAILSPLIAEREAMKDSELLLEMGGILRTFRFIFRGTGYDEKLVREVEGLEASGSTYICTLCDATRLEASQNLVFHSITRSHAENLERYEIWRSNPYHESVDELRDRVKGVSAKPFIETVPSIDALHCDIGNATEFYRIFQMEIGELYKNPD-VSKEERKRWQVTLDKHLRKKMNLKPMLKMSGNFARKLMSKETVEAVCELIKCEERHEALKELMDLYLKMKPVWRSSCPAKECPELLCQYSFNSQRFAELLSTKFKYRYEGKITNYFHKTLAHVPEIIERDGSIGAWASEGNESGNKLFRRFRKMNARQSKVYEMEDVL??????????????????????????????????????????????????????????????????????????????????????????????????????????????????
>Av_AY443339_Yuhina_zantholeuca
EKTELN-----SNRQ-GLEEDAHAMKTQDNRAHQNHLKQLCRICGVSFKTDCYKRTYPVHGPVDDETLWLLRKKEKTATSWPDLIAKVFKIDVRGDVDTIHPTQFCHNCRSIIHRKFSNTLCEVYFPRNSTMEWQPHSPNCDVCHTSRR-GVKRKSQ--PPSVQRGKRVKTTG----------------ERARLNRGVKN----QAQINN-KN-LMKEIVNCKDIHLSTKLLAVDYPADFIKSISCQICDHILADPVETTCRHLFCRTCILKCIRVMGSYCPSCWYPCFPTDLVTPVKSFLNILDNLSIRCPVKECDEEILHGKYGQHLSGH---KEMKDR--------ELYSYINKGGRPRQHLLSLTRRAQKHRLRELKRQVKAFAEKEEGGDIKAVCMTLFLLALRAKNEHKQADELEAIMQGRGSGLHPAVCLAIRINTFLSCSQYHKMYRTVKAVTGRQIFQPLHALRTAEKALLPGYHPFEWKPPLKNVSTNTEVGIIDGLSGLPLSIDDYPVDTIAKRFRYDAALVCALKDMEEEILEGMKAKNLDDYL--NGPFTVVVKESCDGMGDVSEKHGSGPAVPEKAVRFSFTVMNISIAH--GNESKRIFEEVKPNSELCCKPLCLMLADESDHETLTAILSPLIAEREAMKNSELLLEMGGILRTFRFIFRGTGYDEKLVREVEGLEASGSTYICTLCDATRLEASQNLVFHSITRSHAENLERYEIWRSNPYHESVDELRDRVKGVSAKPFIETVPSIDALHCDIGNATEFYRIFQMEIGELYKNPD-VSKEERKRWQLTLDKHLRKKMNLKPMLKMSGNFARKLMSKETVEAVCELIKCEERHEALRELMDLYLKMKPVWRSSCPAKECPELLCQYSYNSQRFAELLSTKFKYRYEGKITNYFHKTLAHVPEIIERDGSIGAWASEGNESGNKLFRRFRKMNARQSKVYEMEDVL??????????????????????????????????????????????????????????????????????????????????????????????????????????????????
>Av_AY056988_Coracina_lineata
EKMELT-----GNRQ-GLEEDAHAMETQDNRAHQNNLKQLCRICGVSFKTDCYKRTYPVHGPVDDETLWLLRKKEKTATSWPDLIAKVFKIDVRGDVDTIHPTQFCHNCWSIIHRKFSNTLCEVYFPRNSTMEWQPHSPKCDVCHTTRR-GVKRKNQ--PPSVQRRKRVKTTG----------------ERARLNRRVKN----QAQINN-KN-LMKEIVNCKDIHLSTKLLAVDYPVDFIKSISCQICDHILADPVETTCRHLFCRTCILKCIRVMGSYCPSCWYPCFPTDLVTPVKSFLNILDNLSIRCPVKECDEEILHGKYGQHLSSH---KEMKDR--------ELYSYINKGGRPRQHLLSLTRRAQKHRLRELKRQVKAFAEKEEGGDIKAVCMTLFLLALRAKNEHKQADELEAIMQGRGSGLHPAVCLAIRINTFLSCSQYHKMYRTVKAVTGRQIFQPLHALRTAEKALLPGYHPFEWKPPLKNVSTNTEVGIIDGLSGLPLSIDDYPVDTIAKRFRYDAALVCALKDMEEEILEGMKAKNLDDYL--NGPFTVVVKESCDGMGDVSEKHGSGPAVPEKAVRFSFTVMNISIAH--GNESKRIFEELKPNSELCCKPLCLMLA?ESDHETLTAILSPLIAEREAMKNSELLLEMGGILRTFRFVFRGTGYDEKLVREVEGLEASGSTYICTLCDATRLEASQNLVFHSITRSHAENLERYEIWRSNPYHESVDELRDRVKGVSAKPFIETVPSIDALHCDIGNATEFYRIFQMEIGELYKNPD-VSKEERKRWQLTLDKHLRKKMNLKPMLKMSGNFARKLMSKETVEAVCELIKCEERHEALKELMDLYLKMKPVWRSSCPAKECPELLCQYSYNSQRFAELLSTKFKYRYESKITNYFHKTLAHVPEIIERDGSIGAWASEGNESGNKLFRRFRKMNARQSKVYEMEDVL??????????????????????????????????????????????????????????????????????????????????????????????????????????????????
>Av_AY057012_Orthonyx_spldingii
EKMELT-----GNRQ-ALEEDAHAIKTQDSRAHQNNLKQLCRICGVSFKTDCYKRTYPVHGPVDDETLWLLRKKEKTATSWPDLIAKVFKIDVRGDVDTIHPTRFCHNCWSIIHRKFSNTLCEVYFPRNSTMEWQPHSPNCDVCHTTSR-GVKRKSQ--PPSVQRGKRVKTTG----------------ERARLNRGVKN----QAQINN-KN-LMKEIVNCKDIHLSTKLLAVDYPVDFIKSISCQICDHILADPVETTCRHLFCRTCILKCIRVMGSYCPSCWYPCFPTDLVTPVKSFLNILDNLSIRCPVKECDGEILHGKYGQHLSSH---KEMKDR--------ELYTYINKGGRPRQHLLSLTRRAQKHRLRELKRQVKAFAEKEEGGDIKAVCMTLFLLALRAKNEHKQADELEAIMQGRGSGLHPAVCLAIRINTFLSCSQYHKMYRTVKAVTGRQIFQPLHALRTAEKALLPGYHPFEWKPPLKNVSTNTEVGIIDGLSGLPLSIDDYPVDTIAKRFRYDAALVCALKDMEEEILEGMKTKNLDDYL--NGPFTVVVKESCDGMGDVSEKHGSGPAVPEKAVRFSFTVMNISIAH--GNESTRIFEEVKPNSELCCKPLCLMLADESDHETLTAILSPLIAEREAMKNSELLLEMGGILRTFRFVFRGTGYDEKLVREVEGLEASGSTYICTLCDATRLEASQNLVFHSITRSHAENLERYEIWRSNPYHESVDELRDRVKGVSAKPFIETVPSIDALHCDIGNATEFYRIFQMEIGELYKNPD-VSKEERKRWQLTLDKHLRKKMNLKPMLKMSGNFARKLMSKETVEAVCELIKCEERHEALKELMDLYLKMKPVWRSSCPAKECPELLCQYSYNSQRFAELLSTKFKYRYEGKITNYFHKTLAHVPEIIERDGSIGAWASEGNESGNKLFRRFRKMNARQSKVYEMEDVL??????????????????????????????????????????????????????????????????????????????????????????????????????????????????
>Av_AY443273_Corcorax_melanorhamphos
ENMELT-----GNRQ-GLEEDAHAMQTQDDRAHQNNLKELCRICGVSFKTDCYKRTYPVHGPVDDETLWLLRKKEKTATSWPDLIAKVFKIDVRGDVDTIHPTQFCHNCWSIIHRKFSNTLCEVYFPRNSTMEWQPHSPNCDVCHTARR-GVKRKSQ--PPSVQHGKRVKTTG----------------ERARLNRGVKN----QAQINN-KN-LMKEII?CKDIHLSTKLLAVDYPADFIKSISCQICDHILADPVETTCRHLFCRTCILKCIRVMGSYCPSCWYPCFPTDLVTPVKSFLNILDNLSVRCPVKECDEEILHGKYGQHLSSH---KEMKDR--------ELYSYINKGGRPRQHLLSLTRRAQKHRLRELKRQVKAFAEKEEGGDIKAVCMTLFLLALRAKNEHKQADELEAIMQGRGSGLHPAVCLAIRINTFLSCSQYHKMYRTVKAVSGRQIFQPLHALRTAEKALLPGYHPFEWKPPLKNVSTNTEVGIIDGLSGLPLSIDDYPVDTIAKRFRYDAALVCALKDMEEEILEGMKAKNLDDYL--NGPFTVVVKESCDGMGDVSEKHGSGPAVPEKAVRFSFTVMNISIAQ--GNESKRIFEEVKPNSELCCKPLCLMLADESDHETLTAILSPLIAEREAMKNSELLLEMGGILRTFRFVFRGTGYDEKLVREVEGLEASGSTYICTLCDATRLEASQNLVFHSITRSHAENLERYEIWRSNPYHESVDELRDRVKGVSAKPFIETVPSIDALHCDIGNATEFYRIFQMEIGELYKNPD-VSKEERKRWQLTLDKHLRKKMNLKPMLKMSGNFARKLMSKETVEAVCELIKCEERHEALKELMDLYLKMKPVWRSSCPAKECPELLCQYSYNSQRFAELLSTKFKYRYEGKITNYFHKTLAHVPEIIERDGSIGAWASEGNESGNKLFRRFRKMNARQSKVYEMEDVL??????????????????????????????????????????????????????????????????????????????????????????????????????????????????
>Av_AY443296_Manucodia_chalybata
EKMELM-----GNRQ-GLEEDAHAMQTQDNRAHQNNLKELCRICGVSFKTDCYKRTYPVHGPVDDETLWLLRKKEKTATSWPDLIAKVFKIDVRGDVDSIHPTQFCHNCWSIIHRKFSNTLCEVYFPRNSTMEWQPHSPNCDVCHTTRR-GVKRKSQ--PPSVQRGKRAKTTG----------------ERARLNRGVKK----QAQINN-KN-LMKEIVSCKDIHLSTKLLAVDYPVDFIKSISCQICDHVLADPVETTCRHLFCRTCILKCIRVMGSYCPSCWYPCFPTDLVTPVKSFLNILDN?SIRCPVKECDEDILHGKYGQHLSSH---KEMKDR--------ELYSYINKGGRPRQHL?SLTRRAQKHRLRELKRQVKAFAEKEEGGDIKAVCMTLFLLALRAKNEHKQADELEAIMQGRGSGLHPAVCLAIRINTFLSCSQYHKMYRTVKAVSGRQIFQPLHALRTAEKALLPGYHPFEWKPPLKNVSTNTEVGIIDGLSGLPLSIDDYPVDTIAKRFRYDAALVCALKDMEEEILEGMKAKNLDDYL--NGPFTVVVKESCDGMGDVSEKHGSGPAVPEKAVRFSFTVMNISIAQ--GNESKRIFEEVKPNSELCCKPLCLMLADESDHETLTAILSPLIAEREAMKNSELLLEMGGILRTFRFIFRGTGYDEKLVREVEGLEASGSTYICTLCDATRLEASQNLVFHSITRSHAENLERYEIWRSNPYHESVDELRDRVKGVSAKPFIETVPSIDALHCDIGNATEFYRIFQMEIGELYKNPD-VSKEERKRWQLTLDKHLRKKMNLKPMLKMSGNFARKLMSKETVEAVCELIKCEERHEALKELMDLYLKMKPVWRSSCPAKECPELLCQYSYNSQRF?ELLSTKFKYRYEGKITNYFHKTLAHVPEIIERDGSIGAWASEGNESGNKLFRRFRKMNARQSKVYEMEDVL??????????????????????????????????????????????????????????????????????????????????????????????????????????????????
>Av_AY443298_Melampitta_lugubris
EKMALT-----GNRQ-GLEEDAHAMQTEDNRAHQNNLKELCRICGISFKTECYKRTYPVHGPVDDETLWLLRKKEKTATSWPDLIAKVFKIDVRGDVDTIHPTQFCHNCWSIIHRKFSNTRCEVYFPRNSTMEWQPHSPNCDVCHTTRR-GVKRKSQ--PPSVQRGKRVKTTG----------------ERPRLNRGVKN----QAQINN-KN-LMKEIVNCKDIHLSTKLLAVDYPVDFIKSISCQICDHILADPVETTCRHLFCRTCILKCIRVMGSYCPSCWYPCFPTDLVTPVKSFLNILDNLSIRCPVKECDEEILHGKYGQHLSSH---KEMKDR--------ELYSYINKGGRPRQHL?SLTRRAQKHRLRELKRQVKAFAEKEEGGDIKAVCMTLFLLALRAKNEHKQADELEAIMQGRGSGLHPAVCLAIRINTFLSCSQYHKMYRTVKAVTGRQIFQPLHALRTAEKALLPGYH?FEWKPPLKNVSTNTEVGIIDGLSGLPLSIDDYPVDTIAKRFRYDAALVCALKDMEEEILEGMKAKSLDDYL--NGPFTVVVKESCDGMGDVSEKHGSGPAVPEKAVRFSFTVMNISVAQ--GNESKRIFEEVKPNSELCCKPLCLMLADESDHETLTAILSPLIAEREAMKNSELLLEMGGILRTFRFVFRGTGYDEKLVREVEGLEASGSTYICTLCDATRLEASQNLVFHSITRSHAENLERYEIWRSNPYHESVDELRDRVKGVSAKPFIETVPSIDALHCDIGNATEFYRIFQMEIGELYKNPD-VSKEERKRWQLTLDKHLRKKMNLKPMLKMSGNFARKLMSQETVEAVCELIKCEERHEALKELMDLYLKMKPVWRSSCPAKECPELLCQYSYNSQRFAELLSTKFKYRYEGKITNYFHKTLAHVPEIIERDGSIGAWASEGNESGNKLFRRFRKMNARQSKVYEMEDVL??????????????????????????????????????????????????????????????????????????????????????????????????????????????????
>Av_AY443297_Melampitta_gigantea
EKMALM-----GNRQ-GLEEDAHAMQTEDNRAHQNNLKELCRICGISFKTECYKRTYPVHGPVDDETLWLLRKKEKTATSWPDLIAKVFKIDVRGDVDTIHPTQFCHNCWSIIHRKFSNTRCEVYFPRNSTMEWQPHSPNCDVCHTTRR-GVKRKSQ--PPSVQRGKRVKTTG----------------ERPRLNRGVKN----QAQINN-KN-LMKEIVNCKDIHLSTKLLAVDY?VDFIKSISCQICDHILADPVETTCRHLFCRTCILKCIRVMGSYCPSCWYPCFPTDLVTPVKSFLNILDNLSIRCPVKECDEEILHGKYSQHLSSH---KEMKDR--------ELYSYINKGGRPRQHLLSLTRRAQKHRLRELKRQVKAFAEKEEGGDIKAVCMTLFLLALRAKNEHKQADELEAIMQGRGSGLHPAVCLAIRINTFLSCSQYHKMYRTVKAVTGRQIFQPLHALRTAEKALLPGYHPFEWKPPLKNVSTNTEVGIIDGLSGLPLSIDDYPVDTIAKRFRYDAALVCALKDMEEEILEGMKAKSLDDYL--NGPFTVVVKESCDGMGDVSEKHGSGPAVPEKAVRFSFTVMNISIAQ--GNESKRIFEEVKPNSELCCKPLCLMLADESDHETLTAILSPLIAEREAMKNSELLLEMGGILRTFRFVFRGTGYDEKLVREVEGLEASGSTYICTLCDATRLEASQNLVFHSITRSHAENLERYEIWRSNPYHESVDELRDRVKGVSAKPFIETVPSIDALHCDIGNATEFYRIFQMEIGELYKNPD-VSKEERKRWQLTLDKHLRKKMNLKPMLKMSGNFARKLMSQETVEAVCELIKCEERHEALKELMDLYLKMKPVWRSSCPANECPELLCQYSYNSQRFAELLSTKFKYRYEGKITNYFHKTLAHVPEIIERDGSIGAWASEGNESGNKLFRRFRKMNARQSKVYEMEDVL??????????????????????????????????????????????????????????????????????????????????????????????????????????????????
>Av_AY443288_Grallina_cyanoleuca
EKMELA-----GNRQ-GLEEDAHAIQTEDNIAHQNILKELCRICGVSFKTDCYKRTYPVHGPVDDETLWLLRKKEKTATSWPDLIAKVFKIDVRGDVDTIHPTQFCHNCRSIIHRKFSNTLCEVYFPRNSTMEWQPHSPK?DVCHPTRR-GVKRKSQ--PPSVQRGKRVKTTG----------------ERARLNRGVKN----QAQINN-KN-VMKEIVNCKDIHLSTKLLAVDYPVDFIKSISCQICDHILADPVETTCRHLFCRTCILKCIRVMGSYCPSCWYPCFPTDLVTPVKSFLNILDNLSIRCPVK?CDEEILHGKYGQHLSSH---KEMKDG--------ELYSYINKGGRPRQHLLSLTRRAQKHRLRELKRQVKAFAEKEEGGDIKAVCMTLFLLALRAKNEHKQADELEAIMQGRGSGLHPAVCLAIRINTFLSCSQYHKMYRTVKAVSGRQIFQPLHALRTAEKALLPGYHPFEWKPPLKNVSTNTEVGIIDGLSGLPLSVDDYPVDTIAK?FRYDAALVCALKDMEEEILEGMKAKNLDDYL--NGPFTVVVKESCDGMGDVSEKHGSGPAVPEKAVRFSFTVMNISIAH--GNESKRIFEEVKPNSELCCKPLCLMLADESDHETLTAILSPLIAEREAMKNSELLLEMGGILRTFRFVFRGTGYDEKLVREVEGLEASGSTYICTLCDATRLEASQNLVFHSITRSHAENLERYEIWRSNPYHESVDELRDRVKGVSAKPFIE?VPSIDALHCDIGNATEFYRIFQMEIGELYKNPD-VSKEERKRWQLTLDKHLRKKMNLKPMLKMSGNFARKLMSKETVEAVCELIKCEERHEALKELMDLYLKMKPVWRSSCPAKECPELLCQYSYNSQRFAEL?STKFKYRYEGKITNYFHKTLAHVPEIIERDGSIGAWASEGNESGNKLFRRFRKMNARQSKVYEMEDVL??????????????????????????????????????????????????????????????????????????????????????????????????????????????????
>Av_AY443280_Cyanocitta_cristata
EKMELT-----GNRQ-GLEEDAHAMQTQDNRAHQNNLKELCRICGVSFKTDRYKKTYPVHGPVD?ETLWLLRKKEKTATSWPDLIAKVFKIDVRGDVDTIHPTQFCHNCWSIIHRKFSNTLCEVYFPRNSTMEWQPHSPNCDVCHTTRR-GVKRKSQ--?PSVQRGKRVKTTG----------------ERARLNRGVKN----QAQINN-KN-LMKEIVSCKDIHLSTKLLAVDYPVDFIKSISCQICDHILADPVETTCRHLFCRTCILKCIRVMGSYCPSCWYPCFPTDLVTPVKSFLNILDNLSIRCPVKECDEEILHGKYGQHLSSH---KEMKDR--------ELYSYINKGGRPRQHLLSLTRRAQKHRLRELKRQVKAFAEKEEGGDIKAVCMTLFLLALRAKNEHKQADELEAIMQGRGSGLHPAVCLAIRINTFLSCSQYHKMYRTVKAVTGRQIFQPLHALRTAEKALLPGYHPFEWKPPLKNVSTNTEVGIIDGLSGLPLSIDDYPVDTIAKRFRYDAALVCALKDMEEEILEGMKAKNLDDYL--NGPFTVVVKESCDGMGDVSEKHGSGPAVPEKAVRFSFTVMNISIAH--GNESKRIFEEVKPNSELCCKPLCLMLADESDHETLTAILSPLIAEREAMKNSELLLEMGGILRTFRFIFRGTGYDEK?VREVEGLEASGSTYI?TLCDATRLEASQNLVFHSITRSHAENLERYEIWRSNPYHESVDELRDRVKGVSAKPFIETVPSIDALHCDIGNATEFYRIFQMEIGELYKNPD-VSKEERKRWQLTLDKHLRKKMNLKPMLKMSGNFARKLMSKETVEA?CELIKCEERHEALKELMDLYLKMKPVWRSSCPAKECPELLCQYSYNSQRF?ELLSTKFKYRYEGKITNYFHKTLAHVPEIIERDGSIGAWASEGNESGNKLFRRFRKMNARQSKVYEMEDVL??????????????????????????????????????????????????????????????????????????????????????????????????????????????????
>Av_AY443293_Lanius_excubitor
EKMELT-----GNKH-RLEEDAHVMQTQDNRAHQNNLKELCRICGVSFKTDCYKRTYPVHGPVDDETLWLLRKKEKTATSWPDLIAKVFKIDVRGDVDTIHPTQFCHNCWSIIHRKFSNTLCEVYFPRNSTMEWQPHSPNCDVCRTTRR-GVKRKSQ--PPSVQRGKRVKTTG----------------ERAWLNRGVKN----QARINN-KN-IMKEIVNCKDIHLSTKLLAVDYPVDFIKSISCQICDHILADPVETTCRHLFCRTCILKCIRVMGSYCPSCWYPCFPTDLVTPVKSFLNILDNMSIRCPVKECDEEILHRKYGQHLSSH---KEMKDG--------ELYTYINKGGRPRQHLLSLTRRAQKHRLRELKRQVKAFAEKEEGGDIKAVCMTLFLLALRAKNEHKQADELEAIMQGRGSGLHPAVCLAIRINTFLSCSQYHKMYRTVKAVTGRQIFQPLHALRTAEKALLPGYHPFEWKPPLKNVSTNTEVGIIDGLSGVPLSIDDYPVDTIAKRFRYDAALVCALKDMEEEILEGMKAKNLDDYL--NGPFTVVVKESCDGMGDVSEKHGSGPAVPEKAVRFSFTVMNISVAH--GNESKRIFEEVKPNSELCCKPLCLMLADESDHETLTAILSPLIAEREAMKNSELLLEIGGILRTFRFIFRGTGYDEKLLREVEGLEASGSTYICTLCDATRLEASQNLVFHSITRSHAENLERYEIWRSNPYHESVDELRDRVKGVSAKPFIETVPSIDALHCDIGNATEFYRIFQMEIGELYKNPD-VSKEERKRWQLTLDKHLRKKMNLKPMLKMSGNFARKLMSKETVEAVCELIKCEERHEALKELMDLYLKMKPVWRSSCPAKECPELLCQYSYNSQRFAELLSTKFKYRYEGKITNYFHKTLAHVPEIIERDGSIGAWASEGNESGNKLFRRFRKMNARQSKVYEMEDVL??????????????????????????????????????????????????????????????????????????????????????????????????????????????????
>Av_AY443289_Gymnorhina_tibicen
EKMELM-----SNRQ-GLEEDAHAMQTQDSRAHQNNLKQLCRICGVSFKTDCYKRTYPVHGPVDDETLWLLRKKEKTATSWPDLIAKVFKIDVRGDVDTIHPTQFCHNCWSIIHRKFSNTLCEVYFPRNSTMEWKPHSPNCDVCHTTRR-GVKRKSQ--PPSVRRSKRVKTTG----------------ERARLNRGVKN----QAQINN-KN-LMKEIVNCKDIHLSTKLLAVDYPVDFIKSISCQICDHILADPVETTCRHLFCRTCILKCIRVMGSYCPSCWYPCFPTDLVTPVKSFLNILDNLIIRCPVKECDEEILHGKYGQHLSSH---NEMKDR--------ELYSYINKGGRPRQHLLSLTRRAQKHRLRELKRQVKAFAEKEEGGDIKAVCMTLFLLALRAKNEHKQADELEAIMQGRGSGLHPAVCLAIRINTFLSCSQYHKMYRTVKAVTGRQIFQPLHALRTAEKALLPGYHPFEWKPPLKNVSTNTEVGIIDGLSGLPLSIDDYPVDTIAKRFRYDVALVCALKDMEEEILEGMKAKNLDDYL--NGPFTVVVKESCDGMGDVSEKHGSGPAVPEKAVRFSFTVMNISIAH--GNESKRIFEEVKPNSELCCKPLCLMLADESDHETLTAILSPLIAEREAMKNSELLLEMGGILRTFRFVFRGTGYDEKLVREVEGLEASGSTYICTLCDATRLEASQNLVFHSITRSHAENLERYEIWRSNPYHESVDELRDRVKGVSAKPFIETVPSIDALHCDIGNATEFYRIFQMEIGELYKNPD-VSKEERKRWQLTLDKHLRKKMNLKPMLKMSGNFARKLMSKETVEAVCELIKCEERHEALKELMDLYLKMKPVWRSSCPAKECPELLCQYSYNSQRFAELLSTKFKYRYEGKITNYFHKTLAHVPEIIERDGSIGAWASEGNESGNKLFRRFRKMNARQSKVYEMEDVL??????????????????????????????????????????????????????????????????????????????????????????????????????????????????
>Av_AY443278_Cracticus_quoyi
EKMELM-----SNRQ-GLEEDAHAMQTQDSRAHQNNLKQLCRICGVSFKTDCYKRTYPVHGPVDDETLWLLRKKEKTATSWPDLIAKVFKIDVRGDVDTIHPTQFCHNCWSIIHRKFSNTLCEVYFPRNSTMEWKPHSPNCDVCHTTRR-GVKRKSQ--PPSVRRSKRVKTTG----------------ERARLNRGVKN----QAQINN-KN-LMKEIVNCKDIHLSTKLLAVDYPVDFIKSISCQICDHILADPVETTCRHLFCRTCILKCIRVMGSYCPSCWYPCFPTDLVTPVKSFLNILDNLIIRCPVKECDEEILHGKYGQHL?SH---KEMKDR--------ELYSYINKGGRPRQHLLSLTRRAQKHRLRELKRQVKAF?EKEEGGDIKAVCMTLFLLALRAKNEHKQADEL?AIMQGRGSGLHPAVCLAIRINTFLSCSQYHKMYRTVKAVTGRQIFQPLHALRTAEKALLPGYHPFEWKPPLKNVSTNTEVGIIDGLSGLPLSIDDYPV?TIAKRFRYDVALVCALKDMEEEILEGMKAKNLDDYL--NGPFTVVVKESCDGMGDVSEKHGSGPAVPEKAVRFSFTVMNISIAH--GNESKRIFEEVKPNSELCCKPLCLMLADESDHETLTAILSPLIAEREAMRNSELLLEMGGILRTFRFVFRGTGYDEK?VREVEGLEASGSTYICTLCDATRLEASQNLVFHSITRSHAENLERYEIWRSNPYHESVDELRDRVKGVSAKPFIETVPSIDALHCDIGNATEFYRIFQMEIGELYKNPD-VSKEERKRWQLTLDKHLRKKMNLKPMLKMSGNFARKLMSKETVEA?CELIKCEERHEALKELMDLYLKMKPVWRSSCPAKECPELLCQYSYNSQRFAELLS?KFKYRYEGKITNYFHKTLAHVPE?IERDGSIGAWASEGNESGNKLFRRFRKMNARQSKVYEMEDVL??????????????????????????????????????????????????????????????????????????????????????????????????????????????????
>Av_AY443270_Colluricincla_harmonica
EKMELT-----GNRQ-GLEEDAHAMKTQDNRAHQNNLKQLCRICGVSFKTDCYKRTYPVHGPVDDETLWLLRKKEKTATSWPDLIAKVFKIDV?GDVDTIHPTQFCHNCWSIIHRKFSNTLCEVYFPRNSTMEWQPHSPNCDVCHTTRR-GVKRKSQ--PPSVQRG?RVKTTG----------------ERARLNRGVKN----QAQINN-KN-LMKEIVNCKDIHLSTKLLAIDYPVDFIKSISCQICDHILADPVETTCRHLFCRTCILKCIRVMGSYCPSCWYPCFPTDLVTPVKSFLNILDNLSIRCPVKECDEEILHGKYGQHLSSH---NEMKDG--------ELYSYINKGGRPRQHLLSLTRRAQKHRLRELKRQVKAFAEKEEGGDIKAVCMTLFLLALRAKNEHKQADELEAIMQGRGSGLHPAVCLAIRINTFLSCSQYHKMYRTVKAVSGRQIFQPLHALRTAEKALLPGYHPFEWKPPLKNVSTNTEVGIIDGLSGLPLSIDDYPVETIAKRFRYD?ALVCALKDMEEEILEGMKAKNLDDYL--NGPFTVVVKESCDGMGDVSEKHGSGPAVPEKAVRFSFTVMNISIAH--GNESKRIFEEVKPNSELCCKPLCLMLA?ESDHETLTAILSPLIAEREAMKNSELLLEMG?ILRTFRFVFRGTGYDEKLVREVEGLEASGSTYICTLCDATRLE?SQNLVFHSITRSHAENLERYEIWRSNPYHESVDELRDRVKGVSAKPFIETVPSIDALHCDIGNATEFYRIFQMEIGELYKNPD-VSKEERKRWQLTLDKHLRKKMNLKPMLKMSGNFARKLMSKETVEAVCELIKCEERHEALKELMDLYLKMKPVWRSSCPAKECPELLCQYSYNSQRFAELLSTKFKYRYEGKITNYF?KTLAHVPEIIERDGSIGAWASEGNESGNKLFRRFRKMNARQSKVYEMEDVL??????????????????????????????????????????????????????????????????????????????????????????????????????????????????
>Av_AY443308_Oriolus_xanthonotus
EKMELT-----GSRQ-GLEEDAHAMETQDNRAHQNNLKQLCRICGVSFKTDCYKRTYPVHGPVDDETLWLLRKKEKTATSWPDLIAKVFKIDVRGDVDTIHPTQFCHNCRSIIHRKFSNTLCEVYFPRNSTMEWQPHSPNCDVCHTTRR-GVKRKSQ--PPSVQRGKRVKTTG----------------ERARLNRGVKN----QAQINN-KN-LMKEIVNCKDIHLSTKLLAVDYPVDFIKSVSCQICDHILADPVETTCRHLFCRTCILKCIRVMGSYCPSCWYPCFPTDLVTPVKSFLNILDNLSIRCPVKECDEEILHGKYGQHLSGH---KEMKDR--------ELYSYINKGGRPRQHLLSLTRRAQKHRLRELKRQVKAFAEKEEGGDIKAVCMTLFLLALRAKNEHKQADELEAIMQGRGSGLHPAVCLAIRINTFLSCSQYHKMYRTVKAVTGRQIFQPLHALRTAEKALLPGYHPFEWKPPLKNVSTNTEVGIIDGLSGLPLSIDDYPVDTIAKRFRYDAALVCALKDMEEEILEGMKAKNLDDYL--NGPFTVVVKESCDGMGDVSEKHGSGPAVPEKAVRFSFTVMNISIAH--GNESKRIFEEVKPNSELCCKPLCLMLADESDHETLTAILSPLIAEREAMKNSELLLEMGGILRTFRFVFRGTGYDEKLVREVEGLEASGSTYICTLCDATRLEASQNLVFHSITRSHAENLERYEIWRSNPYHESVDELRDRVKGVSAKPFIETVPSIDALHCDIGNATEFYRIFQMEIGELYKNPD-VSKEERKRWQLTLDKHLRKKMNLKPMLKMSGNFARKLMSKETVEAVCELIKCEERHEALKELMDLYLKMKPVWRSSCP?KECPELLCQYSYNSQRFAELLSTKFKYRYEGKITNYFHKTLAHVPEIIERDGSIGAWASEGNESGNKLFRRFRKMNARQSKVYEMEDVL??????????????????????????????????????????????????????????????????????????????????????????????????????????????????
>Av_AY443333_Sphecotheres_viridis
EKMELT-----GNRQ-GLEEDAHAMKTQDSRAHQNNLKQLCRICGVSFKTDCYKKTYPVHGPVDDETLWLLRKKEKTATSWPDLIAKVFKIDVRGDVDTIHPTQFCHNCWSIIHRKFSNTLCEVYFPRNSTMEWQPHSPNCDVCRTSRR-GVKRKSQ--P?SVQRGKRVKTTG----------------ERARLNRGVKN----QAQINN-KN-LMK?IVNCKDIHLSTKLLAVDYPVDFIKSISCQICDHILADPVETTCRHLFCRTCILKCIRVMGSYCPSCWYPCFPTDLV?PVKSFLNILDNLSIRCPVKECDE?ILHGKYGQHLSGH---KEMKDR--------ELYSYINKGGRPRQHLLSLTRRAQKHRLRELKRQVKAFAEKE?GGDIKAVCMTLFLLALRAKNEHKQADELEAIMQGRGSGLHPAVC?AIRINTFLSCSQYHKMYRTVKAVTGRQIFQPLHALRTAEKALLPGYHPFEWKPPLKNVSTNTEVGIIDGLSGLPLSIDDYPVDTIAKRFRYDAALVCALKDMEEEILEGMKAKNLDDYL--NGPFTVVVKESCDGMGDVSEKHGSGPAVPEKAVRFSFTVMNISIAH--GNESKRIFEEVKPNSELCCKPLCLMLADESDHETLTAILSPLIAEREAMKNSELLLEMGGILRTFRFVFRGTGYDEKLVREVEGLEASGSTYICTLCDATRLEASQNLVFHSITRSHAENLERYEIWRSN?YHESVDELRDRVKGVSAKPFIETVPSIDALHCDIGNATEFYRIFQMEIGELYKNPD-VSKEERKRWQLTLDKHLRKKMNLKPMLKMSGNFARKLMSKETVEAVCELIKCEERHEALKELMDLYLKMKPVWRSSCPAKECPELLCQYSYNSQRFAELLSTKFKYRYEGKITNYFHKTLAHVPEIIERDGSIGAWASEGNESGNKLFRRFRKMNARQSKVYEMEDVL??????????????????????????????????????????????????????????????????????????????????????????????????????????????????
>Av_AY443326_Ptilorrhoa_caerulesce
EKMEFA-----GNKQ-GLEEDAHAMKTQDNRTHQNNLKQLCRICGVSFKTDCYKRTYPVHGPVDDETLWLLRKKEKTATSWPDLIAKVFKIDVRGDVDTIHPTQFCHNCWSIIHRKISNTLCEVYFPRNSTMEWQPHSPNCDVCHTTRR-GVKRKSQ--PPSVQ?GKRVKTTG----------------ERARLNRGVKN----QAQINN-KN-LMKEIVNCKDIHLSTTLLAVDYPVDFIKSISCQICDHILADPVETTCRHLFCRTCILKCIRVMGSYCPSCWYPCFPTDLVTPVKSFLSILDNLSIRCPVKECDEEILHGKYGQHLSSH---KEMKDR--------ELYSYINKGGRPRQHLLSLTRRAQKHRLRELKRQVKAFAEKEEGGDIKAVCMTLFLLALRAKNEHKQADELEAIMQGRGSGLHPAVCLAIRINTFLSCSQYHKMYRTVKAVTGRQIFQPLHALRTAEKVLLPGYHPFEWKPPLKNVSTNTEVGIIDGLSGLPLSIDDYPVDTIAKRFRYDAALVCALKDMEEEILEGMKAKNLDDYL--NGPFTVVVKESCDGMGDVSEKHGSGPAVPEKAVRFSFTIMNISIAH--GNESKRIFEEVKPNSELCCKPLCLMLADESDHETLTAILSPLIAEREAMKNSELLLEMGGILRTFRFVFRGTGYDEKLVREVEGLEASGSTYICTLCDATRLEASQNLVFHSITRSHAENLERYEIWRSNPYHESVDELRDRVKGVSAKPFIETVPSIDALHCDIGNATEFYRIFQMEIGELYKNPD-VSKEERKRWQLTLDKHLRKKMNLKPMLKMSGNFARKLMSKETVEAVCELIKCEERHEALKELMDLYLKMKPVWRSSCPAKECPELLCQYSYNSQRFAELLSTKFKYRYEGKITNYFHKTLAHVPEIIERDGSIGAWASEGNESGNKLFRRFRKMNARQSKVYEMEDVL??????????????????????????????????????????????????????????????????????????????????????????????????????????????????
>Av_AY443318_Pitohui_cristatus
EKMELM-----GNRQ-GLEEDAHAMKTQDNSAHQNNLKQLCRICGVSFKTDCYKRTYPVHGPVDDETLWLLKKKEKTATSWPDLIAKVFKIDVRGDVDTIHPTQFCHNCWSIIHRKFSNTLCEVYFPRNSTMEWQPHSPNCDVCHTTRR-GVKRKSQ--PPSVQRGKRVKTTG----------------ERARLNRGVKN----QAQINN-KN-LMKEIVNCKDRHLSTKLLAVDYPVDFIKSISCQICDHILADPVETTCRHLFCRTCILKCIRVMGSYCPSCWYPCFPTDLVTPVKSFLNILDNLRIRCPVKECDEEILHGKYGQHLSSH---KEMKDR--------ELYSYINKGGRPRQHLLSLTRRAQKHRLRELKRQVKAFAEKEEGGDIKAVCMTLFLLALRAKNEHKQADELEAI?QGRGSGLHPAVCLAIRINTFLSCSQYHKMYR?VKAVSGRQIFQPLHALRTAEKALLPGYHPFEWKPPLKNVSTNTEVGIIDGLSGLPLSIDDYPVDTIAKRFRYDAALVCALKDMEEEILEGMKAKNLDDYL--NGPFTVVVKESCDGMGDVSEKHGSGPAVPEKAVRFSFTVMNISIAH--GNESKRIFVEVKPNSELCCKPLCLMLADESDHETLT?ILSPLIAEREAMKNSELLLEMGGILRTFRFVFRGTGYDEKLVREVEGLEASGSTYICTLCDATRLEASQNLVFHSITRSHAENLERYEIWRSNPYQESVDELRDRVKGVSAKPFIETVPSIDALHCDIGNATEFYRIFQMEIGELYKNPD-VSKEERKRWQLTLDKHLRKKMNLKPMLKMSGNFARKLMSKETVEAVCELIKCEERHEALKELMDLYLKMKPVWRSSCPAKECPELLCQYSYNSQRFAELLSTKFKYRYEGKITNYFHKTLAHVPEIIERDGSIGAWASEGNESGNKLFRRFRKMNARQSKVYEMEDVL??????????????????????????????????????????????????????????????????????????????????????????????????????????????????
>Av_AY443287_Falcunculus_frontatus
EKTELM-----GNRQ-GLEEDAHAMKIQDNRAHQNNLKQLCRICGVSFKTDCYKRTYPVHGPVDDETLWLLRKKEKTATSWPDLIAKVFKIDVRGDVDTIHPTQFCHNCWSIIHRKFSNTLCEVYFPRNSTMEWKPHSPNCDVCHPTRR-GVKRKSQ--PPSVQRGKRVKTTG----------------ERARLNRGVKN----QAQINN-KN-LMKEIVNCKDIHLSTKLLAVDYPADFIKSISCQICDHILADPVETTCRHLFCRTCILKCIRVMGSYCPSCWYPCFPTDLVTPVKSFLSILDNLNIRCPVKECDEEILHGKYGQHLSSH---REMKDG--------ELYSYINKGGRPRQHLLSLTRRAQKHRLRELKRQVKAFAEKEEGGDIKAVCMTLFLLALRAKNEHKQADELEAIMQGRGSGLHPAVCLAIRINTFLSCSQYHKMYRTVKAVTGRQIFQPLHALRTAEKALLPGYHPFEWKPPLKNVSTNTEVGIIDGLSGLPLSVDDYPVDTIAKRFRYDAALVCALKDMEEEILEGMKAKNLDNYL--NGPFTVVVKESCDGMGDVSEKHGSGPAVPEKAVRFSFTVMNISIAH--GNESKRIFEEAKPNSELCCKPLCLMLADESDHETLTAILSPLIAEREAMKNSELLLEMGGILRTFRFVFRGTGYDEKLVREVEGLEASGSTYICTLCDATRLEASQNLVFHSITRSHAENLERYEIWRSNPYHESVDELRDRVKGVSAKPFIETVPSIDALHCDIGNATEFYRIFQMEIGELYKNPD-VSKEERKRWQLTLDKHLRKKMNLKPMLKMSGNFARKLMSKETVEAVCELIKCEERHEALKELMDLYLKMKPVWRSSCPAKECPELLCQYSYNSQRFAELLSTKFKYRYEGKITNYFHKTLAHVPEIIERDGSIGAWASEGNESGNKLFRRFRKMNARQSKVYEMEDVL??????????????????????????????????????????????????????????????????????????????????????????????????????????????????
>Av_AY057010_Oedistoma_iliolophum
EKMELT-----GNRQ-GLEED?HAMKTQDNRAHQNNLKQLCRI?GVSFKTD?YKRTYPVHGPVDDETLWLLRKKEKTATSWPDLIAKVFKIDVRGDVDTIHPTQFCHNCRSIIHRKFSNTLCEVYFPRNSTMEWQPHSPNCDVCHTTRR-GVKRKGQ--PPSVQRGKRVK?TG----------------ERARLNRGVKN----QAQINN-KN-LMKE?VNCKDIHLSTKLLAVDYPVDFIKSLSCQICDHILADPVETTCRHLFCRTCILKCIRVMGSYCPSCLYPCFPTDLVTPVKSFL?I?DNVSIRCPVKECDEEILHGKYGQHLSSH---KEMKDR--------ELYSYINKGGRPRQHLLSLTRRAQKHRLRELKRQVKAFAEKEEGGDIKAVCMTLFLLALRAKNEHKQADELEAIMQG?GSGLHPAVCLAIRINTFLSCSQYHKM?RTVKAVSGRQIFQPL?ALRTAEKALLPGYH?FEWKPPLKNVSTNTEVGIIDGLSGLPLSIDDYPVDTIAKRFRYDAALVCALKDMEEEILEGMKAKNLDDYL--NGPFTVVVKESCDGMGDVSEKHGSGPAVPEKAVRFSFTVMNISVAH--GNES?RIFEEVKPNSELCCKPLCLMLADESDHETLTAILSPLIAEREAMKNSELLLEMGGILRTFRFVFRGTGYDEKLVR?VEGLEASGSTYICTLCDATRLEASQNLVFHSITRSHAENLERYEIWRSNPYHESVDELRDRVKGVSAKPFIETVPSIDALHCDIGNATEFYKIFQMEIGELYKNPD-VSKEERKRWQLTLDKHLRKKMNLKPMLKMSGNFARKLMSKETVEAVCELIKCEERHEALKELMDLYLKMKPVWRSSCPAKECPELLCQYSYNSQRFAELLSTKFKYRYEGKITNYFHKTLAHVPEIIERDGSIGAWASEGNESGNKLFRRFRKMNARQSKVYEMEDVL??????????????????????????????????????????????????????????????????????????????????????????????????????????????????
>Av_AY057002_Melanocharis_nigra
EKMELT-----GNRQ-GLEEDAHAMKTQDNGDHQNNLKQLCRICGVSFKTDCYKRTYPVHGPVDDETLLLLRKKEKTATSWPDLIAKVFKIDVRGDVDTIHPTQFCHNCRSIIHRKFSNTLCEVYFPRNSTMEWKPHSPNCDVCHPTRR-GVKRKSQ--PPSVQRGKRVKTTG----------------ERARLNRGVKN----QAQINN-KN-LMKEIVNCKDIHLSTKLLAVDYPVDFIKSLSCQICDHILADPVETTCRHLFCRTCILKCIRVMGSYCPSCLYPCFPTDLVTPVKSFLNILDNLSIRCPVKECDEEILHGKYGQHLSSH---KEMKDR--------ELYSYINKGGRPRQHLLSLTRRAQKHRLRELKRQVKAFAEKEEGGDIKAVCMTLFLLALRAKNEHKQADELEAIMQGRGSGLHPAVCLAIRINTFLSCSQYHKMYRTVKAVSGRQIFQPLHALRTAEKALLPGYHPFEWKPPLKNVSTNTEVGIIDGLSGLPLSIDDYPVDTIAKRFRYDAALVCALKDMEEEILEGMKAKNLDDYL--NGPFTVVVKESCDGMGDVSEKHGSGPAVPEKAVRFSFTVMNISVAH--ENESKRIFEEVKPNSELCCKPLCLMLADESDHETLTAILSPLIAEREAMKNSELLLEMGGILRTFRFVFRGTGYDEKLVREVEGLEASGSTYICTLCDATRLEASQNLVFHSITRSHAENLERYEIWRSNPYHESVD?LRDRVKGVSAKPFIETVPSIDALHCDIGNATEFYKIFQMEIGELYKNPD-VSKEERK?WQLTLDKHLRKKMNLKPMLKMSGNFARKLMSKETVEAVCELIKCEERHEALKELMDLYLKMKPVWRSSCPAKECPELLCQYSYNSQRFAELLSTKFKYRYEGKITNYFHKTLAHVPEIIERDGSIGAWASEGNESGNKLFRRFRKMNARQSKVYEMEDVL??????????????????????????????????????????????????????????????????????????????????????????????????????????????????
>Av_AY443299_Melanocharis_versteri
EKMELT-----GNRQ-GLEEDAHAMKTQDNRDHQNNLKQLCRICGVSFKTDCYKRTYPVHGPVDDETLWLLRKKEKTATSWPDLIAKVFKIDVRGDVDTIHPTQFCHNCRSIIHRKFSNTLCEVYFPRNSTMEWKPHSPNCDVCHPTRR-GVKRKSQ--PPSVQRGKRVKTTG----------------ERARLNR?VKN----QAQINN-KN-LMKEIVNCKDIHLSTKLLAVDYPVDFIKSLSCQICDHILADPVETTCRHLFCRTCILKCIRVMGSYCPSCLYPCFPTDLVTPVKSFLNILDNLSIRCPVKECDEEILHGKYGQHLSSH---KEMKDR--------ELYSYINKGGRPRQHLLSLTRRAQKHRLRELKRQVKAFAEKEEGGDIKAVCMTLFLLALRAKNEHKQADELEAIMQGRGSGLHPAVCLAIRINTFLSCSQYHKMYRTVKAVSGRQIFQPLHALRTAEKALLPGYHPFEWKPPLKNVSTNTEVGIIDGLSGLPLSIDDYPVDTIAKRFRYDAALVCALKDMEEEILEGMKAKNLDDYL--NGPFTVVVKESCDGMGDVSEKHGSGPAVPEKAVRFSFTVMNISVAH--ENESKRIFEEVKPNSELCCKPLCLMLADESDHETLTAILSPLIAEREAMKNSELLLEMGGILRTFRFVFRGTGYDEKLVREVEGLEASGSTYICTLCDATRLEASQNLVFHSITRSHAENLERYEIWRSNPYHESVDELRDRVKGVSAKPFIETVPSIDALHCDIGNATEFYKIFQMEIGELYKNP?-VSKEERKRWQLTLDKHLRKKMNLKPMLKMSGNFARKLMSKETVEAVCELIKCEERHEALKELMDLYLKMKPVWRSSCPAKECPELLCQYSYNSQRFAELLSTKFKYRYEGKITNYFHKTLAHVPEIIERDGSIGAWASEGNESGNKLFRRFRKMNARQSKVYEMEDVL??????????????????????????????????????????????????????????????????????????????????????????????????????????????????
>Av_AY443321_Pomatostomus_halli
EKMELT-----GNRQ-GLEEDAHAIKTEDNRAHQNNLKQLCRICGVSFKTDCYKRTYPVHGPVDDETLRLLRKKEKTATSWPDLIAKVFKIDVRGDVDTIHPTRFCHNCWSIIHRKFSNTLCEVYFPRNSTMEWQPHSPKCDVCHTTSR-GVKRKSQ--PQSVQRGKRVKTTG----------------ERARLNRGVKN----QAQINN-KN-LMKEIISCKDTHLNTKLLAVDYPVDFIKSISCQVCDHILADPVETTCRHLFCRSCILKCIRVMGSYCPSCWYPCFPTDLVTPVKSFLNILDNLSIRCPVKECDEEVLHGKYGRHLSSH---KDMKDR--------DFHSYTNKGGRPRQHLLSLTRRAQKHRLKELKRQVKAFAEKEEGGDIKAVCMTLFLLALRAKNEHKQADELEAIMQGRGSGLHPAVCLAIRINTFLSCSQYHKMYRTVKAVTGRQIFQPLHALRTAEKALLPGYHPFEWKPPLKNVSTNTEVGIIDGLSGLPLSIDDYPVDTIAKRFRYDAALVCALKDMEEDILEGMKAKNLDDYL--NGPFTVVVKESCDGMGDVSEKHGSGPAVPEKAVRFSFTVMNISIAH--GNESKKIFEEVKPNSELCCKPLCLMLADESDHETLTAILSPLIAEREAMKNSELLLEMGGILRTFRFVFRGTGYDEKLVREVEGLEASGSTYICTLCDATRLEASQNLVFHSITRSHAENLERYEIWRSNPYHESVDELRDRVKGVSAKPFIETVPSIDALHCDIGNATEFYRIFQMEIGELYKNPD-VSKEERKRWQLTLDKHLRKKMNLKPMLKMSGNFARKLMSKETVEAVCELIKCEERHEAIKELMDLYLKMKPVWRSSCPAKECPELLCQYSYNSQRFAELLSTKFRYRYEGKITNYFHKTLAHVPEIIERDGSIGAWASEGNESGNKLFRRFRKMNARQSKFYEMEDVL??????????????????????????????????????????????????????????????????????????????????????????????????????????????????
>Av_AY443269_Cnemophilus_loriae
EKMVLM-----GNGQ-GLEEDARAMKIQD?RAHQNNLKQLCRICGVSFKTDCYKRTYPVHGPVDDETLCLLRKKEKTATSWPDLIAKVFKIDVRGDVDTIHPTRFCHNCWSIIHRKFSNTLCEVYFPRNSTMEWQPHSPNCDVCQTTRR-GVKRKSQ--PPNVQHGKRVKTTA----------------ERTRLNRGVKN----QAQTNN-KN-LMKEIVNCKDIHLSTKLLAVDYPVDFIKSISCQICDHILADPVETTCRHLFCRTCILKCIRVMGSYCPSCWYPCFPTDLVTPVKSFLSILDNLSIR?PVKECDEEILHGKYGQHLSSH---KEMKDR--------ELYSYINKGGRPRQHLLSLTRRAQKHRLRELKRQVKAFAEKEEGGDIKAVCMTLFLLALRAKNEHKQADELEAIMQGRGSGLHPAVCLAIRINTFLSCSQYHKMYRTVKAVTGRQIFQPLHALRTAEKALLPGYHPFEWKPPLKNVSTNTEVGIIDGLSGLPLSIDDYPVDTIAKRFRYDAALVCALKDMEEEILEGMKAKNLDDYL--NGPFTVVVKESCDGMGDVSEKHGSGPAVPEKAVRFSFTVMNISIAH--GNESTRIFEEVKPNSELCCKPLCLMLADESDHETLTAILSPLIAEREAMKNSELLLEMGGILRTFRFIFRGTGYDEKLVREVEGLEASGSTYICTLCDATRLEASQNLVFHSITRSHAENLERYEIWRSNPYHESVDELRDRVKGVSAKPFIETVPSIDALHCDIGNATEFYRIFQMEIGELYKNP?-ASKE?RKRWQLTLDKHLRKKMNL?PMLKMSGNFARKLMSKETVE?VCELIKCEERHEA?KELMDLYLKMKPVWRSSCPAKECPELLCQYSYNSQRFAELLS?KFKYRYEGKITNYFHKTLAHVPEIIERDGSIGAWASEGNESGNKLFRRFRKMNARQSKVYEMEDVL??????????????????????????????????????????????????????????????????????????????????????????????????????????????????
>Av_AY443317_Creadion_carunculatus
EKMELT-----GNRQ-GLEEHAHAMKTQDNRAHQNNLKQLCRICGVLFKTDGYNRTYPVHGPVDDETLCLLRKKEKTATSWPDLIAKVFKIDVRGDVDTIHPTRFCHNCWSIINRKFSNTLCEVYFPRNSTMEWQPHSPNCDVCHTTRR-GVKRKSQ--PPSVQRGKRVKTTG----------------ERARLNRGIKN----QAQINN-KN-LMKEIVNCKDIHLGTKLLAVDYPVDFIKSISCQICDHILADPVETTCRHLFCRTCILKGIRVMGSYCPSCWYPCFPTDLVTPVKSFLNILDNLSIRCPVKECDEEILHGKYGQHLSSH---?EMKDR--------ELYSYINKGGRPRQHLLSLTRRAQKHRLRELKRQVKAFAEKEEGGDIKAVCMTLFLLALRAKNEHKQADELEAIMQGRGSGLHPAVCLAIRINTFLSCSQYHKMYRTVKAVTGRQIFQPLHALRTAEKALLPGYHPFEWKPPLKNVSTNTEVGIIDGLSGLPLSIDDYPVDTIAKRFRYDAALVCALKDMEEEILEGMKAKNLDDYL--NGPFTVVVKESCDGMGDVSEKHGSGPAVPEKAVRFSFTVMNISIAH--GNESKRIFEEVKPNSELCCKPLCLMLADESDHETLTAILSPLIAEREAMKNSELLLEMGGILRTFRFIFRGTGYDEKLLREVEGLEASGSTYICTLCDATRLEASQNLVFHSITRSHAENLERYEIWRSNPYHESVDELRDRVKGVSAKPFIETVPSIDALHCDIGNATEFYRIFQMEIGELYKNPD-VSKEERKRWQLTLDKHLRKKMNLKPMLKMSGNFARKLMSKETVEAVCELIKCEERHEALKELMDLYLKMKPVWRSSCPAKECPELLCQYSYNSQRFAELLSTKFKYRYEGKITNYFHKTLAHVPEIIERDGSIGAWASEGNESGNKLFRRFRKMNARQSKVYEMEDVL??????????????????????????????????????????????????????????????????????????????????????????????????????????????????
>Av_AY057001_Malurus_melanocephalus
EKIKIA-----GDRQ-?LEENAHAMKTQDNRAHQNNLKQLCRICGVSFKTDCYKSTYPVHGPVDDETLWLLRKKEKTATSWPDLIAKVFKIDVRGDVDTIHPTRFCHNCWSIIHRKFSNTLCEVYFPRNSTMEWQPHSPNCDVCHITRQ-GVKRKSQ--PPSVQRGK??KTTG----------------ERARLNRGVKN----QAQINN-KN-LMKEIVNCNDIHLSTKLL?IDYPVDFIKSISCQICEHILADPVETTCRHLFCRTCILKCIRVMGSYCPSCWYPCFPTDLVTPVKSFLSILDNLSIRCPVKECGEEVLHGKYGQHLSSH---KEIKDR--------ELYSYVNKGGRPRLHLLSLTRRAQKHRLRELKRQVKAFAEKEEGGDIKAVCMTLFLLALRAKNEHKQADELEAIMQGRGSGLHPAVCLAIRVNTFLSCSQYHKMYRTVKAVTGRQIFQP?HALR?AEKALLPGYHPFEWKPPLKNVSTNTEVGIIDGLSGLPLSIDDYPVDTIAKRFRYDAA?VCALKDMEEEILEGMKAKNLDDYL--NGPFTVVVKESCDGMGDVSEKHGSGPAVP?KAVRFSFTVMNISIAH--GNESTRIFEEVKPNSELCCKPLCLMLADESDHETLTAILSPLIAEREAMKNSELLLEMGGILR?FR?VFRGTGYDEKLLREVEGLEASGSTYICTLCDATRLEASQNLVFHSITRSHAENLERYEIWRSNPYHESVDELRDRVKGVSAKPFIETVPSIDALHCD?GNATEFYRIFQMEIGELYKNPD-VSKEERKRWQLTLDKHLRKKMNLKPMLKM?GNFARKLMSKETVEAVCELIKCEERHEALKELMDLYLKMKPVWRSSCPAKECPELLCQYSYNSQRFAELLSTKFKYRYEGKITNYFHKTLAHVPEIIERDGSIGAWASEGNESGNKLFRRFRKMNARQSKVYEMEDVL??????????????????????????????????????????????????????????????????????????????????????????????????????????????????
>Av_AY057026_Ptilonorhynchus_violaceus
EKMELM-----GNRQ-ALEKDAHAMKTQDNRAHQNNLKRLCRICGVSFRTDCYKRTYPVHGPVDDETLWLLRKKEKTATSWPDLIAKVFKIDVRGDVDTIHPTRFCHNCWSIIHRKFSNTLCEVYFPR?STMEWQPHSPNCDVCRTTSR-GVKRRSQ--PPSVQRGKRAKTTG----------------ERARLNRSVKN----QAQINN-KN-LMKEIVNCKNIHLSTKLLAIDYPVDFIKSISCQICEHILADPVETTCRHLFCRTCILKCIRVMGSYCPSCWYPCFPTDLVTPVKSFLNILDNMSIRCPVKECDEEILHGKYGKHLSSH----EMKDR--------ELYSYINKGGRPRQHLLTLTRRAQKHRLRELKRQVKAFAEKEEGGDIKAVCMTLFLLALRAKNEHKQADELEAIMKGRGSGLHPAVCLAIRVNTFLSCSQYHKMYRTVKAVTGRQIFQPLHALRTAEKALLPGYHPFEWKPPLKNVSTNTEVGIIDGLSGLPLSIDDYPVDTIAKRFRYDAALVCALKDMEEEILEGMKAKNLDDYL--NGPFTVVVKESCDGMGDVSEKHGSGPAVPEKAVRFSFTVMNISIAY--GNES?RIFEEVKPNSELCCKPLCLMLADESDHETLTAILSPLIAEREAMKNSELLLEMGGILRTFRFIFRGTGYDEKLVREVEGLEASGSTYICTLCDATRLEASQNLVFHSITRSHAENLERYEIWRSNPYHESVDELRDRVKGVSAKPFIETVPSIDALHCDIGNATEFYRIFQMEIGELYKNPD-VSKEERKRWQ?TLDKHLRKKMNLKPMLKMSGNFARKLMSKETVEAVCELIKCEERHEALKELMDLYLKMK?VWRSSCPAKECPELLCQYSYNSQRFAELLSTKFKYRYEGKITNYFHKTLAHVPEIIERDGSIGAWASEGNESGNKLFRRFRKMNARQSKFYEMEDVL??????????????????????????????????????????????????????????????????????????????????????????????????????????????????
>Av_AY443274_Cormobates_leucophaeus
EKMDLR-----GNRQ-GLEKDAHAMKTQDNRAHQNNLKQLCRICGVSFKTDCYQRTYPVHGPVDDETLGLLRKKEKTATSWPDLIAKVFKIDVRGDVDTIHPTRFCYNCWSIIHRKFSNTLCEVYFPRNSTMEWHPHSSNCDVCRTTSR-GVKRKSQ--PPSVQHCK?AKTAG----------------ERARLNRVVKN----QAQINN-KN-LMKEIVNCMNIHLSTKLLAVDYPVDFIKSISCQICEHILADPVETTCRHLFCRTCILKCIRVMGSYCPSCWYPCFPTDLVTPVKSFLNILDNLSIRCPVKECDEEILHGKYGQHLSSH---KEMKDR--------ELHSYINKGGRPRQHLLSLTRRAQKHRLRELKRQVKAFAEKEEGGDIKAVCMTLFLLALRAKNEHKQADELEAIMQGRGSGLHPAVCLAIRVNTFLSCSQYHKMYRTVKAVTGRQIFQPLHALRTAEKALLPGYHPFEWKPPLKNVSTNTEVGIIDGLSGLPLSIDDYPVDTIAKRFRYDAALVCALKDMEEEILEGMKAKNLDDYL--NGPFTVVVKESCDGMGDVSEKHGSGPAVPEKAVRFSFTVMNISIAH--ENESKRIFEEVKPNSELCCKPLCLMLADESDHETLTAILSPLIAEREAMKNSELLLEMGGILRTFRFIFRGTGYDEKLVREVEGLEASGSTYICTLCDATRLEASQNLVFHSITRSHAENLERYEIWRSNPYHESVDELRDRVKGVSAKPFIETVPSIDALHCDIGNATEFYRIFQMEIGELYKNPD-VSKEERKRWQLTLDKHLRKKMNLKPMLKMSGNFARKLMSKETVEAVCELIKCEERHEALKELMDLYLKMKPVWRSSCPAKECPELLCQYSYNSQRFAELLSTKFKYRYEGKITNYFHKTLAHVPEIIER?GSIGAWASEGNESGNKLFR?FRKMNARQSKFYEMEDVL??????????????????????????????????????????????????????????????????????????????????????????????????????????????????
>Av_AY443294_Loboparadisaea_sericea
EKMVLT-----GNGQ-GLEEDARAMKIQDNRAHQNNLKQLCRICGVSFKTDCYKRTYPVHGPVDDETLCLLRKKEKTATSWPDLIAKVFKIDVRGDVDTIHPTRFCHNCWSIIHRKFSNTLCEVYFPRNSIMEWQPHSPNCDVCQTTRR-GVKRKSQ--PPNIQRGKRVKTTA----------------ERTRLNRGVKN----QAQTNN-KN-LMKEIVNCKDIHLSTKLLAVDYPVDFIKSISCQICDHILADPVETTCRHLFCRTCILKCIRVMGSYCPSCWYPCFPTDLVTPVKSFLSILDNLSIRCPVKECDEEILHGKYGQHLSSH---KEMKDR--------ELYSYINKGGRPRQHLLSLTRRAQKHRLRELKRQVKAFAEKEEGGDIKAVCMTLFLLALRAKNEHKQADELEAIMQGRGSGLHPAVCLAIRINTFLSCSQYHKMYRTVKAVTGRQIFQPLHALRTAEKALLPGYHPFEWKPPLKNVSTNTEVGIIDGLSGLPLSIDDYPVDTIAKRFRYDAALVCALKDMEEEILEGMKAKNLDDYL--NGPFTVVVKESCDGMGDVSEKHGSGPAVPEKAVRFSFTVMNISIAH--GNESTRIFEEVKPNSELCCKPLCLMLADESDHETLTAILSPLIAEREAMKNSELLLEMGGILRTFRFIFRSTGYDEKLVREVEGLEASGSTYICTLCDATRLEASQNLVFHSITRSHAENLERYEIWRSNPYHESVDELRDRVKGVSAKPFIETVPSIDALHCDIGNATEFYRIFQMEIGELYKNPD-ASKEERKRWQLTLDKHLRKKMNLKPMLKMSGNFARKLMSKETVEAVCELIKCEERHEALKELMDLYLKMKPVWRSSCPAKECPELLCQYSYNSQRFAELLSTKFKYRYEGKITNYFHKTLAHVPEIIERDGSIGAWASEGNESGNKLFRRFRKMNARQSKVYEMEDVL??????????????????????????????????????????????????????????????????????????????????????????????????????????????????
>Av_AY443330_Schiffornis_turdinus
DKMELM-----GNRQ-ALEKEACDMKTRDNRTHQNNLKQLCRICGVSFKTDCYKRTHPVHGPVDDETLCLLRKKEKKATSWPDLIAKVFKIDVRGDVDTIHPTRFCHNCWSIIHRKYSNNLCEVYFPRNNTMEWQPHSPNCDVCHTTSR-GVKRKSQ--PQSVQQGKRVKTIV----------------ERARLNRGVKN----QAQINN-KN-LMKEIVNCKNIHLSTKLLAVDYPVDFIKSISCQICEHILADPVETTCRHLFCRTCILKCIKVMGSYCPSCWYPCFPTDLVTPVKSFLNILDSLGIRCPVKECDEEILHGKYGQHLSNH---KEMKDR--------ELYSYINKGGRPRQHLLSLTRRAQKHRLRELKRQVKAFAEKEEGGDIKAVCMTLFLLALRAKNEHRQADELEAIMQGRGSGLHPAVCLAIRVNTFLSCSQYHKMYRTVKAVTGRQIFQPLHALRTAEKALLPGYHPFEWKPPLKNVSTNTEVGIIDGLSGLPLSVDDY?VDTIAKRFRYDAALVCALKDMEEEILEGMKAKNLDDYL--NGPFTVVIKESCDGMGDVSEKHGSGPAVPEKAVRFSFTVMNIAIAH--GNESKRIFEEVKPNSELCC?PLCLMLADESDHETLTAILSPLIAEREAMKNSELLLEMGGILRTFRFVFRGTGYDEKLVREVEGLEASGSTYICTLCDATRLEASQNLVFHSITRSHAENLERYEIWRSNPYHESVDELRDRVKGVSAKPFIETVPSIDALHCDIGNATEFYRIFQMEIGELYKNPD-VSKEERKRWQLTLDKHLRKKMNLKPMMKMSGNFARKLMSKEAVEAVCELIKCEERHEALKELMDLYLKMKPVWRSSCPAKECPELLCQYSYNSQRFAELLSTKFKYRYEGKITNYFHKTLAHVPEIIERDGSIGAWASEGNESGNKLFRRFRKMNARQSKFYEMEDVL??????????????????????????????????????????????????????????????????????????????????????????????????????????????????
>Av_AY443331_Scytalopus_magellanicus
GETELM-----GNRQ-ALEKEAHDMKTQDNRAHQNNLKQLCRICGVSFKTDCYKRTHPVHGPVDDETLWLLRKKEKKATSWPDLIAKVFKIDVRGDVDTIHPTRFCHNCWSIMHRKFSNTLCEVYFPRNSTMEWQPHSPNCAVCHTITR-RVKRKSQ--PPSVQHGKRVKTIV----------------ECARLNRSVKN----QAQMNN-KN-LMKEVVNCKNTHLSTNLLAVDYPVDFIKSISCQICDHILADPVETTCRHLFCRTCILKCIKVMGSYCPSCWYPCFPTDLVTPVKSFLNILDSLGIRCPVKECDEEILHGKYGQHISSH---EEMKDR--------EFYSYTNKGGRPRQHLLSLTRRAQKHRLRELKRQVKAFAEKEEGGDIKAVCMTLFLLALRAKNEHRQADELEAIMQGRGSGLHPAVCLAIRVNTFLSCSQYHKMYRTVKAVTGRQIFQPLHALRAAEKALLPGYHPFEWKPPLKNVSTNTEVGIIDGLSGLPLSIDDYPVDTIAKRFRYDAALVCALKDMEEEILEGMNAKNLDDYL--NGPFTVVVKESCDGMGDVSEKHGSGPAVPEKAVRFSFTVMSIAIAH--GNESKRIFEEVKPNSELCCKPLCLMLADESDHETLTAILSPLIAEREAMKNSELLLEMGGILRTFRFVFRGTGYDEKLVREVEGLEASGSTYICTLCDATRLEASQNLVFHSITRSHAENLERYEIWRSNPYHESVDELRDRVKGVSAKPFIETVPSIDALHCDIGNAAEFYRIFQMEIGELYKNPD-ASKEERKRWQLTLDKHLRKKMNLKPMLRMTGNFARKLMSKETVEAVCELIKCEERHEALKELMDLYLKMKPVWRSSCPAKECPELLCQYSYNSQRFAELLSTKFKYRYEGKITNYFHKTLAHVPEIIERDGSIGAWASEGNESGNKLFRRFRKM?ARQSKCYEMEDVL??????????????????????????????????????????????????????????????????????????????????????????????????????????????????
>Av_AY443264_Campylorhamphus_trochilirostris
EKTDLM-----GSRQ-ELEKEAHDMKTQDNRAHQNNLKQLCRICGASFKTDCYNRTHPVHGPVDDETLWLLRKKEKKATSWPDLIAKVFKIDVRGDVDTIHPTRFCHNCWSIIHRKFNNTLCEVYFPRNSTMEWQPHSPNCDVCHATTR-GVKRKSQ--PPSVQHGKRVKTIV----------------ERARLNRGVKN----QAQINN-KN-LMKEIVNCKNTHLSTKLLAVDYPADFIKSISCQICDHILADPVETTCRHLFCRTCILKCIKVMGSYCPSCWYPCFPTDLVTPVKSFLNILDSLGIRCPVKECDEEILHGKYGQHISSH---KEMKDR--------ELYSHINKGGRPRQHLLSLTRRAQKHRLRELKRQVKAFAEKEEGGDIKAVCMTLFLLALRAKNEHRQADELEAIMQGRGSGLHPAVCLAIRVNTFLSCSQYHKMYRTVKAVSGRQIFQPLHALRTAEKALLPGYHPFEWKPPLKNVSTNTEVGIIDGLSGLPISIDDYPVDTIAKRFRYDAALVCALKDMEEEILEGMKAKNLDDYL--NGPFTVVIKESCDGMGDVSEKHGSGPAVPEKAVRFSFTVMNIAIAH--GNESKRIFEEVKPNSELCCKPLCLMLADESDHETLTAILSPLIAEREAMKNSELMLEMGGVLRTFRFVFRGTGYDEKLVREVEGLEASGSTYICTLCDATRLEASQNLVFHSITRSHAENLERYEIWRSNPYHESVDELRDRVKGVSAKPFIETVPSIDALHCDIGNAAEFYRIFQMEIGELYKNPD-ASKEERKRWQLTLDKHLRKKMNLKPVMRMTGNFARKLMSKETVEAVCELIKCEERHEALKELMNLYLKMKPVWRSSCPAKECPELLCQYSYNSQRFAELLSTKFKYRYEGKITNYFHKTLAHVPEI?ERDGSIGAWASEGNESGNKLFRRFRKMNARQSKCYEMEDVL??????????????????????????????????????????????????????????????????????????????????????????????????????????????????
>Av_AY056995_Furnarius_rufus
EKTELM-----GNRQ-ELEKEAHDMKTQDNRAHQNNLK?LCRICGASFKTDCYNRTHPVHGPVDDET?WLLRKKEKQATSWPDIIAKVFKIDVRGDIDTIHPTRFCHNCWSIIHRKFSNTLCEVYFPRNSTVEWQPHSPNCDVCHTTTR-GVKRKSQ--PSSVQYGKRVKTIV----------------ERGRLNRGVKN----QAQINN-KN-LMKEIV?CKDTHLSTKLLAVDYPVDFIKSISCQICDHILAD?VETTCRHLFCRTCILKCIKVMGSYCPSCWYPCFPTDLVTPVKSFLNILGSLGIRCPVKECDEEILHGKYGQHISSH---KEMKDR--------ELYSHINKGGRPRQHLLSLTRRAQKHRLRELKRQVKAFAEKEEGGDIKAVCMTLFLLALRAKNEHRQADELEAIMQGRGSGLHPAVCLAIRINTFLSCSQYHKMYRTVKAVSGRQIFQPLHALRTAEKALLPGYHPFEWKPPLKNVSTNTEVGIIDGLSGLPLSIDDYPVDTIAKRFR?DAALVCALKDIEEEILEGMKAKNLDDYL--NGPFTVTIKESCDGMGDVSEKHGSGPAVPEKAVRFSFTVMNIVIAH--GNESKRIFEEVKPNSELCCKPLCLMLADESDHETLTAILSPLIAEREAMKNSELLLEMGGILRTFRFVFRGTGYDEKLVREVEGLEASGSTYICTLCDATRLEASQNLVFHSITRSHAENLERYEIWRSNPYHESVDELRDRVKGVSAKPFIETVPSIDALHCDIGNAAEFYRIFQMEIGELYKNPD-ASKEERKRWQLTLDKHLRKKMNLKPMMRMTGNFARKLMSKETVEAVCELIKCEERHEALKELMNLYLKMKPVWRSSCPAKECPELLCQYSYNSQRFAELLSTKFKYRYEGKITNYFHKTLAHVPEIIERDGSIGAWASEGNESGNKLFRRFRKMNARQSKCYEMEDVL??????????????????????????????????????????????????????????????????????????????????????????????????????????????????
>Av_AY057021_Pitta_guajara
EKMELT-----GNRQ-ALEKDAHDMKTRDNRAHQNNLKQLCRICGVSFKTDCNKRTHPVHGPVDDETLWLLRKKEKKATSWPDLIAKVFKIDVRGDVDTIHPTRFCHNCWSIIHRKFSNNLCEVYFPRNSTMEWQPHSPNCDVCHTTSR-GIKRKSQ--PPSVQHGKRVKTIV----------------ERARLNRGVKN----QAQINN-KN-LMKEIVNCKNIHLSTKLLAVDYPVDFIKAISCQICEHILADPVETVCRHLFCRTCILKCLKVMGSYCPSCWYPCFPTDLVTPVKSFLNILDSLTIKCPVKECDEEILHGKYGQHLSSH---KEMKDR--------ELYSYINKGGRPRQHLLSLTRRAQKHRLRELKRQVKAFAEKEEGGDIKAVCMTLFLLALRAKNEHKQADELEAIMQGRGSGLHPAVCLAIRVNTFLSCSQYHKMYRTVKAVTGRQIFQPLHALRTAEKALLPGYHPFEWKPPLKNVSTNTEVGIIDGLSGLPLSIDDYPVDTIAKRFRYDAALVCALKDMEEEILEGMKAKNLDDYL--NGPFTVVVKESCDGMGDVSEKHGSGPAVPEKAVRFSFTVMNIAIAH--GNETKRIFEEVKPNSELCCKPLCLMLADESDHETLTAILSPLIAEREAMKNSELLLEMGGILRTFRFIFRGTGYDEKLVREVEGLEASGSTYICTLCDATRLEASQNLVFHSITRSHAENLERYEIWRSNPYHESVDELRDRVKGVSAKPFIETVPSIDALHCDIGNAAEFYRIFQMEIGELYKNPD-VSKEERKRWQLTLDKHLRKKMNLKPMLRMSGNFARKLMSKEAVEAVCELVKCEERHEALKELMDLYLKMKPVWRSSCPAKECPELLCQYSYNSQRFAELLSTKFKYRYEGKITNYFHKTLAHVPEIIERDGSIGAWASEGNESGNKLFRRFRKMNARQSKCYEMEDVL??????????????????????????????????????????????????????????????????????????????????????????????????????????????????
>Av_AY443306_Neodrepanis_coruscans
EKMELM-----GNSQ-AVEKDAHDIKTRDNRAHQNNLKQLCRICGVSFKTDCYKRTHPVHGPVDDEILWLLRKKEKKATSWPDLIAKVFKIDVRGD?DTIHPTRFCHNCWSIIHRKFSNVPCEVYFPRNSMMEWQPHSPKCDVCHTTSR-GVKRKSQ--PLSIQHGKRVKTIV----------------ECTRLNRGVKN----QAQRNN-KN-LMKEIVNCKNIHLSTKLLAVDYPVDFIKSISCQICEHILADPVETTCRHLFCRTCILKCIKVMGSYCPSCWYPCFPTDLVTPVKSFLNILDNLGIRCPVKECDEEILHGKYGQHLSNH---KEMKDR--------ELYSYINKGGRPRQHLLSLTRRAQKHRLRELKRQVKAFAEKEEGGDIKAVCMTLFLLALRAKNEHRQADELEAIMQGRGSGLHPAVCLAIRVNTFLSCSQYHKMYRTVKAVTGRQIFQPLHALRTAEKALLPGYYPFEWKPPLKNVSANAEVGIIDGLSGLPLSIDDYPVDTIAKRFRYDAALVCALKDMEEEILEGMKAKNLDDCL--NGPFTVVVKESCDGMGDVSEKHGSGPAVPEKAVRFSFTVMNIAIAH--ENESKRIFEEVKPNSELCCRPLCLMLADESDHETLTAILSPLITEREAMKNSELLLEMGGILRTFRFIFRGTGYDEKLVREVEGLEASGSTYICTLCDATRLEASQNLVFHSITRNHAENLERYEIWRSNPYHESVDELRDRVKGVSAKPFIETVPSIDALHCDIGNATEFYRIFQMEIGELYKNPD-VSKEERKRWQLTLDKHLRKKMNLKPMLRMSGNFARKLMSKETVEAVCELIKCEERHEALKELMDLYLRMKPVWRSSCPAKECPELLCQYSYNSQRFAELLSTKFKYRYEGKITNYFHKTLAHVPEIIERDGSIGAWASEGNESGNKLFRRFRKMNARQSKCYEMEDVL??????????????????????????????????????????????????????????????????????????????????????????????????????????????????
>Av_AY057018_Philepitta_castanea
EKMELT-----GNSQ-ALEKDAHDMKIRDNRAHQNNLKQLCRICGVTFKTDWYKRTHPVHGPVDDETLWLLRKKEKKATSWPDLIAKVFKIDVRGDVDTIHPTRFC?NCWSIIHRKFSNTPCEVYFPRNSMVEWQPHSPDCDVCHTTSR-GVKRKSQ--PPSVQHGKRVKTIV----------------ECTRLNRGVKN----QAQRNN-KN-LMKEIVNCKNIHLSMKLLAVDYPADFIKSISCQICEHVLADPVEATCRHLFCRTCILKCIKVMGSYCPSCWYPCFPTDLVTPVKSFLNI?DNLGIRCPVKECDEEILYGKYGQHLSNH---KEMKDR--------ELYSHINKGGRPRQHLLSLTRRAQKHRLRELKRQVKAFAEKEEGGDIKAVCMTLFLLALRAKNEHRQADELEAIMQGRGSGLHPAVCLAIRVNTFLSCSQYHKMYRTVKAVTGRQIFQPLHALRTAEKALLPGYHPFEWKPPLKNVSTNPEVGIIDGLSGLPLSIDDYPVDTIAKRFRYDAALVCALKDMEEEILEGMKAKNLDDCL--NGPFTVVVKESCDGMGDVSEKHGSGPAVPEKAVRFSFTIMNIAIAH--GNESKRIFEEVKPNSELCCKPLCLMLADESDHETLTAILSPLIAEREAMKNSELLLEMGGILRTFRFIFRGTGYDEKLVREVEGLEASGSTYICTLCDATRLEASQNLVFHSITRSHAENLERYEIWRSNPYHESVDELRDRVKGVSAKPFIETVPSIDALHCDIGNATEFYRIFQMEIGELYKNPD-ISKEERKRWQLTLDKHLRKKMNLKPMLRMSGNFARKLMSKETVEAVCELIKCEERHEALKELMDLYLKMKPVWRSSCPAKECPELLCQYSYNSQRFAELLSTKFKYRYEGKITNYFHKTLAHVPEIIERDGSIGAWASEGNESGNKLFRRFRKMNARQSKCYEMEDVL??????????????????????????????????????????????????????????????????????????????????????????????????????????????????
>Ch_AY949032_Ginglymostoma_cirratum
?????????????????????????????????????????????????????????????????????????????????????????????????????????????????????????????????????????????????????????????????????????????????????????????????????????????????????????????????????????????????????????????????????????????????????????????????????????????????????????????????????????????????????????????????????????????????????????????????????????????????????????????????????????????????????????????????????????????????????????CMQTILLPGYYSFEWQPPLANVSTNTEVGIIDGLSGWTQCVDDYPMETISRRFRYDVALASAVKELEDDILEGLKHHNVDECV--SGPFTVVIKESCDGMGDVSEKHGCGPPVPEKAVRFSFTIMSISMMN-ENDEKVVIFEELKPNSELCCRPLSLMLADESDHETLTAILGPVIAEREAMKSSDLILEIGDLHRSFQFIFRGTGYDEKLVREMEGLEASGSMYVCTLCDATRNEASQNLVLHSITRSHQENLERYEIWRSNPYRETADELRGRVKGVSAKPFIETQPSIDALHCDIGNATEFYRLFQDEIGELYKNPS-TSKEERKRWQAMLDKHLRMKMNLKPVMRLNGNFARKLMTKETVEAVCELIPSERRREILKELMHLYLQMKPVWRSTFPTRECPELLCQYSCNSQRFAELLRTEFKHRYEGKITNYLHKTLAHVPEIM-K-G???????????????????????????????????????????????????????????????????????????????????????????????????????????????????????????????????????????????????????
>Ch_AY462152_Carcharhinus_plumbeus
?????????????????????????????????????????????????????????????????????????????????????????????????????????????????????????????????????????????????????????????????????????????????????????????????????????????????????????????????????????????????????????????????????????????????????????????????????????????????????????????????????????????????????????????????????????????????????????????????????????????????????????????????????????????????????????????????????????????????????????NAEKTLLPGYYSFEWQPPLANISTNTQVGIIDGLSGWVQCVDDYPMETISRRFRYDVALASAVKEMEDDILEGLRSQNVDEFV--SGPFTVVIKESCDGMGDVSEKHGCGPTVPEKAVRYSFTIMSISVMN-ENNEKVKVFEEMKPNSELCCRPLCLMLADESDHETLTAILGPVIAERQSMKTSDLIVEIGDLYRSFQFIFRGTGYDEKLVREVEGLEASGSIYICTLCDSTRSEASKNMVLHSITRNHAENLERYEIWRSNPYHETADELRDRVKGVSAKPFIETQPSIDALHCDIGNATEFYRIFQDEIGEVYKNSN-SSKEERKRWQLMLDKHLRKKMNLKPIMRMNGNFARKLMTKETVEAVCELIPSEERREILRELMHLYLLMKPVWRSTFPTTECPDLLCQYSFNSQRFAELLHTEFSHRYEGKITNYLHKTLAHVPEIIERDGSIGAWASEGNESGNKLFRRFRKMNARQSKSYELEDI???????????????????????????????????????????????????????????????????????????????????????????????????????????????????
>Ch_AY462191_Triakis_scyllium
?????????????????????????????????????????????????????????????????????????????????????????????????????????????????????????????????????????????????????????????????????????????????????????????????????????????????????????????????????????????????????????????????????????????????????????????????????????????????????????????????????????????????????????????????????????????????????????????????????????????????????????????????????????????????????????????????????????????????????????NAEKTLLPGYYSFEWQPPLANISTNTQVGIIDGLSGWVQCVDDYPMETISRRFRYDVALASTVKEMEDDILEGLRSQNVDEFV--SGPFTVVIKESCDGMGDVSEKHGCGPIVPEKAVRYSFTIMSISVMN-EDNEKVKVFEEIKPNSELCCRPLCLMLADESDHETLTAILGPVIAERESMKTSDLILEIGDLYRSFQFIFRGTGYDEKLVREVEGLEASGSMYVCTLCDSTRSEASKNMVLHSITRNHAENLERYEIWRSNPYHETADELRDRVKGVSAKPFIETQPSIDALHCDIGNAAEFYRIFQDEIGEVYKNPN-SSKEERKRWQSMLDKHLRKKMNLKPIMRMNGNFARKLMMKETVEAVCELVPSEERREILRELMHLYLLMKPVWRSTFPATECPDLLCQYSFNSQRFAELLHTEFSHRYEGKITNYLHKTLAHVPEIIERDGSIGAWASEGNESGNKLFRRFRKMNARQSKSYELEDI???????????????????????????????????????????????????????????????????????????????????????????????????????????????????
>Ch_AF135474_AY462145_Odontaspis_ferox
??????????????????????????????????????????????????????????????????????????????????????????????????????????????????????????????????????????????????????????????????????????????????????????????????????????????????????????????????????????????????????????????????????????????????????????????????????????????????????????????????????????????????????????????????????????????????????????????????????????????????????????????????????????????????????????????????HKMYRTVKATTGKQIFQPLHALRNAEKTLLPGYCSFEWQPPLANVSTNTEVGIIDGLSGWAQCVDDYPMETISRRFRYDVALASAVKELEDDILEGLKCQNIDECV--SGPFTVVIKESCDGMGDVSEKHGCGPAVPE?AVRYSFTIMSISMMN-ENNENVKVFEELKPNS?LCCKPLCLMLADESDHETLTAILGPVIAEREATKTSDLILEIGDLHRSFQFIFRGTGYDEKLVREVEGLEASGSIYVCTLCDATRSEASQNLVLHSITRSHEENLERYEIWRSNPYHEAAEELRDRVKGVSAKPFIETRPSIDALHCDIGNETE?YKLFQDEIGEQYKNPN-SSKEEKKRWQAMLDKHLRKKMNLKPVMRLNGNFARKLMTKETVEAVCELIPSEERREILRELMHLYLLMKPVWRSTFPT?ECPDLLCQYSFNSQRFAELLRTEFKHRYEGKITNYLHKTLAHVPEIIERDGSIGAWASEGNESGNKLFRRFRKMNARQSKSYELEDI???????????????????????????????????????????????????????????????????????????????????????????????????????????????????
>Ch_AY949031_Negaprion_brevirostris
?????????????????????????????????????????????????????????????????????????????????????????????????????????????????????????????????????????????????????????????????????????????????????????????????????????????????????????????????????????????????????????????????????????????????????????????????????????????????????????????????????????????????????????????????????????????????????????????????????????????????????????????????????????????????????????????????????????????????????????SMQRTLLPGYCSFEWQPPLANVSTNTEVGIIDGLSGWAQCVDDYPMETISRRFRYDVALASAVKELEDDILEGLKCQNIDECV--SGPFTVVIKESCDGMGDVSEKHGCGPAVPEKAVRYSFTIMSISVMN-ENNENVKVFEELKPNSELCCRPLCLMLADESDHETLTAILGPVIAEREAMKTSDLILEIGDLHRSFQFIFRGTGYDEKLVREVEGLEASGSIYVCTLCDATRSEASQNLVLHSITRSHEENLERYEIWRSNPYRETAEELRDRVKGVSAKPFIETQPSIDALHCDIGNATEFYRLFQDEIGEQYKNPN-SSKEEKKRWQAMLDKHLRKKMNLKPVMRLNGNFARKLMTKETVEAVCELIPSEERREILRELMHLYLLMKPVWRSTFPTRECPDLLCQYSFNSQRFAELLRTEFKHRYDGKITNYLHKTLAHVPEIM-KEMLA?????????????????????????????????????????????????????????????????????????????????????????????????????????????????????????????????????????????????????
>Ch_AY949029_Rhinoptera_bonasus
????????????????????????????????????????????????????????????????????????????????????????????????????????????????????????????????????????????????????????????????????????????????????????????????????????????????????????????????????????????????????????????????????????????????????????????????????????????????????????????????????????????????????????????????????????????????????????????????????????????????????????????????????????????????????????????????????????????????????????LRHRVTLLPGYYSFEWEPPLANVSTNTEVGIIDGTCGWAQCIDDYPLETISRRFRYDVAIVSALKDLEDHILEGLKLRNIDECV--GGPFTVVIKESCDGMGDVSEKHGCGPSVPEKAVRYSFTIMSISVAN-ENNEKVKVFEELKPNSELCCKPLCLMLADESDHETLTAILGPLITEREAMKHSDLILEIADIPRSFQIAFRGTGYDEKLVREVEGLEASGSTYVCTLCDCTRSDASQNLIFHSITRSHEENLERYEIWRTNPYHETAEQLRDRVKGVSAKAFIETLPSIDALHCDIGNATEFYKLFQDEIGEVHKKPN-PPKEEKKRWQAMLDKHLRKKMNLKPVMRMNGNFARKLMTNETVEAVCELIPSEERREILRELMHLYTLMKPVWRSTFPLRECPELLCQYSFHSQRFAELLHTEFKYRYDGKITNYLHKTLAHVPEIM-K-GLL?????????????????????????????????????????????????????????????????????????????????????????????????????????????????????????????????????????????????????
>Ch_AY462188_Mustelus_asterias
?????????????????????????????????????????????????????????????????????????????????????????????????????????????????????????????????????????????????????????????????????????????????????????????????????????????????????????????????????????????????????????????????????????????????????????????????????????????????????????????????????????????????????????????????????????????????????????????????????????????????????????????????????????????????????????????????????????????????????????NAEKTLLPGYYSFEWQPPLATISTNTQVGIIDGLTGWVQCVDDYPMETISRRFRYDVALASAVKEMEDDILEGLRSQNVDEFV--SGPFTVVIKESCDGMGDVSEKHGCGPIVPEKAVRYSFTIMSISVMN-EDNEKVKVFEEMKPNSELCCRPLCLMLADESDHEILTAILGPVIAERESMKTSDLIVEIGDLYRSFQFIFRGTGYDEKLVREVEGLEASGSIYVCTLCDSTRSEASKNMVLHSITRNHAENLERYEIWRSNPYHETADELRDRVKGVSAKPFIETQPSIDALHCDIGNAAEFYRIFQDEIGEVYKNPN-TSKEERKRWQSMLDKHLRKKMNLKPIMRMNGNFARKLMTKETVEAVCELVPSEERREILRELMHLYLLMKPVWRSTFPATECPDLLCQYSFNSQRFAELLHTEFSHRYE?KITNYLHKTLAHVPEIIERDGSIGAWASEGNESGNKLFRRFRKMNARQSKSYELEDI???????????????????????????????????????????????????????????????????????????????????????????????????????????????????
>Ch_AY462185_Pseudotriakis_microdon
?????????????????????????????????????????????????????????????????????????????????????????????????????????????????????????????????????????????????????????????????????????????????????????????????????????????????????????????????????????????????????????????????????????????????????????????????????????????????????????????????????????????????????????????????????????????????????????????????????????????????????????????????????????????????????????????????????????????????????????NAEKTLLPGYYSFEWQPPLVNVSTNTQVGIINGVSGWAPCVDDYPMETISRRFRYDVALASAVKEMEDDILEGLRCQNIDEFV--SGPFTVVIKESCDGMGDVSEKHGYGPAVPEKAVRYSFTIMSINVMN-EDNEKVKVFEELKPNSELCCRPLCLMLADESDHETLTAILGPVISEREAMKTSDLILEIGDLHRSFQFIFRGTGYDEKFVREVEGLEASGSIYVCTLCDSTRSEASKNMVLHSITRSHEENLERYEIWRSNPYHETADELRDRVKGVSAKPFIETLPSIDALHCDIGNATEFYRLFQDEIGEVYKNPN-SSKEERKRWQSMLDKQLRKKLNLKPIMRMNGNFARKLMTKETIEAVCELVPSEERREILRELMHLYLLMKPVWRSTFPATECPDLLCQYSFNSQRFAELLHTEFNHRYEGKITNYLHKTLAHVPEIIERDGSIGAWASEGNESGNKLFRRFRKMNARQSKSYELEDI???????????????????????????????????????????????????????????????????????????????????????????????????????????????????
>Ch_AY462184_Proscyllium_habereri
?????????????????????????????????????????????????????????????????????????????????????????????????????????????????????????????????????????????????????????????????????????????????????????????????????????????????????????????????????????????????????????????????????????????????????????????????????????????????????????????????????????????????????????????????????????????????????????????????????????????????????????????????????????????????????????????????????????????????????????STEKTLLPGYYSFEWQPPLANVSTNTEVGIIDGLSGWAQCVDDYPMETISRRFRYDVALASAMKDMEDDILEGLRCQNIDEFI--SGPFTVVIKESCDGMGDVSEKHGCGPAVPEKAVRYSFTIMSISVMN-EDNEKVKVFEELKPNSELCCRPLCLMLADESDHETLTAILGPVIAEREAMKTSDLILEIGDLHRSFQFIFRGTGYDEKLVREVEGLEASGSIYVCTLCDSTRSEASKNMVLHSITRNHEENLERYEIWRSNPYHETADELRDRVKGISAKPFIETQPSIDALHCDIGNATEFYRLFQDEIGEVYKNRN-SSKEERKRWQSMLDKHLRKKMNLKPIMRMNGNFARKLMTKETIEAVCELIPSEERREILRELMHLYLLMKPVWRSTFPATECPDLLCQYSFNSQRFAELLHTEFNHRYEGKITNYLHKTLAHVPEIIERDGSIGAWASEGNESGNKLFRRFRKMNARQSKSYELEDI???????????????????????????????????????????????????????????????????????????????????????????????????????????????????
>Ch_AY462179_Scyliorhinus_canicula
?????????????????????????????????????????????????????????????????????????????????????????????????????????????????????????????????????????????????????????????????????????????????????????????????????????????????????????????????????????????????????????????????????????????????????????????????????????????????????????????????????????????????????????????????????????????????????????????????????????????????????????????????????????????????????????????????????????????????????????NAEKMLLPGYYSFEWQPPLTNVSTNTEVGIIDGLSGWAPCVDDYPMDVISRRFRYDVALASAVKEMEDDILEGLKCQNVDEFV--SGPFTVVIKESCDGMGDVSEKHGCGPAVPEKAVRYSFTIMSISVMN-ENDEKVKVFEELKPNSELCCKPLCLMLADESDHETLTAILGPVIAEREAMKTSDLILEIGDLHRSFQFIFRGTGYDEKLVREVEGLEASGSIYVCTLCDSTRSAASENMVLHSVTRNHEENLERYEIWRSNPYNETADELRDRVKGISAKPFIETQPSIDALHCDIGNATEFYKLFQGEIGELYKNPK-LPKEERKRWQVMLDKQLRQKMNLKPIMRLNGNFARKLMTKETVEAVCELIPSEERREILRELMHLYLLMKPVWRCTFPARECPDLLCQYSFNSQRFAELLRTEFKYRYERKITNYLHKTLAHVPELIERDGSIGAWASEGNESGNKLFRRFRKMNARQSKSYELEDI???????????????????????????????????????????????????????????????????????????????????????????????????????????????????
>Ch_AY462180_Scyliorhinus_stellaris
?????????????????????????????????????????????????????????????????????????????????????????????????????????????????????????????????????????????????????????????????????????????????????????????????????????????????????????????????????????????????????????????????????????????????????????????????????????????????????????????????????????????????????????????????????????????????????????????????????????????????????????????????????????????????????????????????????????????????????????NAEKMLLPGYYSFEWQPPLTNVSTNTEVGIIDGLSGWAQCVDDYPMEVISRRFRYDV?LASAVKEMEDDILEGLKCQNVDEFV--SGPFTVVIKESCDGMGDVSEKHGCGPAVPEKAVRYSFTIMSISVMN-ENDEKVKVFEELKPNSELCCKPLCLMLADESDHETLTAILGPVIAEREAMKTSDLILEIGDLHRSFQFIFRGTGYDEKLVREVEGLEASGSIYVCTLCDSTRSAASENMVLHSVTRNHEENLARYEIWRSNPYNETADELRDRVKGISAKPFIETQPSIDALHCDIGNATEFYKLFQGEIGELYKNPK-LPKEERKRWQVMLDKQLRQKMNLKPIMRLNGNFARKLMTKETVEAVCELIPSEERREILRELMHLYLLMKPVWRCTFPARECPDLLCQYSFNSQRFAELLRTEFKYRYERKITNYLHKTLAHVPELIERDGSIGAWASEGNESGNKLFRRFRKMNARQSKSYELEDI???????????????????????????????????????????????????????????????????????????????????????????????????????????????????
>Ch_AY462182_Scyliorhinus_torazame
?????????????????????????????????????????????????????????????????????????????????????????????????????????????????????????????????????????????????????????????????????????????????????????????????????????????????????????????????????????????????????????????????????????????????????????????????????????????????????????????????????????????????????????????????????????????????????????????????????????????????????????????????????????????????????????????????????????????????????????NAEKMLLPGYYSFEWQPPLANVSTNTEVGIIDGLSGWAQCVDDYPMETISRRFRYDV?LASAVKEMEDDILEGLKCQNVAEFV--SGPFTVVIKESCDGMGDVSEKHGCGPAVPEKAVRYSFTIMSISVMN-ENDEKVKVFEELKPNSELCCKPLCLMLADESDHETLTAILGPVIAEREAMKTSDLILEIGDLHRSFQFIFRGTGYDEKFVREVEGLEASGSIYVCTLCDSTRSEASRNMVLHSITRNHEENLERYEIWRSNPYNETADELRDRVKGIAAKPFIETQPSIDALHCDIGNATEFYRLFQGEIGELYKNPK-LPKEERKRWQVMLDKQLRQKMNLKPIMRLNGNFARKLMTKETVEAVCELIPSEERREILRELMHLYLLMKPVWRSTFPARECPDLLCQYSFNSQRFAELLCTEFKYRYEGKITNYLHKTLAHVPELIERDGSIGAWASEGNESGNKLFRRFRKMNARQSKCYELEDI???????????????????????????????????????????????????????????????????????????????????????????????????????????????????
>Ch_AY462178_Parmaturus_sp
?????????????????????????????????????????????????????????????????????????????????????????????????????????????????????????????????????????????????????????????????????????????????????????????????????????????????????????????????????????????????????????????????????????????????????????????????????????????????????????????????????????????????????????????????????????????????????????????????????????????????????????????????????????????????????????????????????????????????????????NAEKTLLPGYYSFEWQPPLANVSTKTEVGIIDGLSGWVPCVDDYPMETISRRFRYDVALAAAVKDMEDDILEGLRCQSIDEFV--SGPFTVVIKESCDGMGDVSEKHGCGPAVPEKAVRYSFTIMSISVMN-EDNEKVKVFEELKPNSELCCRPLCLMLADESDHETLTAILGPVIAERQAMKTSDLILEIGDLHRSFQFDFRGTGYDEKLVRELEGLEASGSIYVCTLCDSTRSEASKNMVLHSITRSHEENLERYEIWRSNPYHETADELRDRVKGVSAKPFIETQPSIDALHCDIGNATEFYRLFQDEIGEVYKNSN-SSKAERKRWQSMLDKHLREKMKLKPIMRMNGNFARKLMTKETVEAVSELVPSEERREILRELMHLYLLMKPVWRSTFPTTECPDLLCQYSFNSQRFAELLHTQFNHRYDGKITNYLHKTLAHVPEIIERDGSIGAWASEGNESGNKLFRRFRKMNARQSKIYELEDI???????????????????????????????????????????????????????????????????????????????????????????????????????????????????
>Ch_AY462174_Galeus_murinus
?????????????????????????????????????????????????????????????????????????????????????????????????????????????????????????????????????????????????????????????????????????????????????????????????????????????????????????????????????????????????????????????????????????????????????????????????????????????????????????????????????????????????????????????????????????????????????????????????????????????????????????????????????????????????????????????????????????????????????????NAEKTLLPGYYSFEWQPPLANVSTKTEVGIIDGLSGWVPCVDEYPMDTISRRFRYDVALATAVKEMEDDILEGLRCQGIEEFV--SGPFTVVIKESCDGMGDVSEKHGCGPAVPEKAVRYSFTIMSISVMN-EDNEKVKVFEELKPNSELCCRPLCLMLADESDHETLTAILGPVIAERRALKTSDLILEIGDLHRSFQFVFRGTGYDEKLVRELEGLEASGSIYVCTLCDSTRSEASKNMVLHSITRSHEENLERYEIWRSNPYHETADELRDRVKGVSAKPFIETLPSIDALHCDIGNATEFYRLFQDEIGEVYKNSN-SSKEEKKRWQSMLDKQLREKMNLKPIMRMNGNFARKLMTKETVEAVSELVPSEERRETLRELMHLYLLMKPVWRSTFPMTECPDLLCQYSFNSQRFAELLHTQFNYRYNGKITNYLHKTLAHVPEIIERDGSIGAWASEGNESGNKLFRRFRKMNARQSKYYELEDI???????????????????????????????????????????????????????????????????????????????????????????????????????????????????
>Ch_AY462172_Cephalurus_sp
?????????????????????????????????????????????????????????????????????????????????????????????????????????????????????????????????????????????????????????????????????????????????????????????????????????????????????????????????????????????????????????????????????????????????????????????????????????????????????????????????????????????????????????????????????????????????????????????????????????????????????????????????????????????????????????????????????????????????????????NAEKTLLPGYYSFEWQPPLANVSTKTEVGIIDGLSGWVPCVDDYPMETISRRFRYDVALAAAVKDMEDDILEGLR?QSIDEFV--SGPFTVVIKESCDGMGDVSEKHGCGPAVPEKAVRYSFTIMSISVMN-EDNEKVKVFEELKPNSELCCRPLCLMLADESDHETLTAILGPVIAERQAMKTSDLILEIGDLHRSFQFDFRGTGYDEKLVRELEGLEASGSIYVCTLCDSTRSEASENMVLHSITRSHEENLERYEIWRSNPY?ETADELRDRVKGVSAKPFIETQPSIDALHCDIGNATEFYRLFQDEIGEVYKNSN-SSKEERKRWQSMLDKHLREKMNLKPIMRMNGNFARKLMTKETVEAVSELVPSEERREILRELMHLYLLMKPVWRSTFPMTECPDLLCQYSFNSQRFAELLHTQFNHRYDGKITNYLHKTLAHVPEIIERDGSIGAWASEGNESGNKLFRRFRKMNARQSKIYELEDI???????????????????????????????????????????????????????????????????????????????????????????????????????????????????
>Ch_AY462169_Asymbolus_sp
?????????????????????????????????????????????????????????????????????????????????????????????????????????????????????????????????????????????????????????????????????????????????????????????????????????????????????????????????????????????????????????????????????????????????????????????????????????????????????????????????????????????????????????????????????????????????????????????????????????????????????????????????????????????????????????????????????????????????????????NAEKTLLPGYYSFEWQPPLANVSTKTEVGIIDGLSGWVPCVDDYPMETISRRFRYDVALAAAVKEMEDDILEGLRCQSIDEFV--SGPFTVVIKESCDGMGDVSEKHGCGPAVPEKAVRYSFTIMSISVMN-EDNEKVKVFEELKPNSELCCRPLCLMLADESDHETLTAILGPVIAERQAMKTSDLILEIGDLHRSFQFVFRGTG?DEKLVRELEGLEASGSIYVCTLCDSTRSEASKNMVLHSITRSHEENLERYEIWRSNPYHETADELRDRVKGISAKPFIETQPSIDALHCDIGNATEFYRLLQDEIGEVYKNSN-SSKEERKRWQSMLDKHLREKMNLKPIMRMNGNFARKLMTKETVEAVSELVPSEERREILRELMHLYLLMKPVWRSTFPMTECPDLLCQYSFNSQRFAELLQTQFNHRYDGKITNYLHKTLAHVPEIIERDGSIGAWASEGNESGNKLFRRFRKMNARQSKIYELEDI???????????????????????????????????????????????????????????????????????????????????????????????????????????????????
>Ch_AY462159_Apristurus_longicephalus
?????????????????????????????????????????????????????????????????????????????????????????????????????????????????????????????????????????????????????????????????????????????????????????????????????????????????????????????????????????????????????????????????????????????????????????????????????????????????????????????????????????????????????????????????????????????????????????????????????????????????????????????????????????????????????????????????????????????????????????NAEKTLLPGYYSFEWQPPLANVSTNTQVGIINGLSGWVPCVDDYPM?TISRRFRYDVALATAVKEMEDDILEGLKCQSIDEFV--SGPFTVVIKESCDGMGDVSEKHGCGPAVPEKAVRYSFTIMSISVMN-EDNEKVKVFEELKPNSELCCRPFCLMLADESDHETLTAILGPVIAERQAMKTSDLILEIGDLHRSFQFDFRGTGYDEKLVRELEGLEASGSIYVCTLCDSTRSEASKNMVLHSITRSHEENLERYEIWRSNPYHEPADELRDRVKGVSAKPFIETQTSIDALHCDIGNATEFYRLFQDEIGEVYKNPN-STKEERKRWQSMLDKNLREKMNLKPIMRMNGNFARKLMTKETVEAVSELVPSEERRESLRELMHLYLLMKPVWRSTFPTTECPDLLCQYSFNSQRFAELLHTQFNYRYDGKITNYLHKTLAHVPEIIERDGSIGAWASEGNESGNKLFRRFRKMNARQSKSYELEDI???????????????????????????????????????????????????????????????????????????????????????????????????????????????????
>Ch_AY462160_Apristurus_manis
?????????????????????????????????????????????????????????????????????????????????????????????????????????????????????????????????????????????????????????????????????????????????????????????????????????????????????????????????????????????????????????????????????????????????????????????????????????????????????????????????????????????????????????????????????????????????????????????????????????????????????????????????????????????????????????????????????????????????????????NAEKTLLPGYYSFEWQPPLAHVSTNTQVGIINGLSGWVPCVDDYPMETISRRFRYDVALATAVKEMEDDILEGLKCQSIDEFV--SGPFTVVIKESCDGMGDVSEKHGCGPAVPEKAVRYSFTIMSISVMN-EDNEKVKVFEELKPNSELCCRPFCLMLADESDHETLTAILGPVIAERRAMKTSDLILEIGDLHRSFQFDFRGTGYDEKLVRELEGLEASGSIYVCTLCDSTRNEASKNMVLHSITRSHEENLERYEIWRSNPYHETADELRDRVKGVSAKPFIETQTSIDALHCDIGNATEFYRLFQDEIGEVYKNPN-STKEERKRWQSMLDKNLREKMNLKPIMRMNGNFARKLMTKETVEAVSELVPSEERRETLRELMHLYLLMKPVWRSTFPMTECPDLLCQYSFNSQRFADLLHTQFNYRYNGKITNYLHKTLAHVPEIIERDGSIGAWASEGNESGNKLFRRFRKMNARQSKSYELEDI???????????????????????????????????????????????????????????????????????????????????????????????????????????????????
>Ch_AY462161_Apristurus_melanoasper
[truncated: 246,038 more chars]
